# Supplementary material for: GWAS of serum ALT and AST reveals an association of SLC30A10 Thr95Ile with hypermanganesemia symptoms
Source: Nat Commun. 2021 Jul 27;12:4571. doi: 10.1038/s41467-021-24563-1 (PMC8316433; doi:10.1038/s41467-021-24563-1)
Supplement: Supplementary file 3 — Supplementary Data 1 [file 41467_2021_24563_MOESM3_ESM.xlsx]

## Sheet: Supplementary Data 1
enzyme_population	chr_hg19	pos_hg19	ref	alt	SAIGE_p	SAIGE_beta	n	SAIGE_se	rsid	minor_allele	ukbb_maf
ALT_WHITE	22	44324855	G	A	0	0.0988781	387859	0	rs3747207	A	0.214454
ALT_WHITE	22	44324730	C	T	0	0.0985037	387859	0	rs738408	T	0.216196
ALT_WHITE	22	44324727	C	G	0	0.0985123	387859	0	rs738409	G	0.216187
ALT_WHITE	8	145732114	G	C	0	-1.28436	387859	0	rs141505249	C	0.00171129
ALT_WHITE	8	145732180	G	C	0	-1.263	387859	0	rs147998249	C	0.00172623
AST_WHITE	10	17891705	A	G	0	0.131368	386570	0	rs1926736	A	0.380126
AST_WHITE	10	17875857	T	G	0	0.139901	386570	0	rs56278466	T	0.33741
AST_WHITE	10	17845995	T	C	0	0.144052	386570	0	rs117163080	C	0.138402
AST_WHITE	10	18103401	T	C	0	-0.0975875	386570	0	rs2477648	T	0.357823
AST_WHITE	10	18136543	G	A	0	0.154628	386570	0	rs12359178	A	0.145172
AST_WHITE	10	18087629	CTG	C	0	0.102598	386570	0	rs781940029	C	0.220335
AST_WHITE	10	18264625	G	C	0	-0.0834655	386570	0.00220442	rs692097	C	0.489838
AST_WHITE	10	18266053	A	C	7.86019e-308	-0.0825788	386570	0.00220185	rs556165	C	0.490482
ALT_WHITE	8	145572809	C	A	1.60617e-307	-1.15352	387859	0.0307728	rs191616586	A	0.00134989
AST_WHITE	10	18266783	G	T	3.16677e-306	-0.0823089	386570	0.00220044	rs1926740	T	0.487785
AST_WHITE	22	44324730	C	T	6.81403e-306	0.0997451	386570	0.00266804	rs738408	T	0.216196
AST_WHITE	10	18267096	G	A	6.95453e-306	-0.0822222	386570	0.00219936	rs2437260	A	0.489786
AST_WHITE	22	44324727	C	G	7.80935e-306	0.0997222	386570	0.00266769	rs738409	G	0.216187
AST_WHITE	10	18267253	G	A	8.9155e-306	-0.0822028	386570	0.00219923	rs2497827	A	0.489793
AST_WHITE	10	18269875	T	G	3.53298e-305	-0.0820219	386570	0.00219656	rs943329	G	0.490998
AST_WHITE	10	18267976	T	C	4.11835e-305	-0.0820995	386570	0.00219888	rs2497828	C	0.489805
AST_WHITE	10	18268145	T	A	5.34266e-305	-0.0820751	386570	0.00219863	rs2497829	A	0.48983
AST_WHITE	10	18268287	G	A	9.19863e-305	-0.0820355	386570	0.00219843	rs2497831	A	0.48981
AST_WHITE	22	44324855	G	A	1.03753e-304	0.0999116	386570	0.00267771	rs3747207	A	0.214454
AST_WHITE	10	18269433	C	T	5.45045e-304	-0.0818603	386570	0.00219654	rs2478569	T	0.489981
AST_WHITE	10	18271962	T	A	2.93014e-303	-0.0819771	386570	0.00220234	rs2497832	A	0.489875
AST_WHITE	10	18270422	G	A	1.08488e-302	-0.0816036	386570	0.00219438	rs1926739	A	0.490131
AST_WHITE	10	18271970	A	T	3.7487e-302	-0.081831	386570	0.00220247	rs2497833	T	0.489891
AST_WHITE	10	18265893	G	C	7.28818e-302	-0.0817703	386570	0.0022019	rs692594	C	0.492245
AST_WHITE	10	18271656	A	AC	9.64293e-302	-0.0817442	386570	0.00220164	rs11407350	AC	0.491392
AST_WHITE	10	18266410	T	C	6.75137e-300	-0.0816393	386570	0.00220562	rs553304	C	0.490386
ALT_WHITE	22	44340904	C	T	1.28588e-297	0.090366	387859	0.00245078	rs2294915	T	0.231619
AST_WHITE	10	17806504	G	A	1.02612e-266	-0.0995926	386570	0.00285441	rs2477669	G	0.181051
AST_WHITE	22	44340904	C	T	1.2464e-266	0.0909625	386570	0.00260748	rs2294915	T	0.231619
AST_WHITE	10	18227715	T	A	3.83951e-265	0.0999771	386570	0.00287399	rs72782600	A	0.181306
AST_WHITE	10	18227452	C	T	5.99082e-265	0.0998942	386570	0.00287266	rs17657502	T	0.181966
AST_WHITE	10	18238946	TCTCA	T	3.08167e-264	0.100565	386570	0.00289588	rs782558462	T	0.177518
ALT_WHITE	22	44379565	G	C	1.07697e-246	0.0855012	387859	0.00254888	rs2294922	C	0.207577
AST_WHITE	10	17856444	A	G	1.5828e-237	0.0957746	386570	0.0029102	rs118160793	G	0.172172
ALT_WHITE	22	44325565	C	T	1.66398e-218	0.0895788	387859	0.00283905	rs12484801	T	0.157017
ALT_WHITE	22	44325516	G	T	3.11577e-218	0.0895257	387859	0.00283916	rs12485100	T	0.157016
ALT_WHITE	22	44325631	C	T	3.261e-218	0.089523	387859	0.0028392	rs12484809	T	0.157008
ALT_WHITE	22	44325996	G	A	5.02106e-218	0.0894601	387859	0.00283844	rs12483959	A	0.156956
ALT_WHITE	22	44326272	T	C	1.24611e-217	0.0893852	387859	0.00283866	rs9625962	C	0.157077
ALT_WHITE	22	44330031	C	T	3.18156e-217	0.0889869	387859	0.00282868	rs1977080	T	0.159172
ALT_WHITE	22	44326700	C	T	3.29326e-217	0.0893145	387859	0.00283919	rs11090617	T	0.157134
ALT_WHITE	22	44327179	G	A	1.14612e-216	0.0892256	387859	0.00283994	rs16991158	A	0.157149
ALT_WHITE	22	44327192	A	G	1.17515e-216	0.0892239	387859	0.00283996	rs36055245	G	0.157149
ALT_WHITE	22	44328730	G	A	3.10143e-216	0.089189	387859	0.00284164	rs4823173	A	0.157181
ALT_WHITE	22	44329078	C	T	3.61288e-215	0.0889484	387859	0.00284106	rs2076211	T	0.15728
ALT_WHITE	22	44329275	G	A	1.00571e-214	0.0888543	387859	0.00284102	rs2294433	A	0.157375
AST_WHITE	22	44379565	G	C	9.271e-213	0.0844214	386570	0.00271184	rs2294922	C	0.207577
ALT_WHITE	22	44330128	T	C	2.69379e-212	0.0876701	387859	0.0028193	rs1977081	C	0.161199
ALT_WHITE	22	44327273	A	G	9.0806e-212	0.0879068	387859	0.00283047	rs12484700	G	0.159146
AST_WHITE	10	17889023	T	C	3.39327e-208	0.080195	386570	0.00260444	rs201477480	C	0.234711
AST_WHITE	10	17889190	T	C	4.71322e-208	0.0799646	386570	0.00259786	rs10909680	C	0.234643
AST_WHITE	10	17889164	T	C	8.95815e-208	0.0800387	386570	0.00260203	rs74118031	C	0.234761
ALT_WHITE	22	44331943	G	A	1.7152e-207	0.0860375	387859	0.00279897	rs1883349	A	0.162999
ALT_WHITE	22	44332888	TC	T	1.07845e-206	-0.0857547	387859	0.00279521	rs36038527	TC	0.163201
ALT_WHITE	22	44334476	T	C	1.83935e-206	0.0857444	387859	0.00279646	rs4823176	C	0.163117
ALT_WHITE	22	44333945	C	G	1.86148e-206	0.085738	387859	0.00279628	rs2401512	G	0.163125
ALT_WHITE	22	44333694	T	G	1.8987e-206	0.0857354	387859	0.00279626	rs2896019	G	0.163119
ALT_WHITE	22	44333479	C	G	1.952e-206	0.0857314	387859	0.00279621	rs2072905	G	0.16312
ALT_WHITE	22	44332878	C	T	1.96808e-206	0.0857339	387859	0.00279632	rs34879941	T	0.163083
ALT_WHITE	22	44333968	T	C	1.98051e-206	0.0857316	387859	0.00279626	rs2896020	C	0.163136
ALT_WHITE	22	44333172	A	G	2.00279e-206	0.0857272	387859	0.00279615	rs2072906	G	0.163115
ALT_WHITE	22	44335453	G	T	2.06481e-206	0.085734	387859	0.00279646	rs34376930	T	0.163116
ALT_WHITE	22	44335416	C	T	2.06574e-206	0.0857337	387859	0.00279645	rs34352134	T	0.163116
ALT_WHITE	22	44335406	C	A	2.06574e-206	0.0857337	387859	0.00279645	rs35621602	A	0.163116
ALT_WHITE	22	44335331	T	C	2.06613e-206	0.0857334	387859	0.00279644	rs16991175	C	0.163116
ALT_WHITE	22	44336098	T	C	2.09157e-206	0.0857419	387859	0.00279676	rs1010023	C	0.163102
ALT_WHITE	22	44336496	T	C	2.17386e-206	0.0857384	387859	0.00279676	rs8142145	C	0.163106
ALT_WHITE	22	44336310	A	G	2.19199e-206	0.0857382	387859	0.00279678	rs1010022	G	0.163103
ALT_WHITE	22	44334486	T	C	2.29313e-206	0.0857274	387859	0.00279656	rs4823177	C	0.163099
ALT_WHITE	22	44334529	T	C	2.4437e-206	0.0857161	387859	0.00279638	rs4823178	C	0.163119
ALT_WHITE	22	44335744	T	C	2.59584e-206	0.08571	387859	0.00279636	rs2073081	C	0.16313
ALT_WHITE	22	44332570	G	A	2.72757e-206	0.085695	387859	0.00279602	rs2281135	A	0.163069
ALT_WHITE	22	44337533	G	A	3.04705e-206	0.0857128	387859	0.00279692	rs926633	A	0.163094
ALT_WHITE	22	44336957	G	A	3.16317e-206	0.0856979	387859	0.00279655	rs73176497	A	0.163337
ALT_WHITE	22	44339526	C	G	3.60287e-206	0.0856885	387859	0.00279663	rs13056555	G	0.163173
ALT_WHITE	22	44340086	C	T	1.09337e-205	0.085596	387859	0.00279692	rs36069781	T	0.163155
ALT_WHITE	22	44340922	T	G	1.655e-205	0.0855408	387859	0.00279635	rs2294916	G	0.163229
ALT_WHITE	22	44341298	G	A	2.03437e-205	0.0855145	387859	0.00279611	rs4823180	A	0.163299
ALT_WHITE	22	44341606	T	C	2.42661e-205	0.0854981	387859	0.0027961	rs4823181	C	0.16331
ALT_WHITE	22	44343151	A	G	2.75869e-205	0.085493	387859	0.00279632	rs1810508	G	0.16331
ALT_WHITE	22	44342969	T	C	3.09626e-205	0.0854887	387859	0.00279652	rs2008451	C	0.163263
ALT_WHITE	22	44341193	T	C	3.33845e-205	0.0854698	387859	0.00279613	rs4823179	C	0.16328
ALT_WHITE	22	44341666	A	G	3.50762e-205	0.0854686	387859	0.00279624	rs13055900	G	0.163302
ALT_WHITE	22	44341672	T	C	3.95365e-205	0.085455	387859	0.00279615	rs13055874	C	0.163272
ALT_WHITE	22	44345771	G	A	5.9471e-205	0.0854831	387859	0.00279829	rs13054885	A	0.163247
ALT_WHITE	22	44331513	C	G	1.08072e-203	0.0850131	387859	0.00279158	rs1997693	G	0.164883
ALT_WHITE	22	44331815	C	G	9.66778e-203	0.0847674	387859	0.00279011	rs1883348	G	0.16495
ALT_WHITE	22	44331778	C	G	1.0168e-202	0.0847751	387859	0.00279051	rs13056638	G	0.164922
ALT_WHITE	22	44333370	A	G	6.86035e-202	0.0844941	387859	0.00278703	rs2076207	G	0.165118
ALT_WHITE	22	44332477	T	C	8.28775e-202	0.0844822	387859	0.00278721	rs2281138	C	0.165101
ALT_WHITE	22	44334842	T	C	8.35115e-202	0.0844795	387859	0.00278714	rs2281293	C	0.165114
ALT_WHITE	22	44332653	C	G	1.03212e-201	0.0844557	387859	0.002787	rs2072907	G	0.165059
ALT_WHITE	22	44332493	T	C	1.07019e-201	0.0844433	387859	0.0027867	rs2281137	C	0.165181
ALT_WHITE	8	145184479	G	C	5.03966e-195	-0.800109	387859	0.026857	rs180837075	C	0.0017292
ALT_WHITE	22	44349236	T	C	1.37354e-187	0.0838607	387859	0.00287078	rs1474745	C	0.153377
ALT_WHITE	22	44348446	G	T	1.49628e-187	0.0840237	387859	0.00287665	rs34912062	T	0.152608
ALT_WHITE	22	44347251	G	A	1.05945e-186	0.0838923	387859	0.00287876	rs2092501	A	0.152344
AST_WHITE	10	18278722	C	T	2.81015e-186	-0.0698983	386570	0.00240131	rs1926738	T	0.3059
ALT_WHITE	22	44356468	G	A	3.32641e-185	0.0832703	387859	0.00286907	rs56373884	A	0.153398
ALT_WHITE	22	44361842	C	T	1.78039e-184	0.0827146	387859	0.00285561	rs2294921	T	0.155046
ALT_WHITE	22	44368122	A	G	4.7582e-184	0.0825135	387859	0.002852	rs3761472	G	0.155331
AST_WHITE	22	44325565	C	T	8.40849e-181	0.086609	386570	0.00302063	rs12484801	T	0.157017
AST_WHITE	22	44325516	G	T	1.04471e-180	0.0865894	386570	0.00302074	rs12485100	T	0.157016
AST_WHITE	22	44325631	C	T	1.07666e-180	0.0865875	386570	0.00302079	rs12484809	T	0.157008
AST_WHITE	22	44325996	G	A	1.99171e-180	0.0864994	386570	0.00301997	rs12483959	A	0.156956
AST_WHITE	22	44330031	C	T	2.23143e-180	0.0861919	386570	0.00300965	rs1977080	T	0.159172
AST_WHITE	22	44326272	T	C	4.24391e-180	0.0864263	386570	0.00302021	rs9625962	C	0.157077
AST_WHITE	22	44326700	C	T	1.00151e-179	0.0863522	386570	0.00302078	rs11090617	T	0.157134
AST_WHITE	22	44327179	G	A	2.27269e-179	0.0862885	386570	0.00302158	rs16991158	A	0.157149
AST_WHITE	22	44327192	A	G	2.32032e-179	0.0862869	386570	0.0030216	rs36055245	G	0.157149
AST_WHITE	22	44328730	G	A	8.6781e-179	0.0861985	386570	0.00302339	rs4823173	A	0.157181
AST_WHITE	22	44329078	C	T	5.47833e-178	0.0859854	386570	0.00302277	rs2076211	T	0.15728
AST_WHITE	22	44329275	G	A	1.20768e-177	0.0859003	386570	0.00302273	rs2294433	A	0.157375
AST_WHITE	22	44330128	T	C	1.62199e-176	0.0849713	386570	0.00299969	rs1977081	C	0.161199
AST_WHITE	22	44327273	A	G	5.53567e-175	0.0849307	386570	0.00301152	rs12484700	G	0.159146
AST_WHITE	10	18269500	AC	A	8.89303e-173	-0.0681051	386570	0.00243046	10:18269500_AC_A	A	0.293236
AST_WHITE	22	44331943	G	A	4.26426e-172	0.083285	386570	0.00297813	rs1883349	A	0.162999
AST_WHITE	10	18227444	A	G	1.3059e-171	-0.0773284	386570	0.00276909	rs483809	G	0.196197
AST_WHITE	22	44332888	TC	T	1.32864e-171	-0.0830526	386570	0.00297413	rs36038527	TC	0.163201
AST_WHITE	10	18228818	A	C	1.5863e-171	-0.078749	386570	0.00282066	rs560358	C	0.191042
AST_WHITE	22	44335453	G	T	1.63455e-171	0.0830677	386570	0.00297547	rs34376930	T	0.163116
AST_WHITE	22	44335416	C	T	1.66427e-171	0.0830655	386570	0.00297546	rs34352134	T	0.163116
AST_WHITE	22	44335406	C	A	1.66427e-171	0.0830655	386570	0.00297546	rs35621602	A	0.163116
AST_WHITE	22	44333694	T	G	1.66459e-171	0.0830597	386570	0.00297525	rs2896019	G	0.163119
AST_WHITE	22	44335331	T	C	1.67624e-171	0.0830645	386570	0.00297545	rs16991175	C	0.163116
AST_WHITE	22	44333945	C	G	1.72113e-171	0.0830569	386570	0.00297528	rs2401512	G	0.163125
AST_WHITE	22	44334476	T	C	1.73584e-171	0.0830612	386570	0.00297546	rs4823176	C	0.163117
AST_WHITE	22	44339526	C	G	1.75345e-171	0.0830653	386570	0.00297565	rs13056555	G	0.163173
AST_WHITE	22	44333479	C	G	1.80648e-171	0.0830496	386570	0.0029752	rs2072905	G	0.16312
AST_WHITE	22	44333172	A	G	1.85446e-171	0.083045	386570	0.00297514	rs2072906	G	0.163115
AST_WHITE	22	44333968	T	C	1.93004e-171	0.083044	386570	0.00297525	rs2896020	C	0.163136
AST_WHITE	22	44334529	T	C	2.14079e-171	0.0830365	386570	0.00297538	rs4823178	C	0.163119
AST_WHITE	22	44334486	T	C	2.30715e-171	0.0830339	386570	0.00297557	rs4823177	C	0.163099
AST_WHITE	22	44336098	T	C	2.34556e-171	0.0830381	386570	0.00297578	rs1010023	C	0.163102
AST_WHITE	22	44335744	T	C	2.46707e-171	0.0830208	386570	0.00297536	rs2073081	C	0.16313
AST_WHITE	22	44336496	T	C	2.48868e-171	0.0830318	386570	0.00297578	rs8142145	C	0.163106
AST_WHITE	22	44336957	G	A	2.53238e-171	0.0830238	386570	0.00297557	rs73176497	A	0.163337
AST_WHITE	22	44336310	A	G	2.54367e-171	0.08303	386570	0.0029758	rs1010022	G	0.163103
AST_WHITE	22	44337533	G	A	2.70538e-171	0.0830279	386570	0.00297596	rs926633	A	0.163094
AST_WHITE	10	18230766	G	C	2.94776e-171	-0.078796	386570	0.00282459	rs691728	C	0.19073
AST_WHITE	22	44332570	G	A	3.31797e-171	0.0829792	386570	0.002975	rs2281135	A	0.163069
AST_WHITE	22	44332878	C	T	3.38173e-171	0.082986	386570	0.00297531	rs34879941	T	0.163083
AST_WHITE	22	44342969	T	C	3.62948e-171	0.0829845	386570	0.00297553	rs2008451	C	0.163263
AST_WHITE	22	44340086	C	T	4.39683e-171	0.0829759	386570	0.00297595	rs36069781	T	0.163155
AST_WHITE	22	44341298	G	A	4.92554e-171	0.0829397	386570	0.00297509	rs4823180	A	0.163299
AST_WHITE	22	44341606	T	C	5.09713e-171	0.0829357	386570	0.00297508	rs4823181	C	0.16331
AST_WHITE	22	44343151	A	G	5.47151e-171	0.0829346	386570	0.00297531	rs1810508	G	0.16331
AST_WHITE	22	44341666	A	G	5.93759e-171	0.0829236	386570	0.00297523	rs13055900	G	0.163302
AST_WHITE	22	44340922	T	G	6.20647e-171	0.0829223	386570	0.00297535	rs2294916	G	0.163229
AST_WHITE	22	44341193	T	C	6.52124e-171	0.0829103	386570	0.00297511	rs4823179	C	0.16328
AST_WHITE	22	44341672	T	C	6.54439e-171	0.0829106	386570	0.00297513	rs13055874	C	0.163272
AST_WHITE	22	44345771	G	A	2.67036e-170	0.0828238	386570	0.00297741	rs13054885	A	0.163247
AST_WHITE	10	18241605	C	T	3.30385e-169	-0.0770876	386570	0.00278024	rs691383	T	0.195852
AST_WHITE	22	44331513	C	G	1.10698e-168	0.0822274	386570	0.00297028	rs1997693	G	0.164883
AST_WHITE	22	44331778	C	G	4.37729e-168	0.0820486	386570	0.00296915	rs13056638	G	0.164922
AST_WHITE	22	44331815	C	G	5.58896e-168	0.0820105	386570	0.00296871	rs1883348	G	0.16495
AST_WHITE	22	44333370	A	G	1.64729e-167	0.0818041	386570	0.00296544	rs2076207	G	0.165118
AST_WHITE	22	44334842	T	C	1.68025e-167	0.0818054	386570	0.00296557	rs2281293	C	0.165114
AST_WHITE	22	44332493	T	C	2.21436e-167	0.0817627	386570	0.00296509	rs2281137	C	0.165181
AST_WHITE	22	44332477	T	C	2.25496e-167	0.0817757	386570	0.00296563	rs2281138	C	0.165101
AST_WHITE	22	44332653	C	G	3.21635e-167	0.0817315	386570	0.00296542	rs2072907	G	0.165059
AST_WHITE	10	18247403	C	G	1.82872e-165	-0.0764968	386570	0.00279035	rs473919	G	0.196364
ALT_WHITE	8	144984703	C	T	1.84211e-164	-0.839225	387859	0.0307065	rs550881955	T	0.00135864
ALT_WHITE	22	44381482	C	T	7.3948e-163	0.0815799	387859	0.00299979	rs4823109	T	0.138063
ALT_WHITE	22	44377999	C	T	1.07653e-162	0.0814013	387859	0.00299474	rs2235776	T	0.138571
ALT_WHITE	22	44381340	T	C	1.21065e-162	0.0814564	387859	0.00299724	rs4823108	C	0.138304
ALT_WHITE	22	44380767	T	C	1.4956e-162	0.0813947	387859	0.00299583	rs12167845	C	0.13836
ALT_WHITE	22	44378809	C	T	1.58287e-162	0.0813728	387859	0.00299525	rs2235777	T	0.13832
ALT_WHITE	22	44378672	C	A	1.6856e-162	0.0813674	387859	0.00299531	rs4823183	A	0.138283
ALT_WHITE	22	44379740	C	A	2.08544e-162	0.0813158	387859	0.00299427	rs2294923	A	0.1384
ALT_WHITE	22	44371406	A	G	2.24805e-162	0.0813347	387859	0.00299527	rs61473277	G	0.13819
ALT_WHITE	22	44380009	A	G	2.28382e-162	0.081308	387859	0.00299435	rs9626079	G	0.138388
ALT_WHITE	22	44380170	G	GCTTC	9.12733e-162	0.0812591	387859	0.00299818	rs71313378	GCTTC	0.138379
ALT_WHITE	10	101924418	T	C	1.41439e-159	-0.0556011	387859	0.0020657	rs10883451	C	0.50089
ALT_WHITE	10	101912194	C	T	1.43681e-159	-0.0555893	387859	0.00206531	rs1408579	T	0.500758
ALT_WHITE	10	101912064	T	C	1.65118e-159	-0.0555884	387859	0.00206567	rs2862954	C	0.500908
AST_WHITE	10	18285342	T	C	3.51558e-155	0.0586242	386570	0.00220905	rs10508556	T	0.45673
AST_WHITE	10	18287230	G	GTA	4.39141e-154	0.0587154	386570	0.00222045	rs57101462	G	0.455015
AST_WHITE	10	18253922	G	T	7.36703e-153	-0.075689	386570	0.00287394	rs691563	T	0.182004
AST_WHITE	10	18285758	C	G	3.70364e-151	-0.0623805	386570	0.00238209	rs2497759	G	0.308817
AST_WHITE	10	18282427	G	A	3.90374e-151	-0.0623033	386570	0.00237932	rs2478571	A	0.308709
AST_WHITE	10	18285692	C	T	7.07949e-151	-0.0623684	386570	0.00238387	rs2497757	T	0.308958
AST_WHITE	10	18289457	C	T	1.31547e-150	-0.0623842	386570	0.00238663	rs2497762	T	0.308972
AST_WHITE	22	44356468	G	A	1.77947e-150	0.0797581	386570	0.00305266	rs56373884	A	0.153398
AST_WHITE	22	44348446	G	T	2.53441e-150	0.0799272	386570	0.00306071	rs34912062	T	0.152608
AST_WHITE	22	44347251	G	A	6.63662e-150	0.0798728	386570	0.00306295	rs2092501	A	0.152344
AST_WHITE	22	44361842	C	T	9.43386e-150	0.0791897	386570	0.00303833	rs2294921	T	0.155046
AST_WHITE	22	44349236	T	C	1.21366e-149	0.0795811	386570	0.00305447	rs1474745	C	0.153377
AST_WHITE	10	18295482	A	G	3.91962e-149	0.0623359	386570	0.00239671	rs1926742	A	0.309733
AST_WHITE	22	44368122	A	G	4.5561e-149	0.0789066	386570	0.0030345	rs3761472	G	0.155331
AST_WHITE	10	18285700	G	T	1.42197e-145	-0.0594829	386570	0.0023152	rs2478572	T	0.34752
AST_WHITE	10	18292546	T	A	4.60012e-145	0.0595533	386570	0.00232207	rs943334	T	0.348429
AST_WHITE	10	18243144	G	A	5.35267e-145	-0.0616134	386570	0.00240294	rs10827902	A	0.298118
AST_WHITE	10	18248095	A	G	2.69856e-144	-0.0614392	386570	0.00240206	rs7085542	G	0.300088
AST_WHITE	10	18247162	A	G	1.16957e-143	-0.061301	386570	0.00240204	rs4748429	G	0.300178
AST_WHITE	10	18246730	C	A	2.56982e-143	-0.0613318	386570	0.00240615	rs10827911	A	0.297367
AST_WHITE	10	18252155	A	G	2.65469e-143	-0.0613587	386570	0.00240733	rs7896039	G	0.298595
AST_WHITE	10	18250314	A	T	4.66889e-143	-0.0613329	386570	0.0024084	rs7095391	T	0.298073
AST_WHITE	10	18253092	C	T	5.79197e-143	-0.0612975	386570	0.00240781	rs12262907	T	0.298699
AST_WHITE	10	18245936	C	G	9.38455e-143	-0.0611322	386570	0.0024031	rs10827910	G	0.300121
AST_WHITE	10	18271858	G	A	3.28894e-142	0.0802011	386570	0.00315882	rs113334738	A	0.142391
AST_WHITE	10	18268222	C	T	9.62799e-142	0.0793907	386570	0.00313212	rs10827981	T	0.145217
AST_WHITE	10	18270046	G	C	1.01374e-141	0.0796016	386570	0.00314069	rs7086141	C	0.14414
AST_WHITE	10	18266082	T	C	2.02266e-141	0.0788743	386570	0.00311534	rs12243207	C	0.147795
AST_WHITE	10	18238791	G	A	2.63366e-141	-0.0606945	386570	0.00239827	rs11011655	A	0.301163
AST_WHITE	10	18242738	C	T	2.87154e-141	-0.0606531	386570	0.00239696	rs4433476	T	0.30038
AST_WHITE	10	18242740	C	T	2.94098e-141	-0.0606496	386570	0.00239691	rs4641364	T	0.300389
AST_WHITE	10	18238730	T	C	4.21742e-141	-0.0606532	386570	0.0023984	rs7896624	C	0.301214
AST_WHITE	10	18238526	GT	G	1.11392e-140	-0.060513	386570	0.00239649	rs150129159	G	0.301886
AST_WHITE	10	18238528	T	G	1.11392e-140	-0.060513	386570	0.00239649	rs55764658	G	0.301886
AST_WHITE	10	18238522	GAC	G	1.84502e-140	-0.060467	386570	0.00239657	rs782168777	G	0.301906
AST_WHITE	10	18239116	GGTGA	G	6.00415e-140	-0.0604102	386570	0.00239876	rs781879726	G	0.300781
AST_WHITE	10	18267327	T	C	1.32145e-139	0.0782598	386570	0.00311139	rs943330	C	0.147553
AST_WHITE	10	18253762	C	T	2.77862e-137	-0.0601844	386570	0.00241322	rs12359511	T	0.297711
AST_WHITE	10	18240466	T	C	4.61205e-137	-0.0596108	386570	0.00239216	rs2165899	C	0.303207
AST_WHITE	10	18239863	C	G	7.17078e-137	-0.0595857	386570	0.00239286	rs28482234	G	0.303111
AST_WHITE	10	18240640	A	G	8.01493e-137	-0.059558	386570	0.00239217	rs2120293	G	0.303394
AST_WHITE	10	18239616	A	C	1.58468e-136	-0.0595001	386570	0.00239248	rs7474649	C	0.302466
AST_WHITE	10	18239684	C	T	2.31832e-136	-0.0594658	386570	0.00239257	rs6482070	T	0.302444
AST_WHITE	10	18275823	G	A	2.64882e-136	0.078651	386570	0.00316515	rs55812394	A	0.141894
AST_WHITE	10	18241166	A	G	3.50893e-136	-0.0593925	386570	0.00239122	rs11594574	G	0.3025
AST_WHITE	10	18242635	A	G	5.91829e-136	-0.0593363	386570	0.00239098	rs10508554	G	0.302506
AST_WHITE	10	18242311	A	G	6.85877e-136	-0.0592924	386570	0.00238978	rs10764176	G	0.302554
AST_WHITE	10	18240987	CCT	C	1.74101e-135	-0.0592524	386570	0.00239179	10:18240987_CCT_C	C	0.302535
AST_WHITE	10	18280597	CAT	C	5.54405e-134	0.0779931	386570	0.00316615	rs765801753	C	0.141592
ALT_WHITE	10	101953705	A	C	1.94905e-133	-0.0510808	387859	0.00207794	rs11597086	C	0.446441
ALT_WHITE	10	101967410	G	A	2.71238e-133	-0.0510514	387859	0.00207788	rs1327578	A	0.446216
ALT_WHITE	10	101983413	G	A	3.09027e-133	-0.0510354	387859	0.00207768	rs17882802	A	0.446232
ALT_WHITE	10	101996360	C	T	3.21358e-133	-0.0510383	387859	0.00207793	rs11596950	T	0.446802
ALT_WHITE	10	101983816	G	A	3.28391e-133	-0.0510302	387859	0.00207768	rs34027394	A	0.446226
ALT_WHITE	10	101934235	C	T	3.37858e-133	-0.0511171	387859	0.00208131	rs35614792	T	0.442999
ALT_WHITE	22	44376335	C	T	3.80072e-133	0.053906	387859	0.0021953	rs67450864	T	0.332208
ALT_WHITE	10	101976501	G	C	4.38191e-133	-0.0510033	387859	0.00207757	rs11591741	C	0.446424
ALT_WHITE	10	101981153	C	T	4.53203e-133	-0.0509995	387859	0.00207753	rs17882431	T	0.446385
ALT_WHITE	10	101999746	G	A	5.29875e-133	-0.0509737	387859	0.00207702	rs17729876	A	0.446494
ALT_WHITE	10	101998414	T	C	5.46322e-133	-0.050975	387859	0.00207718	rs3904036	C	0.446492
ALT_WHITE	10	101987467	T	C	5.68134e-133	-0.0509784	387859	0.00207745	rs17885645	C	0.44643
ALT_WHITE	10	102024258	C	T	6.40845e-133	-0.0510266	387859	0.00207983	rs34762508	T	0.445961
ALT_WHITE	10	102027407	C	T	6.43467e-133	-0.0511094	387859	0.00208322	rs12784396	T	0.445394
ALT_WHITE	22	44377442	A	G	6.44801e-133	0.0538465	387859	0.00219479	rs4823182	G	0.332364
ALT_WHITE	10	102000701	C	T	6.59248e-133	-0.0509711	387859	0.00207767	rs17668255	T	0.44636
ALT_WHITE	10	102026559	G	C	7.37134e-133	-0.0510127	387859	0.00207975	rs2039015	C	0.445963
ALT_WHITE	10	101993561	CAG	C	1.03877e-132	-0.0509718	387859	0.00207926	10:101993561_CAG_C	C	0.447393
ALT_WHITE	10	102003906	G	C	1.11789e-132	-0.0509351	387859	0.00207802	rs17668357	C	0.446296
ALT_WHITE	10	102039187	T	G	6.84828e-132	-0.0509159	387859	0.00208352	rs34955138	G	0.446355
AST_WHITE	10	18254354	T	C	7.6072e-132	-0.0581842	386570	0.00238137	rs966720	C	0.311289
AST_WHITE	10	18260748	C	A	8.17812e-129	-0.0576242	386570	0.00238647	rs7081306	A	0.311067
AST_WHITE	10	18281176	T	C	1.1654e-128	0.0752075	386570	0.00311656	rs58377250	C	0.145128
AST_WHITE	10	18261299	G	T	1.91181e-128	-0.0576293	386570	0.00239016	rs4747335	T	0.309179
AST_WHITE	22	44377999	C	T	1.00644e-127	0.0766088	386570	0.00318643	rs2235776	T	0.138571
AST_WHITE	22	44378672	C	A	2.30045e-127	0.0765139	386570	0.00318703	rs4823183	A	0.138283
AST_WHITE	22	44378809	C	T	2.39608e-127	0.076507	386570	0.00318697	rs2235777	T	0.13832
AST_WHITE	22	44381482	C	T	3.55654e-127	0.0765705	386570	0.0031918	rs4823109	T	0.138063
AST_WHITE	22	44379740	C	A	3.58121e-127	0.0764287	386570	0.00318593	rs2294923	A	0.1384
AST_WHITE	22	44380009	A	G	3.6596e-127	0.0764279	386570	0.00318601	rs9626079	G	0.138388
AST_WHITE	22	44381340	T	C	4.34747e-127	0.0764787	386570	0.00318908	rs4823108	C	0.138304
AST_WHITE	22	44380767	T	C	6.36239e-127	0.0763921	386570	0.00318758	rs12167845	C	0.13836
AST_WHITE	10	18254060	C	T	1.80916e-126	-0.0571545	386570	0.0023892	rs11011748	T	0.308018
AST_WHITE	10	18239344	T	G	2.21521e-126	-0.0578093	386570	0.00241743	rs12249671	G	0.295043
AST_WHITE	22	44380170	G	GCTTC	3.48418e-126	0.0762259	386570	0.00319009	rs71313378	GCTTC	0.138379
AST_WHITE	22	44371406	A	G	3.81651e-126	0.0761399	386570	0.003187	rs61473277	G	0.13819
ALT_WHITE	10	102038641	G	A	9.17259e-126	-0.0495638	387859	0.00207779	rs61871342	A	0.460817
ALT_WHITE	10	102036684	C	G	7.69119e-124	-0.0493421	387859	0.00208475	rs34539738	G	0.462523
ALT_WHITE	10	102037393	A	G	1.01089e-123	-0.0493374	387859	0.00208557	rs61871341	G	0.462962
ALT_WHITE	22	44382684	T	C	7.14872e-123	0.0500887	387859	0.00212475	rs2294927	C	0.386515
ALT_WHITE	10	101916873	T	A	6.19198e-122	-0.0489252	387859	0.0020835	rs3927496	T	0.428164
ALT_WHITE	22	44383400	C	T	1.09927e-121	0.0498288	387859	0.00212418	rs6006602	T	0.385505
ALT_WHITE	22	44383432	G	C	1.61108e-121	0.0497944	387859	0.00212419	rs6006468	C	0.385485
ALT_WHITE	10	101905621	T	C	3.21836e-121	-0.048994	387859	0.00209268	rs4919426	T	0.423713
ALT_WHITE	22	44383617	C	G	3.54273e-121	0.0497127	387859	0.00212375	rs6006469	G	0.385977
ALT_WHITE	22	44388417	A	G	3.98514e-121	0.0496839	387859	0.00212297	rs3788604	G	0.385981
ALT_WHITE	22	44389514	T	C	5.56071e-121	0.0496576	387859	0.00212314	rs2235778	C	0.385825
ALT_WHITE	22	44387108	A	G	7.30826e-121	0.049623	387859	0.00212272	rs1986095	G	0.386166
AST_WHITE	10	18290601	CTT	C	9.16498e-121	0.0750589	386570	0.00321211	10:18290601_CTT_C	C	0.13867
ALT_WHITE	22	44393075	C	T	1.66972e-120	0.0495786	387859	0.00212403	rs6006473	T	0.385518
ALT_WHITE	22	44387932	C	CTA	2.88694e-120	0.0495528	387859	0.00212505	rs10656207	CTA	0.386675
ALT_WHITE	22	44395389	A	C	6.56201e-120	0.0494559	387859	0.0021241	rs2281292	C	0.385956
ALT_WHITE	22	44395451	T	C	9.11503e-119	0.049214	387859	0.00212403	rs1007863	C	0.386647
ALT_WHITE	10	101904149	A	ACGTG	1.09078e-118	-0.0488822	387859	0.00211041	rs148631880	ACGTG	0.407533
AST_WHITE	10	101101889	GT	G	1.15011e-113	-0.577324	386570	0.0254793	10:101101889_GT_G	G	0.00194242
ALT_WHITE	10	101904344	G	A	1.02848e-110	-0.0468755	387859	0.00209667	rs10883448	A	0.420453
AST_WHITE	10	101111609	A	G	1.45172e-110	-0.615431	386570	0.0275462	rs527506472	G	0.0017588
ALT_WHITE	10	101903906	T	G	2.86087e-110	-0.0467699	387859	0.00209623	rs10883447	G	0.421747
AST_WHITE	22	44376335	C	T	4.02074e-110	0.0520811	386570	0.00233587	rs67450864	T	0.332208
AST_WHITE	22	44377442	A	G	4.89968e-110	0.0520484	386570	0.00233533	rs4823182	G	0.332364
ALT_WHITE	22	44391234	G	A	1.32398e-107	0.0594635	387859	0.00269857	rs2281298	A	0.17883
ALT_WHITE	22	44391686	G	A	3.05646e-107	0.0593681	387859	0.00269888	rs2143571	A	0.178669
ALT_WHITE	22	44394019	T	A	3.41539e-107	0.0592693	387859	0.00269501	rs2401514	A	0.17945
ALT_WHITE	22	44385594	A	G	3.5354e-107	0.0591921	387859	0.00269169	rs2073079	G	0.180024
ALT_WHITE	9	117134191	C	T	4.40505e-107	-0.0456238	387859	0.00207563	rs7043196	T	0.493562
ALT_WHITE	22	44394402	C	T	7.14695e-107	0.0591596	387859	0.00269413	rs2073080	T	0.179417
ALT_WHITE	22	44388817	T	C	4.19289e-106	0.058639	387859	0.00268025	rs3827385	C	0.180553
ALT_WHITE	9	117129592	T	A	5.03357e-105	-0.0451063	387859	0.00207247	rs10119644	A	0.492981
AST_WHITE	22	44382684	T	C	2.0891e-103	0.048817	386570	0.00226078	rs2294927	C	0.386515
ALT_WHITE	19	19379549	C	T	3.38558e-103	0.0844782	387859	0.00391634	rs58542926	T	0.0757643
ALT_WHITE	19	19393890	A	AG	1.17024e-102	0.0853061	387859	0.00396528	rs200210321	AG	0.0742959
ALT_WHITE	10	102044839	G	GA	4.66063e-102	-0.0446796	387859	0.00208306	rs200718402	GA	0.493076
ALT_WHITE	19	19407718	T	C	4.99278e-102	0.0834221	387859	0.00388989	rs10401969	C	0.0770581
AST_WHITE	22	44383400	C	T	5.9294e-102	0.0484534	386570	0.00226018	rs6006602	T	0.385505
ALT_WHITE	19	19388500	A	T	7.18428e-102	0.0835284	387859	0.00389793	rs8107974	T	0.0766735
AST_WHITE	22	44383432	G	C	7.49339e-102	0.048429	386570	0.00226019	rs6006468	C	0.385485
ALT_WHITE	19	19370340	TGACA	T	1.05808e-101	0.0854663	387859	0.00399173	rs756350040	T	0.073727
AST_WHITE	22	44395389	A	C	1.13317e-101	0.0483834	386570	0.00226009	rs2281292	C	0.385956
AST_WHITE	22	44388417	A	G	2.3602e-101	0.0482805	386570	0.0022589	rs3788604	G	0.385981
AST_WHITE	22	44387108	A	G	2.41729e-101	0.0482721	386570	0.00225863	rs1986095	G	0.386166
AST_WHITE	22	44383617	C	G	2.71042e-101	0.0482833	386570	0.00225971	rs6006469	G	0.385977
AST_WHITE	22	44393075	C	T	3.20777e-101	0.0482718	386570	0.00226001	rs6006473	T	0.385518
AST_WHITE	22	44389514	T	C	4.04849e-101	0.0482271	386570	0.00225906	rs2235778	C	0.385825
AST_WHITE	22	44387932	C	CTA	5.37085e-101	0.0482408	386570	0.00226111	rs10656207	CTA	0.386675
AST_WHITE	22	44395451	T	C	6.20175e-101	0.0482025	386570	0.00226002	rs1007863	C	0.386647
ALT_WHITE	19	19419071	G	A	1.01508e-100	0.0831052	387859	0.00390069	rs739846	A	0.0766943
ALT_WHITE	19	19432290	AG	A	1.29834e-98	0.0855933	387859	0.00406102	19:19432290_AG_A	A	0.0707674
AST_WHITE	22	44328075	A	G	1.74286e-98	0.0982584	386570	0.00466501	rs9306471	G	0.0590352
ALT_WHITE	19	19460541	G	C	1.91851e-98	0.0850232	387859	0.00403751	rs73001065	C	0.0712598
AST_WHITE	22	44327075	C	T	2.27775e-98	0.0981257	386570	0.00466151	rs9626056	T	0.0590608
AST_WHITE	10	18056696	G	A	7.50084e-98	-0.071955	386570	0.00342747	rs36088866	A	0.116157
ALT_WHITE	10	101885270	GGAGA	G	2.09529e-97	-0.0440943	387859	0.00210527	10:101885270_GGAGA_G	G	0.40356
ALT_WHITE	10	101891222	G	T	2.26938e-97	-0.0440619	387859	0.00210411	rs12781812	T	0.40405
ALT_WHITE	10	101963299	G	T	4.10908e-97	-0.0432102	387859	0.00206623	rs7923726	G	0.488825
ALT_WHITE	10	101889417	T	C	5.45947e-97	-0.0439549	387859	0.0021032	rs11598495	C	0.404333
ALT_WHITE	10	101996295	A	G	5.53838e-97	-0.0432299	387859	0.00206858	rs7905302	A	0.489944
ALT_WHITE	10	101890617	A	G	5.69551e-97	-0.0439507	387859	0.0021032	rs1324693	G	0.405237
ALT_WHITE	10	101972378	T	C	5.75103e-97	-0.0431738	387859	0.00206607	rs12269373	T	0.48882
ALT_WHITE	10	101973097	T	C	6.50081e-97	-0.0431628	387859	0.00206612	rs7898075	T	0.488849
ALT_WHITE	10	101973388	T	C	6.81688e-97	-0.0431579	387859	0.00206611	rs34136767	T	0.488848
ALT_WHITE	10	102008169	C	G	8.98014e-97	-0.0431511	387859	0.00206709	rs7079072	C	0.488703
ALT_WHITE	10	101996286	C	T	1.12927e-96	-0.0431375	387859	0.00206752	rs7905395	C	0.489568
ALT_WHITE	10	102011211	A	G	1.26942e-96	-0.0431224	387859	0.00206735	rs12265333	A	0.488833
ALT_WHITE	10	102023006	C	T	1.43215e-96	-0.0431147	387859	0.00206755	rs7922807	C	0.489099
ALT_WHITE	10	102028467	T	C	1.69584e-96	-0.0430967	387859	0.00206749	rs12242503	T	0.489017
ALT_WHITE	10	101910013	TG	T	1.87768e-96	-0.043098	387859	0.00206804	10:101910013_TG_T	TG	0.481896
ALT_WHITE	10	102037364	A	G	2.26572e-96	-0.0432732	387859	0.00207734	rs74673154	A	0.488323
ALT_WHITE	10	102037933	T	C	2.27233e-96	-0.0432761	387859	0.0020775	rs370997960	T	0.488324
ALT_WHITE	10	102038685	T	A	3.67384e-96	-0.0430818	387859	0.00207046	rs12254005	T	0.488842
ALT_WHITE	10	102007714	A	C	4.13631e-96	-0.0430758	387859	0.00207074	rs6584354	A	0.49052
ALT_WHITE	10	102039458	G	A	5.57971e-96	-0.0430699	387859	0.00207188	rs4919446	G	0.488869
AST_WHITE	22	44329719	C	T	7.78506e-96	0.0965522	386570	0.00464823	rs111393709	T	0.0597526
ALT_WHITE	10	102039463	T	C	1.77271e-95	-0.0429474	387859	0.00207153	rs4917896	T	0.488953
AST_WHITE	22	44324558	C	T	2.25738e-95	0.0992548	386570	0.00479014	rs55768287	T	0.0563994
ALT_WHITE	10	101970997	A	G	6.95115e-95	-0.0427016	387859	0.00206623	rs6584351	A	0.485693
ALT_WHITE	10	102049300	T	A	7.69964e-95	-0.0428861	387859	0.00207566	rs3978773	T	0.488318
ALT_WHITE	8	145730221	G	A	1.4726e-94	-0.187603	387859	0.00909365	rs112574791	A	0.0129853
ALT_WHITE	10	101903412	T	C	3.01898e-94	-0.0426426	387859	0.00207049	rs11190401	T	0.485122
ALT_WHITE	10	101900579	C	T	3.2244e-94	-0.0426186	387859	0.00206965	rs2104368	C	0.488095
ALT_WHITE	19	19366632	C	T	3.54084e-94	0.0871779	387859	0.00423447	rs72999033	T	0.0653391
ALT_WHITE	10	101913720	AT	A	6.8998e-94	0.0453468	387859	0.00220609	10:101913720_AT_A	A	0.327869
ALT_WHITE	10	101901775	C	T	7.61236e-94	-0.0425331	387859	0.00206968	rs2025507	C	0.486691
ALT_WHITE	22	44361713	T	A	1.13313e-93	0.0716249	387859	0.00348859	rs12165526	A	0.0998253
AST_WHITE	10	18263055	A	T	3.4005e-93	-0.0537758	386570	0.00262606	rs12780445	T	0.229765
ALT_WHITE	19	19578743	A	G	6.77539e-93	0.0761499	387859	0.00372478	rs73002956	G	0.085261
ALT_WHITE	19	19477877	A	C	6.88495e-93	0.0761691	387859	0.00372586	rs56255430	C	0.084765
AST_WHITE	10	17777789	C	T	7.95091e-93	0.0621298	386570	0.00304017	rs55985454	T	0.1634
ALT_WHITE	19	19610596	C	T	4.358e-92	0.0755687	387859	0.00371289	rs3794991	T	0.0858088
ALT_WHITE	8	145692918	G	A	7.0158e-92	-0.187346	387859	0.00921535	rs35968570	A	0.0127939
AST_WHITE	22	44361713	T	A	1.02254e-91	0.0753892	386570	0.00371169	rs12165526	A	0.0998253
ALT_WHITE	10	101977883	C	T	2.84855e-91	-0.0419332	387859	0.00206966	rs2230804	C	0.4756
AST_WHITE	3	58447299	C	T	3.72254e-91	0.0460645	386570	0.00227505	rs11714389	T	0.372114
ALT_WHITE	22	44328043	T	C	4.04202e-91	0.0465135	387859	0.00229769	rs1883350	C	0.283201
AST_WHITE	3	58424303	CAATT	C	4.35886e-91	0.0460706	386570	0.00227622	rs774116710	C	0.372669
AST_WHITE	3	58433670	G	A	4.65164e-91	0.0460249	386570	0.00227433	rs62259785	A	0.372177
AST_WHITE	3	58446398	A	G	4.76235e-91	0.0460396	386570	0.00227519	rs56033718	G	0.372038
AST_WHITE	3	58447013	C	G	4.88148e-91	0.0460317	386570	0.00227493	rs11130646	G	0.372116
ALT_WHITE	10	102006429	T	C	5.0217e-91	-0.0418525	387859	0.00206853	rs4919438	T	0.475039
AST_WHITE	3	58442792	C	T	5.04735e-91	0.0460297	386570	0.00227502	rs11918453	T	0.37208
AST_WHITE	3	58434791	C	T	5.21828e-91	0.0460133	386570	0.00227439	rs73085867	T	0.372125
ALT_WHITE	10	101967212	C	G	5.59229e-91	-0.0418281	387859	0.00206787	rs7909855	C	0.475248
ALT_WHITE	10	101946014	C	G	6.04294e-91	-0.0418319	387859	0.00206845	rs10786583	C	0.474995
AST_WHITE	3	58431817	C	G	6.07415e-91	0.0459979	386570	0.00227447	rs11719192	G	0.372152
ALT_WHITE	10	101999394	A	G	6.88765e-91	-0.0418009	387859	0.00206758	rs4917889	A	0.474907
ALT_WHITE	10	101960966	C	T	7.13609e-91	-0.0418047	387859	0.00206794	rs3818411	C	0.474976
AST_WHITE	3	58448268	A	ATTAT	8.98178e-91	0.0460799	386570	0.00228071	rs372899709	ATTAT	0.370025
AST_WHITE	3	58416770	T	TTTA	1.03023e-90	0.0459344	386570	0.00227427	rs138623728	TTTA	0.372739
ALT_WHITE	10	102037750	T	C	1.03369e-90	-0.0420134	387859	0.00208015	rs11190451	T	0.474829
AST_WHITE	3	58424899	A	C	1.08069e-90	0.0459502	386570	0.00227531	rs55845662	C	0.37194
AST_WHITE	3	58429060	G	A	1.08516e-90	0.0459408	386570	0.00227487	rs62259782	A	0.371977
AST_WHITE	3	58429135	G	A	1.09462e-90	0.0459405	386570	0.0022749	rs62259783	A	0.371986
AST_WHITE	3	58424917	G	A	1.11676e-90	0.0459469	386570	0.00227533	rs56281646	A	0.371936
AST_WHITE	3	58395863	A	G	1.16809e-90	0.0458803	386570	0.00227228	rs56384862	G	0.372794
ALT_WHITE	10	102016268	G	A	1.22427e-90	-0.0417769	387859	0.00206929	rs2270961	G	0.47536
AST_WHITE	3	58454016	ACAG	A	1.22512e-90	0.0460492	386570	0.00228091	rs779419642	A	0.371834
AST_WHITE	3	58429908	G	A	1.30326e-90	0.0459216	386570	0.00227494	rs11925533	A	0.371979
AST_WHITE	3	58425957	A	T	1.42889e-90	0.0459069	386570	0.00227472	rs11919206	T	0.37212
AST_WHITE	3	58425692	C	G	1.44799e-90	0.0459053	386570	0.00227472	rs62259779	G	0.372121
AST_WHITE	3	58423288	G	A	1.45499e-90	0.0459049	386570	0.00227472	rs11130643	A	0.37212
AST_WHITE	3	58422483	C	G	1.45988e-90	0.045903	386570	0.00227465	rs56026131	G	0.372127
AST_WHITE	3	58425076	G	A	1.46578e-90	0.045904	386570	0.00227472	rs62259778	A	0.372118
AST_WHITE	3	58428078	T	G	1.46947e-90	0.045907	386570	0.00227488	rs62259780	G	0.372064
AST_WHITE	3	58399018	GC	G	1.51817e-90	0.0458634	386570	0.0022729	3:58399018_GC_G	G	0.372718
AST_WHITE	3	58417927	A	C	1.58401e-90	0.0458871	386570	0.00227432	rs11925862	C	0.372117
AST_WHITE	3	58417416	C	T	1.66218e-90	0.0458816	386570	0.00227431	rs62259772	T	0.372129
AST_WHITE	3	58416535	C	T	1.67032e-90	0.045881	386570	0.00227431	rs1126551	T	0.372129
AST_WHITE	3	58415263	T	A	1.84288e-90	0.0458788	386570	0.00227475	rs55646457	A	0.371977
AST_WHITE	3	58389120	A	T	2.29905e-90	0.0458181	386570	0.00227297	rs55964615	T	0.372722
AST_WHITE	3	58420542	T	C	2.35183e-90	0.0458459	386570	0.00227448	rs11924677	C	0.37217
AST_WHITE	3	58396114	T	C	2.38724e-90	0.0458088	386570	0.00227272	rs62258126	C	0.372768
AST_WHITE	3	58405573	C	G	2.41005e-90	0.0458149	386570	0.00227308	rs11130637	G	0.372672
AST_WHITE	3	58406836	C	T	2.52608e-90	0.0458082	386570	0.00227301	rs62258139	T	0.372711
AST_WHITE	3	58405947	A	G	2.52634e-90	0.0458082	386570	0.00227301	rs11130638	G	0.372711
AST_WHITE	3	58406004	G	T	2.52992e-90	0.0458078	386570	0.002273	rs11130639	T	0.37271
AST_WHITE	3	58407083	C	T	2.53117e-90	0.0458078	386570	0.002273	rs62258140	T	0.37271
AST_WHITE	3	58403136	A	G	2.53867e-90	0.0458069	386570	0.00227297	rs68021431	G	0.372694
AST_WHITE	3	58405176	C	T	2.55897e-90	0.0458068	386570	0.00227301	rs34296237	T	0.372711
AST_WHITE	3	58404547	G	A	2.56008e-90	0.0458066	386570	0.002273	rs55727087	A	0.37271
AST_WHITE	3	58405431	A	G	2.56212e-90	0.0458064	386570	0.002273	rs11714807	G	0.37271
AST_WHITE	3	58404355	G	A	2.5634e-90	0.0458064	386570	0.002273	rs56398717	A	0.37271
AST_WHITE	3	58404096	C	T	2.59798e-90	0.0458047	386570	0.00227299	rs6799077	T	0.372708
AST_WHITE	3	58399399	T	C	2.65316e-90	0.0458017	386570	0.00227296	rs12497250	C	0.372716
AST_WHITE	3	58399511	A	G	2.65434e-90	0.0458016	386570	0.00227296	rs12487420	G	0.372716
AST_WHITE	3	58403330	C	T	2.65933e-90	0.0458014	386570	0.00227295	rs62258135	T	0.372715
AST_WHITE	3	58400414	T	C	2.66602e-90	0.045801	386570	0.00227295	rs11705721	C	0.372716
AST_WHITE	3	58398447	C	T	2.74875e-90	0.045797	386570	0.00227292	rs62258134	T	0.372724
AST_WHITE	3	58392224	G	C	2.74888e-90	0.0457953	386570	0.00227284	rs56198078	C	0.372711
AST_WHITE	3	58398318	C	G	2.76024e-90	0.0457964	386570	0.00227292	rs62258133	G	0.372724
AST_WHITE	3	58398036	A	C	2.83311e-90	0.0457927	386570	0.00227288	rs11707019	C	0.37273
AST_WHITE	3	58397775	C	A	2.91922e-90	0.0457883	386570	0.00227283	rs55711525	A	0.372736
AST_WHITE	3	58401480	G	A	3.00004e-90	0.045789	386570	0.00227301	rs11718352	A	0.372698
AST_WHITE	3	58420042	C	T	3.11142e-90	0.0458125	386570	0.00227439	rs11130642	T	0.372146
AST_WHITE	3	58419944	C	T	3.1149e-90	0.0458125	386570	0.00227439	rs34086582	T	0.372145
AST_WHITE	3	58436476	G	A	3.34991e-90	0.0458632	386570	0.00227731	rs55954186	A	0.370215
AST_WHITE	3	58394850	C	T	3.3524e-90	0.045771	386570	0.00227274	rs56232415	T	0.372737
AST_WHITE	3	58386621	T	C	3.3972e-90	0.0457738	386570	0.00227296	rs11717628	C	0.372709
AST_WHITE	3	58390844	C	T	3.52689e-90	0.0457667	386570	0.00227281	rs10866016	T	0.372732
AST_WHITE	3	58390490	A	C	3.57272e-90	0.0457655	386570	0.00227282	rs12496906	C	0.372731
AST_WHITE	3	58390248	A	G	3.63199e-90	0.0457639	386570	0.00227284	rs59643048	G	0.37273
AST_WHITE	3	58389809	A	G	3.70749e-90	0.0457621	386570	0.00227286	rs4399910	G	0.372728
AST_WHITE	3	58389462	A	G	3.80353e-90	0.0457596	386570	0.00227288	rs4339119	G	0.372726
AST_WHITE	3	58376992	G	A	3.81272e-90	0.0457599	386570	0.00227291	rs11923253	A	0.372669
AST_WHITE	3	58388453	C	T	3.88603e-90	0.0457575	386570	0.0022729	rs55668308	T	0.372724
AST_WHITE	3	58387534	G	A	3.88743e-90	0.0457581	386570	0.00227293	rs11923154	A	0.372721
AST_WHITE	3	58387480	T	C	3.88827e-90	0.0457581	386570	0.00227293	rs11927183	C	0.372721
AST_WHITE	3	58388026	A	G	3.90435e-90	0.0457571	386570	0.0022729	rs55913214	G	0.372724
AST_WHITE	3	58387777	C	T	3.92524e-90	0.0457567	386570	0.00227291	rs11918201	T	0.372725
AST_WHITE	3	58397187	G	A	3.93547e-90	0.045755	386570	0.00227284	rs62258129	A	0.37277
AST_WHITE	3	58385960	C	T	3.97747e-90	0.0457556	386570	0.00227293	rs6773193	T	0.372717
AST_WHITE	3	58384775	G	A	3.99029e-90	0.0457554	386570	0.00227294	rs11712139	A	0.372716
AST_WHITE	3	58384995	G	A	4.0505e-90	0.045754	386570	0.00227296	rs11712213	A	0.372721
AST_WHITE	3	58383991	G	A	4.05855e-90	0.0457536	386570	0.00227295	rs7635051	A	0.372716
AST_WHITE	3	58382254	C	T	4.0605e-90	0.0457541	386570	0.00227297	rs11917567	T	0.372691
AST_WHITE	3	58384083	C	T	4.06933e-90	0.0457533	386570	0.00227294	rs7613723	T	0.372715
AST_WHITE	3	58391128	G	A	4.14857e-90	0.0457498	386570	0.00227288	rs62258120	A	0.372713
AST_WHITE	3	58382846	C	T	4.15829e-90	0.045751	386570	0.00227295	rs3191903	T	0.372712
AST_WHITE	3	58378206	C	T	4.29007e-90	0.0457499	386570	0.00227307	rs55797456	T	0.372761
AST_WHITE	3	58382158	C	T	4.41179e-90	0.0457445	386570	0.00227296	rs11917529	T	0.372713
AST_WHITE	3	58374029	A	G	4.42823e-90	0.0457419	386570	0.00227285	rs7610312	G	0.372669
AST_WHITE	3	58373251	A	G	4.45222e-90	0.0457416	386570	0.00227287	rs12495490	G	0.37267
AST_WHITE	3	58393230	C	CT	4.51121e-90	0.0457481	386570	0.00227326	rs150016085	CT	0.373
AST_WHITE	3	58379123	A	C	4.83583e-90	0.0457333	386570	0.00227292	rs11130634	C	0.372702
AST_WHITE	3	58379586	T	A	4.83583e-90	0.0457333	386570	0.00227292	rs6445978	A	0.372702
AST_WHITE	3	58379143	A	G	4.83583e-90	0.0457333	386570	0.00227292	rs11130635	G	0.372702
AST_WHITE	3	58379560	T	C	4.83583e-90	0.0457333	386570	0.00227292	rs6445977	C	0.372702
AST_WHITE	3	58380098	C	A	4.84468e-90	0.0457332	386570	0.00227292	rs11130636	A	0.372701
AST_WHITE	3	58378079	G	A	4.87917e-90	0.0457323	386570	0.00227292	rs56097407	A	0.372701
AST_WHITE	3	58378824	C	A	4.87917e-90	0.0457323	386570	0.00227292	rs62258103	A	0.372701
AST_WHITE	3	58378784	T	C	4.87917e-90	0.0457323	386570	0.00227292	rs62258102	C	0.372701
ALT_WHITE	19	19494483	G	A	4.91348e-90	0.0825892	387859	0.00410479	rs150268548	A	0.0692046
AST_WHITE	3	58370046	C	T	4.93305e-90	0.0457339	386570	0.00227306	rs7647184	T	0.372905
AST_WHITE	3	58377159	A	G	5.00892e-90	0.0457283	386570	0.00227287	rs11915480	G	0.372695
AST_WHITE	3	58373667	C	T	5.07113e-90	0.0457265	386570	0.00227285	rs7642652	T	0.372696
AST_WHITE	3	58373716	G	A	5.07648e-90	0.0457263	386570	0.00227284	rs7620012	A	0.372697
AST_WHITE	3	58374533	A	T	5.07759e-90	0.0457263	386570	0.00227284	rs56288363	T	0.372697
AST_WHITE	3	58374893	T	C	5.07858e-90	0.0457263	386570	0.00227284	rs4130877	C	0.372697
AST_WHITE	3	58397142	C	G	5.09746e-90	0.045727	386570	0.0022729	rs62258128	G	0.37272
AST_WHITE	3	58399338	A	ATCTT	5.62341e-90	0.0457302	386570	0.00227361	rs36024818	ATCTT	0.373224
AST_WHITE	3	58377226	C	CT	5.74317e-90	0.0457351	386570	0.00227397	rs144635538	CT	0.372369
AST_WHITE	3	58391565	C	T	6.00858e-90	0.0457076	386570	0.00227286	rs66793022	T	0.372723
AST_WHITE	3	58400343	GA	G	6.30563e-90	0.0457192	386570	0.0022737	3:58400343_GA_G	G	0.373479
AST_WHITE	3	58409700	G	A	6.32151e-90	0.0457158	386570	0.00227355	rs11915190	A	0.372533
AST_WHITE	3	58379297	C	A	6.44395e-90	0.0457026	386570	0.002273	rs6770113	A	0.37268
AST_WHITE	3	58371745	T	C	6.6989e-90	0.0456997	386570	0.00227307	rs62258093	C	0.372622
AST_WHITE	3	58383174	A	T	6.71591e-90	0.0456898	386570	0.0022726	rs55692656	T	0.37283
AST_WHITE	3	58369912	C	T	6.864e-90	0.0456948	386570	0.00227297	rs7647078	T	0.372629
AST_WHITE	3	58380569	A	C	7.9974e-90	0.0456795	386570	0.00227306	rs11923181	C	0.372696
AST_WHITE	3	58410554	C	T	8.00542e-90	0.045713	386570	0.00227474	rs34579268	T	0.372357
AST_WHITE	3	58369324	G	A	8.20416e-90	0.0456766	386570	0.00227306	rs11130632	A	0.372638
AST_WHITE	3	58456811	C	T	8.36349e-90	0.0459163	386570	0.0022851	rs11719450	T	0.371264
AST_WHITE	3	58403042	T	C	8.66121e-90	0.0457226	386570	0.00227566	rs11708895	C	0.371094
AST_WHITE	3	58372508	C	T	8.67195e-90	0.0456825	386570	0.00227367	rs56028017	T	0.372473
AST_WHITE	3	58371770	T	G	8.84914e-90	0.0457216	386570	0.00227573	rs62258094	G	0.371601
AST_WHITE	3	58369897	G	A	9.26069e-90	0.045703	386570	0.00227506	rs7624283	A	0.372155
AST_WHITE	3	58411088	CCT	C	9.50312e-90	0.0457113	386570	0.00227561	3:58411088_CCT_C	C	0.374498
AST_WHITE	3	58374015	C	T	1.11169e-89	0.0456808	386570	0.00227498	rs7643057	T	0.372185
AST_WHITE	3	58397102	G	A	1.12143e-89	0.0456403	386570	0.00227301	rs62258127	A	0.372774
AST_WHITE	3	58332068	A	G	1.21092e-89	-0.0456715	386570	0.002275	rs4681679	A	0.372136
AST_WHITE	3	58367493	G	A	1.24856e-89	0.045625	386570	0.00227285	rs62258080	A	0.372604
AST_WHITE	3	58368646	A	G	1.34402e-89	0.0456143	386570	0.00227273	rs11921259	G	0.372651
AST_WHITE	3	58409300	G	GTT	1.55474e-89	0.0456513	386570	0.0022754	rs35853090	GTT	0.373477
AST_WHITE	3	58405636	TTAAG	T	1.63677e-89	0.045692	386570	0.00227772	3:58405636_TTAAG_T	T	0.373211
AST_WHITE	3	58367705	A	C	1.64788e-89	0.0455926	386570	0.0022728	rs62258081	C	0.372628
AST_WHITE	3	58413408	A	G	1.73612e-89	0.0456904	386570	0.00227797	rs1126735	G	0.370207
AST_WHITE	3	58368449	T	C	1.73838e-89	0.0455842	386570	0.00227269	rs11917591	C	0.372676
AST_WHITE	3	58333255	G	A	1.92948e-89	-0.0456077	386570	0.00227444	rs9881869	G	0.372339
AST_WHITE	3	58363343	AAAAAG	A	2.06511e-89	0.0455738	386570	0.00227314	3:58363343_AAAAAG_A	A	0.372562
AST_WHITE	3	58399886	TC	T	2.11434e-89	0.0456441	386570	0.00227678	rs751122341	T	0.370649
AST_WHITE	3	58358717	C	T	2.32022e-89	0.0455575	386570	0.00227298	rs6800514	T	0.372614
AST_WHITE	3	58413669	G	T	2.46155e-89	0.0456502	386570	0.00227794	rs4228	T	0.370241
AST_WHITE	3	58413518	T	G	2.5278e-89	0.0456469	386570	0.00227792	rs1126722	G	0.370254
AST_WHITE	3	58366128	G	C	2.66475e-89	0.0455365	386570	0.00227271	rs11130631	C	0.372702
AST_WHITE	3	58403610	C	T	2.7256e-89	0.0456077	386570	0.0022764	rs55783924	T	0.370858
AST_WHITE	3	58358868	C	CA	3.07305e-89	0.0455555	386570	0.00227447	rs11371847	CA	0.372839
AST_WHITE	3	58360761	T	TA	3.30525e-89	0.045521	386570	0.00227316	rs34593099	TA	0.372287
AST_WHITE	3	58366420	C	T	3.34729e-89	0.0455114	386570	0.00227275	rs56113711	T	0.37272
AST_WHITE	3	58332543	T	C	3.40977e-89	-0.0455441	386570	0.00227449	rs4681846	T	0.37241
AST_WHITE	3	58365271	T	C	3.42489e-89	0.045522	386570	0.00227341	rs12152337	C	0.372456
AST_WHITE	10	18266989	G	A	3.42731e-89	-0.0457802	386570	0.00228631	rs2478568	G	0.36104
AST_WHITE	3	58365508	T	A	3.43361e-89	0.0455089	386570	0.00227277	rs67904096	A	0.372726
AST_WHITE	3	58365146	T	A	3.45186e-89	0.0455079	386570	0.00227275	rs12152336	A	0.372723
AST_WHITE	3	58336595	C	A	3.6918e-89	-0.0455374	386570	0.0022746	rs6445973	C	0.372252
AST_WHITE	3	58336201	T	C	3.69293e-89	-0.0455373	386570	0.0022746	rs6775710	T	0.372252
AST_WHITE	3	58335308	G	C	3.77637e-89	-0.0455351	386570	0.00227462	rs4681847	G	0.372247
AST_WHITE	3	58359851	G	A	4.11514e-89	0.0454945	386570	0.00227307	rs62258075	A	0.372354
AST_WHITE	3	58360800	A	G	4.41733e-89	0.0454845	386570	0.00227298	rs11130630	G	0.372336
AST_WHITE	3	58361517	G	A	4.81914e-89	0.0454772	386570	0.0022731	rs6785572	A	0.372296
AST_WHITE	3	58361716	A	G	4.81914e-89	0.0454772	386570	0.0022731	rs6774577	G	0.372296
AST_WHITE	3	58361530	A	C	4.81914e-89	0.0454772	386570	0.0022731	rs6774357	C	0.372296
AST_WHITE	3	58361603	T	C	4.84008e-89	0.0454766	386570	0.0022731	rs6777066	C	0.372297
AST_WHITE	3	58360327	G	A	5.15637e-89	0.0454686	386570	0.00227306	rs57700771	A	0.372299
AST_WHITE	3	58359023	T	TCTC	5.86682e-89	0.0454938	386570	0.00227505	rs61244449	TCTC	0.372628
AST_WHITE	3	58362587	T	TAATC	7.14933e-89	0.0454584	386570	0.0022744	rs139153665	TAATC	0.373241
AST_WHITE	3	58363432	G	A	7.45609e-89	0.0454342	386570	0.00227343	rs62258078	A	0.372266
AST_WHITE	10	18271842	A	G	8.18565e-89	-0.0457679	386570	0.00229066	rs2437262	A	0.363216
AST_WHITE	3	58337833	A	G	9.56644e-89	-0.0454226	386570	0.00227426	rs4681682	A	0.372789
AST_WHITE	3	58408679	G	A	1.02444e-88	0.0453395	386570	0.00227049	rs11721168	A	0.377413
AST_WHITE	3	58363371	T	C	1.08129e-88	0.0453909	386570	0.00227337	rs62258077	C	0.372288
ALT_WHITE	10	101893418	G	A	1.49537e-88	-0.0412299	387859	0.00206665	rs7893985	G	0.502773
ALT_WHITE	10	101893296	G	T	1.53258e-88	-0.0412247	387859	0.00206652	rs7893845	T	0.497332
ALT_WHITE	10	101894125	G	T	1.7446e-88	-0.0412143	387859	0.00206666	rs1853698	G	0.501506
AST_WHITE	10	18261668	T	C	1.96767e-88	-0.0521934	386570	0.002618	rs11592310	C	0.231634
ALT_WHITE	10	101894606	C	G	2.32065e-88	-0.0411882	387859	0.00206683	rs10883446	C	0.502532
ALT_WHITE	22	44327075	C	T	2.43362e-88	0.0873164	387859	0.00438209	rs9626056	T	0.0590608
ALT_WHITE	10	101896606	G	A	2.81377e-88	-0.0411918	387859	0.00206802	rs10430625	A	0.497273
ALT_WHITE	22	44328075	A	G	3.2672e-88	0.0873178	387859	0.00438541	rs9306471	G	0.0590352
ALT_WHITE	10	101890330	C	G	3.74998e-88	-0.0411223	387859	0.00206602	rs1324692	G	0.497043
AST_WHITE	3	58358967	G	T	3.76037e-88	0.0454737	386570	0.00228466	rs6775517	T	0.368692
ALT_WHITE	10	101887978	A	G	7.45968e-88	-0.0415268	387859	0.00208997	rs2077191	G	0.422835
AST_WHITE	10	18262069	G	T	7.81445e-88	-0.0520488	386570	0.00261983	rs4748431	T	0.230629
ALT_WHITE	10	101888307	G	A	1.10896e-87	-0.0414786	387859	0.00208963	rs2862952	A	0.422816
ALT_WHITE	10	101884909	C	A	1.11293e-87	-0.0414784	387859	0.00208964	rs6584345	A	0.42299
ALT_WHITE	10	101884937	C	T	1.24581e-87	-0.0414679	387859	0.00208971	rs7088558	T	0.42281
ALT_WHITE	10	101888408	T	C	1.28796e-87	-0.0414629	387859	0.00208964	rs2902371	C	0.422853
ALT_WHITE	10	101888520	C	T	1.49863e-87	-0.0414477	387859	0.00208967	rs1077821	T	0.422876
ALT_WHITE	10	101885536	A	G	1.60619e-87	-0.0414411	387859	0.00208971	rs12769652	G	0.422857
ALT_WHITE	10	101888640	C	T	1.64413e-87	-0.0414417	387859	0.00208986	rs11595928	T	0.422766
ALT_WHITE	10	101886505	A	G	1.66951e-87	-0.0414337	387859	0.00208954	rs12416247	G	0.422845
ALT_WHITE	10	101880479	G	A	1.93149e-87	-0.0414436	387859	0.00209081	rs11594323	A	0.42294
ALT_WHITE	10	101880700	C	T	2.65356e-87	-0.0414086	387859	0.00209073	rs11594333	T	0.422969
ALT_WHITE	10	101880585	C	G	2.67036e-87	-0.0414085	387859	0.00209076	rs12772030	G	0.422969
AST_WHITE	3	58375406	A	C	3.8527e-87	0.0452836	386570	0.00228855	rs55704295	C	0.367268
ALT_WHITE	10	101859205	G	A	5.16069e-87	-0.0419885	387859	0.0021236	rs9888058	A	0.389257
AST_WHITE	22	44391686	G	A	3.84452e-86	0.0564845	386570	0.0028715	rs2143571	A	0.178669
AST_WHITE	22	44391234	G	A	3.99517e-86	0.0564721	386570	0.00287116	rs2281298	A	0.17883
ALT_WHITE	10	101869988	C	T	8.42144e-86	-0.0419522	387859	0.00213705	rs11190393	T	0.376407
AST_WHITE	10	101912064	T	C	1.01559e-85	-0.0431281	386570	0.00219801	rs2862954	C	0.500908
AST_WHITE	10	101924418	T	C	1.03908e-85	-0.0431261	386570	0.00219804	rs10883451	C	0.50089
AST_WHITE	10	101912194	C	T	1.17937e-85	-0.0431036	386570	0.00219762	rs1408579	T	0.500758
AST_WHITE	22	44394019	T	A	1.26367e-85	0.05623	386570	0.00286737	rs2401514	A	0.17945
AST_WHITE	22	44385594	A	G	1.36402e-85	0.0561499	386570	0.00286386	rs2073079	G	0.180024
ALT_WHITE	19	19658472	G	T	2.07918e-85	0.0738019	387859	0.0037683	rs16996148	T	0.0825224
AST_WHITE	22	44394402	C	T	2.191e-85	0.0561313	386570	0.00286644	rs2073080	T	0.179417
ALT_WHITE	22	44329719	C	T	3.65654e-85	0.085454	387859	0.00436968	rs111393709	T	0.0597526
ALT_WHITE	22	44358997	A	G	4.00511e-85	0.0792216	387859	0.00405194	rs16991236	G	0.0708543
ALT_WHITE	10	101868677	T	G	4.43357e-85	-0.041784	387859	0.00213769	rs12776318	G	0.375857
AST_WHITE	10	17762383	G	A	7.03103e-85	0.0581949	386570	0.00298087	rs181483297	A	0.165171
ALT_WHITE	11	93866147	T	G	1.05191e-84	-0.0627725	387859	0.00321874	rs11607757	G	0.116736
AST_WHITE	22	44388817	T	C	1.08692e-84	0.0556089	386570	0.00285166	rs3827385	C	0.180553
ALT_WHITE	11	93864393	C	G	1.13494e-84	-0.0627909	387859	0.00322033	rs56175344	G	0.116705
ALT_WHITE	19	19702384	G	A	1.28901e-84	0.0795616	387859	0.0040818	rs17217098	A	0.0697731
ALT_WHITE	22	44324558	C	T	1.39921e-84	0.087753	387859	0.00450302	rs55768287	T	0.0563994
ALT_WHITE	11	93870338	C	T	1.50499e-84	-0.0627974	387859	0.00322305	rs7117339	T	0.11678
ALT_WHITE	19	19699398	GA	G	3.03431e-84	0.0797495	387859	0.00410067	19:19699398_GA_G	G	0.0695735
ALT_WHITE	19	19662220	C	T	3.11914e-84	0.0737304	387859	0.00379145	rs17216525	T	0.0813656
ALT_WHITE	19	19671266	C	T	4.47516e-84	0.0732398	387859	0.00376981	rs73004926	T	0.0826606
ALT_WHITE	11	93884343	T	A	4.89149e-84	-0.062494	387859	0.00321746	rs57562692	A	0.117502
ALT_WHITE	11	93880832	C	T	5.19736e-84	-0.0624748	387859	0.00321698	rs72970792	T	0.117482
ALT_WHITE	11	93890416	G	C	5.88131e-84	-0.0630731	387859	0.00324885	rs7129505	C	0.116128
ALT_WHITE	19	19675696	C	T	5.92262e-84	0.0731776	387859	0.0037694	rs73004933	T	0.0826812
ALT_WHITE	11	93888384	C	T	6.10887e-84	-0.0624126	387859	0.00321515	rs11020659	T	0.117773
ALT_WHITE	11	93884002	C	G	6.54295e-84	-0.0623966	387859	0.00321491	rs12273690	G	0.117738
ALT_WHITE	11	93891890	A	G	6.68001e-84	-0.06245	387859	0.00321784	rs11020665	G	0.11768
ALT_WHITE	10	101866118	G	A	7.07466e-84	-0.0414649	387859	0.00213687	rs12779818	A	0.37693
ALT_WHITE	19	19717056	A	G	7.93437e-84	0.0791387	387859	0.00407962	rs73004967	G	0.0698187
ALT_WHITE	11	93893909	T	C	8.10189e-84	-0.0623741	387859	0.00321557	rs11499643	C	0.117812
ALT_WHITE	10	101865344	G	A	8.54137e-84	-0.0414418	387859	0.00213675	rs12773244	A	0.376997
ALT_WHITE	10	101850079	C	A	8.84569e-84	-0.0414507	387859	0.00213741	rs11596837	A	0.376881
ALT_WHITE	10	101865884	T	C	8.86112e-84	-0.0414504	387859	0.0021374	rs12780514	C	0.376885
ALT_WHITE	10	101864173	A	G	8.87008e-84	-0.0414387	387859	0.0021368	rs2862948	G	0.376989
ALT_WHITE	10	101863817	G	C	8.94584e-84	-0.0414379	387859	0.00213681	rs2862947	C	0.376989
ALT_WHITE	10	101865881	T	C	9.13982e-84	-0.041435	387859	0.00213678	rs12780510	C	0.377003
ALT_WHITE	11	93895298	G	T	9.33337e-84	-0.0623546	387859	0.00321578	rs6483298	T	0.117789
ALT_WHITE	10	101861435	G	A	9.78103e-84	-0.0414292	387859	0.00213687	rs11597390	A	0.376971
ALT_WHITE	10	101862989	C	T	9.84259e-84	-0.0414279	387859	0.00213684	rs11595257	T	0.377001
ALT_WHITE	10	101862694	T	C	1.01498e-83	-0.0414241	387859	0.00213681	rs1853700	C	0.377005
ALT_WHITE	10	101862791	T	C	1.02487e-83	-0.0414229	387859	0.00213681	rs1853699	C	0.377005
ALT_WHITE	11	93898069	T	C	1.09081e-83	-0.0623298	387859	0.00321583	rs56157454	C	0.117797
ALT_WHITE	10	101870936	C	T	1.26117e-83	-0.0413278	387859	0.00213308	rs12764798	T	0.379998
ALT_WHITE	11	93902945	G	A	1.31647e-83	-0.0623281	387859	0.00321735	rs10160353	A	0.117778
ALT_WHITE	10	101878219	G	A	1.44371e-83	-0.0412972	387859	0.00213226	rs11592631	A	0.379396
ALT_WHITE	11	93875487	A	T	1.47863e-83	-0.0623909	387859	0.00322158	rs7948455	T	0.11754
ALT_WHITE	10	101874844	C	T	1.55752e-83	-0.0412999	387859	0.00213283	rs12780035	T	0.379369
ALT_WHITE	19	19456917	C	T	1.56306e-83	0.0711028	387859	0.00367197	rs58489806	T	0.0877663
ALT_WHITE	10	101865516	A	T	1.57649e-83	-0.0413808	387859	0.00213708	rs11592689	T	0.376698
ALT_WHITE	10	101865115	T	A	1.61283e-83	-0.0413789	387859	0.00213711	rs12773948	A	0.3767
ALT_WHITE	10	101863410	C	A	1.6581e-83	-0.0413766	387859	0.00213715	rs7474634	A	0.376696
ALT_WHITE	19	19685470	G	GT	1.77741e-83	0.0730197	387859	0.00377225	rs141756246	GT	0.0828667
ALT_WHITE	10	101849411	C	A	1.82377e-83	-0.0413854	387859	0.00213815	rs11596253	A	0.376453
ALT_WHITE	10	101855231	G	C	1.82848e-83	-0.0413587	387859	0.00213678	rs12765091	C	0.37711
ALT_WHITE	10	101863041	T	C	1.87624e-83	-0.0413626	387859	0.00213713	rs11597561	C	0.376713
ALT_WHITE	11	93875488	T	A	1.92689e-83	-0.062347	387859	0.00322158	rs7951456	A	0.117519
ALT_WHITE	10	101871748	C	A	2.1972e-83	-0.0412709	387859	0.00213329	rs12783521	A	0.379407
ALT_WHITE	10	101833720	C	T	2.35219e-83	-0.0413485	387859	0.00213769	rs11598979	T	0.376807
ALT_WHITE	10	101844948	A	C	2.39552e-83	-0.041344	387859	0.00213756	rs2862951	C	0.376642
ALT_WHITE	10	101847857	T	C	2.49947e-83	-0.0413376	387859	0.00213747	rs11597870	C	0.376674
ALT_WHITE	10	101844785	A	G	2.58976e-83	-0.0413364	387859	0.00213761	rs2862950	G	0.376638
ALT_WHITE	11	93877376	A	G	2.7629e-83	-0.0623275	387859	0.00322367	rs4593973	G	0.117478
ALT_WHITE	10	101834092	C	T	3.1188e-83	-0.0413154	387859	0.00213759	rs12775433	T	0.376824
ALT_WHITE	11	93905606	G	A	3.65369e-83	-0.0623865	387859	0.00322913	rs11603543	A	0.117825
ALT_WHITE	10	101875936	G	C	4.07587e-83	-0.0411984	387859	0.00213306	rs7474935	C	0.379338
ALT_WHITE	10	101834921	G	A	5.04562e-83	-0.0412696	387859	0.00213796	rs11599683	A	0.376516
ALT_WHITE	10	101872687	A	C	5.25348e-83	-0.0411762	387859	0.00213336	rs12765808	C	0.379661
ALT_WHITE	10	101832036	G	C	5.92286e-83	-0.0412546	387859	0.0021381	rs12761969	C	0.376541
ALT_WHITE	10	101833339	G	T	5.93519e-83	-0.0412517	387859	0.00213797	rs4475856	T	0.376528
ALT_WHITE	11	93893361	T	C	6.42479e-83	-0.0621676	387859	0.00322266	rs11499550	C	0.117655
ALT_WHITE	19	19695228	C	T	7.63381e-83	0.0720909	387859	0.0037388	rs73004951	T	0.0842133
ALT_WHITE	10	101828600	C	A	9.17534e-83	-0.0412194	387859	0.00213879	rs12776483	A	0.376398
ALT_WHITE	19	19670610	G	A	1.8787e-82	0.0723127	387859	0.0037594	rs150824230	A	0.083141
ALT_WHITE	19	19711139	C	T	2.00779e-82	0.0718979	387859	0.0037385	rs73004959	T	0.0841844
ALT_WHITE	10	101840119	T	A	4.45976e-82	-0.0413125	387859	0.00215278	rs11596211	A	0.367392
ALT_WHITE	11	93853670	G	C	9.41188e-82	-0.0641694	387859	0.00335063	rs4342991	C	0.106501
ALT_WHITE	11	93852880	G	A	9.41539e-82	-0.0641702	387859	0.00335067	rs11604580	A	0.106537
AST_WHITE	10	17877539	C	A	1.76319e-81	-0.0660419	386570	0.0034543	rs35160301	A	0.114068
ALT_WHITE	11	93823235	C	G	1.89369e-81	-0.0639985	387859	0.00334808	rs4753124	G	0.106657
ALT_WHITE	11	93835395	G	C	2.2651e-81	-0.0639911	387859	0.00334932	rs4408267	C	0.106598
ALT_WHITE	11	93831127	CTT	C	2.54225e-81	-0.0643671	387859	0.00337007	11:93831127_CTT_C	C	0.105553
ALT_WHITE	19	19700552	C	T	2.59815e-81	0.0712059	387859	0.00372835	rs12608729	T	0.0846929
ALT_WHITE	11	93827624	T	C	3.0174e-81	-0.0639854	387859	0.00335165	rs138626734	C	0.106391
ALT_WHITE	11	93840415	C	T	3.30026e-81	-0.0641422	387859	0.00336069	rs16919942	T	0.105952
ALT_WHITE	11	93816083	C	T	5.41922e-81	-0.0639576	387859	0.00335558	rs58964858	T	0.106649
ALT_WHITE	10	101879686	C	G	6.38005e-81	-0.0401223	387859	0.00210599	rs7913374	G	0.405339
ALT_WHITE	11	93816695	G	A	6.7439e-81	-0.0638884	387859	0.00335396	rs72968738	A	0.106689
ALT_WHITE	19	19721722	G	A	6.75386e-81	0.0711364	387859	0.00373448	rs12610185	A	0.0842238
ALT_WHITE	19	19721976	C	T	6.8387e-81	0.0711356	387859	0.00373457	rs12610191	T	0.0842247
ALT_WHITE	19	19664077	C	T	9.73455e-81	0.071748	387859	0.00377037	rs17216588	T	0.0826297
AST_WHITE	10	18248355	A	G	1.16833e-80	-0.0524825	386570	0.00275936	rs11011709	G	0.198966
ALT_WHITE	19	19716558	C	T	1.33664e-80	0.0709741	387859	0.00373297	rs73004966	T	0.0842764
ALT_WHITE	19	19726022	G	A	1.39384e-80	0.0710015	387859	0.00373484	rs58847337	A	0.0843545
ALT_WHITE	19	19667254	C	T	1.49946e-80	0.0715684	387859	0.00376542	rs143988316	T	0.0828455
ALT_WHITE	19	19720399	C	T	1.50628e-80	0.0709509	387859	0.00373298	rs57504626	T	0.0842764
ALT_WHITE	19	19720788	T	G	1.50653e-80	0.0709535	387859	0.00373312	rs16996185	G	0.0842777
ALT_WHITE	19	19727152	A	G	1.58705e-80	0.0708981	387859	0.00373074	rs73004975	G	0.0848035
ALT_WHITE	19	19723215	C	T	1.72483e-80	0.0709509	387859	0.00373437	rs10500212	T	0.0842648
ALT_WHITE	19	19713069	A	T	4.28632e-80	0.0707804	387859	0.00373481	rs73004962	T	0.084222
AST_WHITE	10	17672822	G	C	5.51243e-80	-0.0608308	386570	0.00321205	rs58547097	C	0.136833
AST_WHITE	10	17679214	G	A	8.32878e-80	-0.0681213	386570	0.00360114	rs113414299	A	0.104439
ALT_WHITE	22	44382004	C	A	2.19356e-79	0.0434111	387859	0.00230109	rs6006599	A	0.280818
ALT_WHITE	11	93821228	A	T	2.1946e-79	-0.063582	387859	0.00337029	rs72968745	T	0.105802
ALT_WHITE	11	93821227	A	G	2.32482e-79	-0.0635714	387859	0.00337027	rs4491178	G	0.105806
ALT_WHITE	22	44357894	G	T	4.0375e-79	0.0433649	387859	0.00230258	rs56219234	T	0.279609
ALT_WHITE	22	44354111	C	T	6.37811e-79	0.0433048	387859	0.00230235	rs738491	T	0.280101
AST_WHITE	10	18278825	A	G	7.2948e-79	-0.0481649	386570	0.00256171	rs1926737	A	0.247376
AST_WHITE	10	17642806	C	T	9.01714e-79	-0.0518099	386570	0.00275723	rs17141401	T	0.199501
ALT_WHITE	10	101904495	C	T	1.27857e-78	0.039432	387859	0.00210057	rs10883449	T	0.418617
ALT_WHITE	10	101824290	A	G	1.98059e-78	-0.0394156	387859	0.0021023	rs12767674	G	0.415194
ALT_WHITE	10	101824301	T	C	2.11365e-78	-0.0394054	387859	0.00210215	rs12769220	C	0.41527
ALT_WHITE	10	101877961	T	G	2.46129e-78	-0.0394165	387859	0.00210365	rs7098331	G	0.409687
ALT_WHITE	10	101878409	C	T	2.5889e-78	-0.0394106	387859	0.00210363	rs11592640	T	0.409674
ALT_WHITE	10	101876251	A	T	2.62509e-78	-0.039415	387859	0.00210395	rs2862989	T	0.409678
ALT_WHITE	10	101875210	T	C	2.66332e-78	-0.0394166	387859	0.00210412	rs12782269	C	0.409671
ALT_WHITE	10	101876736	C	G	2.7414e-78	-0.0394073	387859	0.0021038	rs2862991	G	0.409746
ALT_WHITE	10	101876770	G	A	4.45665e-78	-0.0393557	387859	0.00210395	rs2902377	A	0.409619
ALT_WHITE	10	101873824	A	G	4.54843e-78	-0.0393623	387859	0.00210443	rs12772820	G	0.409687
ALT_WHITE	10	101876364	C	T	8.52467e-78	-0.0392853	387859	0.00210408	rs2862990	T	0.409605
ALT_WHITE	8	144964015	G	A	2.38022e-77	-0.475139	387859	0.025523	rs534303064	A	0.00192655
ALT_WHITE	10	101823543	T	C	3.71297e-77	-0.0389469	387859	0.00209479	rs4462272	C	0.415968
ALT_WHITE	10	101822930	T	G	3.96327e-77	-0.0389494	387859	0.00209532	rs4459228	G	0.415996
AST_WHITE	10	18237981	A	G	4.38396e-77	-0.0510852	386570	0.00274898	rs72784708	G	0.200828
ALT_WHITE	10	101823971	T	C	6.51808e-77	-0.040198	387859	0.0021656	rs11818417	C	0.351299
ALT_WHITE	10	101820665	A	G	1.23182e-76	-0.0388386	387859	0.00209623	rs12782078	G	0.416593
ALT_WHITE	10	101821331	G	C	1.41792e-76	-0.0388174	387859	0.00209595	rs11597528	C	0.416582
AST_WHITE	10	18237636	C	G	1.8458e-76	-0.0508846	386570	0.00274962	rs72784707	G	0.200079
AST_WHITE	10	17674369	T	A	4.36574e-76	-0.06599	386570	0.00357484	rs73603824	A	0.105585
ALT_WHITE	9	117156178	C	T	8.02661e-76	-0.0381483	387859	0.00207027	rs12346167	T	0.483332
ALT_WHITE	11	93790009	T	C	1.1268e-75	-0.0632077	387859	0.00343365	rs12419615	C	0.102368
AST_WHITE	10	101967410	G	A	1.20415e-75	-0.0406908	386570	0.00221089	rs1327578	A	0.446216
AST_WHITE	10	101999746	G	A	1.23974e-75	-0.0406705	386570	0.00220998	rs17729876	A	0.446494
AST_WHITE	10	101996360	C	T	1.26167e-75	-0.0406861	386570	0.00221094	rs11596950	T	0.446802
AST_WHITE	10	101983413	G	A	1.26616e-75	-0.0406808	386570	0.00221068	rs17882802	A	0.446232
AST_WHITE	10	101983816	G	A	1.31774e-75	-0.040676	386570	0.00221067	rs34027394	A	0.446226
AST_WHITE	10	101953705	A	C	1.43763e-75	-0.0406708	386570	0.00221096	rs11597086	C	0.446441
AST_WHITE	10	101976501	G	C	1.51955e-75	-0.0406569	386570	0.00221056	rs11591741	C	0.446424
AST_WHITE	10	101981153	C	T	1.78854e-75	-0.0406366	386570	0.00221052	rs17882431	T	0.446385
AST_WHITE	10	101998414	T	C	1.86952e-75	-0.0406244	386570	0.00221014	rs3904036	C	0.446492
AST_WHITE	10	101987467	T	C	1.90573e-75	-0.0406274	386570	0.00221043	rs17885645	C	0.44643
ALT_WHITE	10	101817542	T	C	2.28622e-75	-0.039765	387859	0.00216468	rs2902364	C	0.351167
AST_WHITE	10	102000701	C	T	2.47594e-75	-0.0406002	386570	0.00221066	rs17668255	T	0.44636
AST_WHITE	10	18565589	C	T	2.64847e-75	-0.469457	386570	0.0255668	rs182551431	T	0.00201186
AST_WHITE	10	102003906	G	C	3.14363e-75	-0.0405784	386570	0.00221104	rs17668357	C	0.446296
AST_WHITE	10	102024258	C	T	3.74403e-75	-0.0405927	386570	0.00221296	rs34762508	T	0.445961
AST_WHITE	10	102026559	G	C	3.74571e-75	-0.040591	386570	0.00221287	rs2039015	C	0.445963
AST_WHITE	10	101993561	CAG	C	4.27292e-75	-0.040566	386570	0.00221237	10:101993561_CAG_C	C	0.447393
AST_WHITE	10	102039187	T	G	5.84843e-75	-0.0406108	386570	0.00221688	rs34955138	G	0.446355
ALT_WHITE	10	101843608	G	A	6.83223e-75	-0.0384376	387859	0.00209922	rs11593131	A	0.422297
ALT_WHITE	10	101845434	T	C	8.08859e-75	-0.0384036	387859	0.00209841	rs11596076	C	0.422476
ALT_WHITE	9	117159370	C	G	8.84048e-75	-0.0378343	387859	0.00206786	rs4979377	G	0.494167
ALT_WHITE	4	146821410	C	A	9.07163e-75	0.0518299	387859	0.00283301	rs4835265	A	0.158322
ALT_WHITE	10	101845547	C	T	9.98027e-75	-0.0383816	387859	0.00209853	rs34236122	T	0.42232
AST_WHITE	10	102027407	C	T	1.08879e-74	-0.0405301	386570	0.00221657	rs12784396	T	0.445394
AST_WHITE	10	101934235	C	T	1.1463e-74	-0.040487	386570	0.00221456	rs35614792	T	0.442999
ALT_WHITE	10	101840960	A	G	1.48513e-74	-0.0383358	387859	0.00209851	rs12774352	G	0.422497
ALT_WHITE	10	101838267	A	C	1.67027e-74	-0.038323	387859	0.00209855	rs7906355	C	0.422519
ALT_WHITE	9	117122615	A	C	2.30012e-74	-0.0378848	387859	0.00207654	rs2636897	A	0.452379
ALT_WHITE	10	101827619	G	A	2.7437e-74	-0.0382834	387859	0.00209949	rs7477551	A	0.422345
ALT_WHITE	9	117161055	C	T	3.08532e-74	-0.0376889	387859	0.00206762	rs10759692	T	0.493339
ALT_WHITE	9	117158886	G	A	3.103e-74	-0.0376985	387859	0.00206818	rs4979376	A	0.495011
ALT_WHITE	9	117158497	C	T	3.23201e-74	-0.0376928	387859	0.00206812	rs10817600	T	0.494958
ALT_WHITE	9	117167445	C	T	1.18883e-73	-0.0375421	387859	0.00206795	rs4979381	T	0.493307
ALT_WHITE	9	117158957	C	CA	1.27418e-73	-0.0376342	387859	0.00207346	rs11370710	CA	0.492315
ALT_WHITE	9	117166034	T	C	2.21262e-73	-0.0374576	387859	0.00206719	rs10739410	C	0.493707
ALT_WHITE	10	101840052	T	C	3.25381e-73	-0.0381707	387859	0.00210901	rs7900372	C	0.41321
ALT_WHITE	9	117170888	G	A	3.25514e-73	-0.0374202	387859	0.00206755	rs10759696	A	0.492402
ALT_WHITE	9	117172307	G	A	3.68972e-73	-0.0374337	387859	0.00206908	rs10759697	A	0.491245
ALT_WHITE	9	117175250	T	C	3.91894e-73	-0.0374119	387859	0.00206826	rs10119353	C	0.493656
ALT_WHITE	9	117167944	G	C	4.46886e-73	-0.0373913	387859	0.00206794	rs10759695	C	0.49345
ALT_WHITE	9	117166246	A	G	4.53847e-73	-0.0373949	387859	0.00206824	rs2274159	G	0.4939
AST_WHITE	10	18239955	G	C	5.1427e-73	-0.0494823	386570	0.00273782	rs4747334	C	0.202413
ALT_WHITE	10	101981274	C	A	7.83606e-73	0.0379623	387859	0.00210313	rs12570957	A	0.411414
ALT_WHITE	19	19394368	A	G	8.94169e-73	0.0874067	387859	0.00484434	rs138295924	G	0.049627
ALT_WHITE	9	117171521	A	AGAG	1.01244e-72	-0.0373272	387859	0.00206957	rs34953522	AGAG	0.493324
ALT_WHITE	9	117167259	G	C	1.28676e-72	-0.0372903	387859	0.00206905	rs4979380	C	0.494812
ALT_WHITE	14	94844947	C	T	1.41e-72	0.132008	387859	0.0073265	rs28929474	T	0.02043
ALT_WHITE	9	117168551	C	A	1.42231e-72	-0.037254	387859	0.00206767	rs10982200	A	0.492571
ALT_WHITE	9	117168271	C	G	1.59386e-72	-0.0372422	387859	0.00206773	rs10733609	G	0.492527
ALT_WHITE	9	117122833	T	C	1.90744e-72	-0.037336	387859	0.00207409	rs2636899	T	0.461847
ALT_WHITE	11	93741621	A	G	2.14157e-72	-0.0622595	387859	0.00345987	rs72966603	G	0.0997686
ALT_WHITE	9	117169973	G	GGTCAAA	2.18057e-72	-0.0372602	387859	0.00207073	rs111255846	GGTCAAA	0.492613
ALT_WHITE	9	117122770	C	T	2.55516e-72	-0.0372988	387859	0.00207389	rs10122672	C	0.462231
ALT_WHITE	9	117123750	C	A	3.08645e-72	-0.0372782	387859	0.00207395	rs10817595	C	0.462243
ALT_WHITE	9	117121050	C	G	3.32407e-72	-0.0372781	387859	0.00207442	rs2636895	C	0.461728
ALT_WHITE	9	117123426	G	A	3.62518e-72	-0.0372593	387859	0.00207393	rs10123473	G	0.462229
ALT_WHITE	9	117176306	T	C	4.94917e-72	-0.0371712	387859	0.00207101	rs717916	C	0.489142
ALT_WHITE	9	117126626	C	T	6.21497e-72	-0.0372272	387859	0.0020756	rs10817596	C	0.46234
ALT_WHITE	9	117124519	A	T	6.60358e-72	-0.0371954	387859	0.00207422	rs2636901	A	0.461839
ALT_WHITE	9	117126307	C	T	7.0213e-72	-0.0372112	387859	0.00207549	rs10125969	C	0.462434
ALT_WHITE	9	117129385	C	G	7.27812e-72	-0.0372531	387859	0.00207806	rs2787352	C	0.460439
ALT_WHITE	9	117126074	C	T	7.39907e-72	-0.0372111	387859	0.00207582	rs2787350	C	0.461838
ALT_WHITE	10	101862648	G	A	7.60335e-72	-0.0377832	387859	0.00210791	rs2862946	A	0.410088
ALT_WHITE	10	101859870	A	G	7.7008e-72	-0.0377837	387859	0.00210803	rs7068215	G	0.410017
ALT_WHITE	8	145834661	T	C	7.8564e-72	-0.199588	387859	0.0111361	rs112881267	C	0.00955737
ALT_WHITE	9	117122202	C	T	8.92361e-72	-0.0371622	387859	0.0020743	rs3748177	C	0.462257
AST_WHITE	10	102038641	G	A	9.28943e-72	-0.0396014	386570	0.00221073	rs61871342	A	0.460817
ALT_WHITE	10	101937194	T	C	1.12472e-71	0.0379999	387859	0.00212259	rs17112705	C	0.386123
ALT_WHITE	9	117127519	T	C	1.12859e-71	-0.0371807	387859	0.00207685	rs4979369	T	0.460468
ALT_WHITE	22	44341986	T	C	1.3596e-71	-0.0392278	387859	0.00219247	rs2294917	C	0.336735
ALT_WHITE	10	101864295	T	A	1.4557e-71	-0.0376991	387859	0.00210748	rs2862949	A	0.410375
ALT_WHITE	10	101848444	C	T	1.55056e-71	-0.037707	387859	0.00210833	rs7899288	T	0.410177
ALT_WHITE	10	101855423	A	G	1.59229e-71	-0.0376935	387859	0.00210775	rs4375373	G	0.410291
ALT_WHITE	9	117113737	C	T	1.66036e-71	-0.0371173	387859	0.00207581	rs10739408	C	0.462716
ALT_WHITE	9	117115541	G	GT	1.93142e-71	-0.0371722	387859	0.00207985	rs138357609	G	0.462004
ALT_WHITE	9	117114546	A	G	2.00541e-71	-0.0370872	387859	0.00207534	rs7863727	A	0.462617
ALT_WHITE	9	117113786	T	G	2.05057e-71	-0.037103	387859	0.00207637	rs1249726	T	0.461664
ALT_WHITE	10	101842769	C	A	2.55776e-71	-0.0376447	387859	0.00210814	rs4606421	A	0.410168
ALT_WHITE	9	117116598	T	G	2.86418e-71	-0.0370499	387859	0.00207556	rs7858478	T	0.461722
ALT_WHITE	11	93810197	C	T	3.18045e-71	-0.0562933	387859	0.00315463	rs72968720	T	0.123613
AST_WHITE	10	18575288	A	G	3.24812e-71	-0.45443	386570	0.0254676	rs573029487	G	0.00205116
ALT_WHITE	11	93811095	C	A	5.46976e-71	-0.0562051	387859	0.00315505	rs12421996	A	0.123533
ALT_WHITE	10	101814956	C	G	7.32382e-71	-0.038247	387859	0.00214895	rs11190383	G	0.362955
AST_WHITE	10	18254655	C	T	8.80307e-71	-0.0482045	386570	0.00270999	rs11011754	T	0.210223
AST_WHITE	10	102037393	A	G	1.0975e-70	-0.0394436	386570	0.00221901	rs61871341	G	0.462962
ALT_WHITE	11	93805908	C	T	1.20434e-70	-0.0569468	387859	0.00320464	rs72968710	T	0.119738
ALT_WHITE	4	146794621	T	C	1.27404e-70	0.0494828	387859	0.0027851	rs4547811	C	0.165021
ALT_WHITE	10	101944231	G	A	1.36238e-70	0.0377927	387859	0.00212758	rs11190416	A	0.38155
ALT_WHITE	10	101811166	C	G	1.41804e-70	-0.0381518	387859	0.00214807	rs11594585	G	0.362894
AST_WHITE	10	102036684	C	G	1.48271e-70	-0.0393908	386570	0.00221814	rs34539738	G	0.462523
ALT_WHITE	10	101806523	T	C	1.52899e-70	-0.0381521	387859	0.0021486	rs12772115	C	0.362506
AST_WHITE	10	101904149	A	ACGTG	1.63129e-70	-0.0398631	386570	0.00224542	rs148631880	ACGTG	0.407533
ALT_WHITE	10	101809659	G	A	1.64532e-70	-0.0381349	387859	0.00214813	rs11593916	A	0.362898
ALT_WHITE	10	101808863	G	A	1.76138e-70	-0.0381264	387859	0.00214811	rs12247707	A	0.362909
ALT_WHITE	4	146793099	G	A	1.85161e-70	0.0495056	387859	0.00278968	rs4552481	A	0.164564
ALT_WHITE	11	93808619	C	T	2.14595e-70	-0.053722	387859	0.0030287	rs4753123	T	0.136375
AST_WHITE	6	32582604	G	A	2.75703e-70	0.0404057	386570	0.00227977	rs35186928	A	0.376541
ALT_WHITE	4	146793627	G	C	2.98316e-70	0.0493858	387859	0.00278714	rs4293803	C	0.164728
ALT_WHITE	19	19746151	G	T	3.42742e-70	0.0678634	387859	0.00383163	rs2304128	T	0.0815804
AST_WHITE	22	44358997	A	G	3.68434e-70	0.076342	386570	0.00431133	rs16991236	G	0.0708543
ALT_WHITE	9	117124731	G	A	5.9399e-70	-0.0367516	387859	0.00207867	rs3748176	G	0.462543
AST_WHITE	6	32582513	C	G	6.21294e-70	-0.038974	386570	0.00220468	rs9271325	G	0.470675
ALT_WHITE	11	93808063	G	A	6.21304e-70	-0.0563017	387859	0.00318487	rs16919917	A	0.121122
AST_WHITE	10	18542030	G	A	6.75538e-70	-0.469044	386570	0.0265399	rs145492214	A	0.00193213
ALT_WHITE	4	146809578	G	T	9.60501e-70	0.0490901	387859	0.00278079	rs36007872	T	0.165825
ALT_WHITE	4	146805342	C	T	1.16808e-69	0.0490583	387859	0.00278073	rs7658706	T	0.165768
ALT_WHITE	4	146814317	C	T	1.39952e-69	0.0490211	387859	0.00278023	rs7678352	T	0.165994
AST_WHITE	22	44337610	G	A	1.62859e-69	0.0772216	386570	0.00438176	rs9625964	A	0.0680187
ALT_WHITE	10	101867516	T	C	2.05363e-69	-0.0365039	387859	0.00207287	rs7075054	T	0.486962
ALT_WHITE	4	146814641	G	A	2.06643e-69	0.0489233	387859	0.00277816	rs7682289	A	0.166456
AST_WHITE	22	44338105	C	T	2.52265e-69	0.0770865	386570	0.00438025	rs9625966	T	0.0680896
ALT_WHITE	4	146812843	C	G	2.57546e-69	0.0488716	387859	0.00277719	rs67613802	G	0.166463
AST_WHITE	22	44338049	T	C	3.34656e-69	0.0769637	386570	0.00437726	rs9625965	C	0.0681866
AST_WHITE	22	44339055	A	G	5.61008e-69	0.0766945	386570	0.00436923	rs117772800	G	0.0684105
AST_WHITE	22	44339791	C	G	6.55811e-69	0.0767556	386570	0.00437492	rs9626057	G	0.0682458
ALT_WHITE	10	101797412	A	G	6.66943e-69	-0.0379206	387859	0.00216152	rs12412869	G	0.356993
AST_WHITE	22	44328043	T	C	6.95053e-69	0.0428852	386570	0.00244483	rs1883350	C	0.283201
ALT_WHITE	4	146810028	C	A	7.2463e-69	0.0486749	387859	0.00277527	rs35749556	A	0.166771
ALT_WHITE	4	146797654	C	T	7.59045e-69	0.0486516	387859	0.00277436	rs1876477	T	0.166592
AST_WHITE	22	44344872	C	T	8.16416e-69	0.0768499	386570	0.00438341	rs9626061	T	0.0679542
AST_WHITE	10	18260610	G	C	1.45755e-68	0.181463	386570	0.0103699	rs139239693	C	0.0138984
AST_WHITE	10	101185830	A	G	1.78958e-68	0.0391766	386570	0.00224028	rs11190087	A	0.415815
AST_WHITE	22	44343352	A	G	1.86942e-68	0.0763554	386570	0.00436695	rs9626058	G	0.0683625
ALT_WHITE	10	101837256	A	G	2.06968e-68	-0.0362506	387859	0.00207395	rs2862924	A	0.485971
AST_WHITE	22	44344011	A	G	2.15082e-68	0.0763404	386570	0.00436809	rs12167852	G	0.068349
ALT_WHITE	4	146797543	C	T	2.2719e-68	0.0484856	387859	0.00277477	rs56293839	T	0.166646
ALT_WHITE	4	146791129	C	A	2.28677e-68	0.0486648	387859	0.00278509	rs13147616	A	0.165351
ALT_WHITE	10	101846173	A	C	2.34008e-68	-0.0362546	387859	0.00207501	rs1410079	A	0.483035
ALT_WHITE	10	101804114	C	T	2.53163e-68	-0.0376765	387859	0.00215694	rs11599088	T	0.356951
ALT_WHITE	10	101855178	C	T	2.89571e-68	-0.0362019	387859	0.00207343	rs7903378	C	0.486241
ALT_WHITE	10	101843199	A	T	3.22075e-68	-0.0361962	387859	0.00207383	rs10883440	A	0.486237
AST_WHITE	22	44348284	C	T	3.28745e-68	0.0759212	386570	0.00435013	rs117369516	T	0.0690309
ALT_WHITE	10	101856961	C	G	4.05169e-68	-0.0361837	387859	0.00207467	rs4919422	C	0.48312
ALT_WHITE	10	101822523	CT	C	4.71523e-68	-0.0362469	387859	0.00207933	10:101822523_CT_C	C	0.453812
AST_WHITE	22	44353447	C	T	4.94358e-68	0.0756941	386570	0.00434292	rs28733632	T	0.0692371
ALT_WHITE	4	146791850	A	T	5.00418e-68	0.0485012	387859	0.00278285	rs4835263	T	0.165639
AST_WHITE	6	32603660	T	C	6.82216e-68	0.0398491	386570	0.00228875	rs1391373	C	0.360539
AST_WHITE	22	44354598	C	T	8.60947e-68	0.0756024	386570	0.00434558	rs9626064	T	0.0691036
ALT_WHITE	10	101814879	T	C	8.63124e-68	-0.0371675	387859	0.00213638	rs11190382	C	0.374286
ALT_WHITE	4	146789485	C	T	1.3583e-67	0.0483669	387859	0.00278428	rs7669911	T	0.165634
AST_WHITE	22	44347504	C	A	1.72983e-67	0.0757137	386570	0.004362	rs12170782	A	0.068655
AST_WHITE	22	44341986	T	C	1.8471e-67	-0.0404834	386570	0.00233283	rs2294917	C	0.336735
ALT_WHITE	11	93805190	T	C	2.41098e-67	-0.0543855	387859	0.0031367	rs7949551	C	0.126195
ALT_WHITE	10	101797945	C	T	2.74375e-67	-0.0375687	387859	0.00216771	rs12415923	T	0.354449
ALT_WHITE	19	19329924	C	T	2.74644e-67	0.067849	387859	0.0039149	rs2228603	T	0.0759867
AST_WHITE	22	44356562	T	C	3.0591e-67	0.0752475	386570	0.00434335	rs28421169	C	0.0691529
AST_WHITE	22	44358819	G	C	3.40794e-67	0.0752177	386570	0.00434319	rs28754570	C	0.0691453
AST_WHITE	22	44359651	T	C	3.61446e-67	0.0750975	386570	0.00433709	rs12168138	C	0.069405
ALT_WHITE	4	146788825	G	A	3.62541e-67	0.0481965	387859	0.00278351	rs925136	A	0.165834
AST_WHITE	22	44359729	C	T	4.68767e-67	0.0751222	386570	0.00434227	rs12170274	T	0.0691985
AST_WHITE	10	18286052	T	C	4.93322e-67	-0.0436814	386570	0.00252534	rs2497760	T	0.255861
ALT_WHITE	4	146787395	G	A	4.99206e-67	0.0481618	387859	0.00278447	rs6811690	A	0.165822
AST_WHITE	22	44327219	C	T	5.42069e-67	0.100271	386570	0.00579874	rs9625963	T	0.0373394
AST_WHITE	10	17660548	A	C	5.73785e-67	-0.0622786	386570	0.0036023	rs113271854	C	0.105163
AST_WHITE	10	17660497	T	A	6.98849e-67	-0.0622281	386570	0.00360175	rs72638788	A	0.10518
AST_WHITE	10	17660522	C	T	8.47274e-67	-0.0621903	386570	0.00360188	rs79103585	T	0.105155
AST_WHITE	22	44359938	C	A	9.0207e-67	0.0750257	386570	0.00434618	rs9626071	A	0.0690673
ALT_WHITE	10	101821683	T	C	1.11978e-66	-0.0358104	387859	0.00207597	rs7906181	C	0.453628
AST_WHITE	22	44357928	A	C	1.33941e-66	0.0750149	386570	0.00435131	rs9626065	C	0.0689471
AST_WHITE	10	101903906	T	G	1.38128e-66	-0.0384454	386570	0.00223029	rs10883447	G	0.421747
AST_WHITE	22	44370439	A	C	1.66692e-66	0.0748564	386570	0.00434531	rs738494	C	0.0690458
AST_WHITE	10	101155934	T	C	2.14423e-66	0.0387419	386570	0.00225082	rs11190081	T	0.400149
AST_WHITE	22	44358360	C	G	2.3395e-66	0.074951	386570	0.00435576	rs9626068	G	0.0687507
AST_WHITE	22	44358030	C	T	2.48833e-66	0.0749307	386570	0.00435548	rs9626067	T	0.068762
ALT_WHITE	10	102011147	T	A	2.50447e-66	0.03676	387859	0.00213679	rs61286369	A	0.377446
AST_WHITE	22	44357940	T	A	2.66426e-66	0.074915	386570	0.00435557	rs9626066	A	0.0687569
AST_WHITE	10	101904344	G	A	2.83672e-66	-0.0383606	386570	0.00223077	rs10883448	A	0.420453
AST_WHITE	22	44362178	G	A	2.91168e-66	0.0750089	386570	0.00436234	rs9626073	A	0.0686222
AST_WHITE	10	17654656	A	T	2.97231e-66	-0.0619666	386570	0.00360408	rs113884290	T	0.105211
AST_WHITE	22	44363736	C	T	2.98436e-66	0.0749943	386570	0.00436185	rs9626074	T	0.068568
ALT_WHITE	22	44335670	TGG	T	3.51181e-66	0.0357977	387859	0.00208322	22:44335670_TGG_T	T	0.46779
AST_WHITE	10	17655931	G	T	3.76108e-66	-0.0618775	386570	0.00360176	rs17141421	T	0.105225
ALT_WHITE	4	146787241	A	G	4.75219e-66	0.0476282	387859	0.00277453	rs35146602	G	0.167367
ALT_WHITE	10	101817557	C	T	5.16341e-66	-0.0356869	387859	0.00207949	rs2862925	T	0.45249
AST_WHITE	22	44342691	T	C	6.96533e-66	0.0738399	386570	0.00430703	rs41278873	C	0.0703799
AST_WHITE	22	44366135	G	A	1.07654e-65	0.0746193	386570	0.00435894	rs12168183	A	0.0686012
ALT_WHITE	22	44342325	C	T	1.17348e-65	-0.0409869	387859	0.00239498	rs2294919	T	0.2495
AST_WHITE	10	101174958	T	C	1.23318e-65	0.0384017	386570	0.0022443	rs7067702	T	0.408201
AST_WHITE	10	17653890	C	G	1.4003e-65	-0.0617049	386570	0.00360776	rs148100587	G	0.104834
AST_WHITE	22	44366874	G	A	1.43073e-65	0.074561	386570	0.00435975	rs9626075	A	0.0685545
ALT_WHITE	19	19462702	G	C	1.52169e-65	0.0560161	387859	0.00327608	rs11672355	C	0.112763
AST_WHITE	10	17651865	C	T	1.70713e-65	-0.0616885	386570	0.00360924	rs4748391	T	0.104788
AST_WHITE	22	44368584	G	A	1.74873e-65	0.0745027	386570	0.00435932	rs9626076	A	0.0685779
AST_WHITE	10	17651505	T	A	1.75088e-65	-0.0616892	386570	0.00360959	rs78704091	A	0.10478
AST_WHITE	22	44369927	C	T	1.9409e-65	0.0744496	386570	0.00435777	rs12330016	T	0.068631
AST_WHITE	22	44370955	A	G	2.01447e-65	0.0744271	386570	0.004357	rs73434655	G	0.0686683
ALT_WHITE	22	44348116	G	A	2.04385e-65	-0.0408852	387859	0.00239356	rs11912828	A	0.250346
AST_WHITE	22	44371030	G	A	2.10438e-65	0.0744337	386570	0.00435804	rs117130990	A	0.0686322
ALT_WHITE	11	93805030	G	C	2.36838e-65	-0.0540584	387859	0.00316636	rs2176565	C	0.123423
ALT_WHITE	10	101817341	A	G	2.48264e-65	-0.0357397	387859	0.00209371	rs2862926	G	0.416245
ALT_WHITE	1	16505320	A	G	3.06293e-65	0.0356952	387859	0.00209261	rs1497406	A	0.419754
AST_WHITE	22	44377221	G	T	3.14814e-65	0.074236	386570	0.00435246	rs75439392	T	0.0687163
AST_WHITE	22	44373947	G	A	3.43764e-65	0.0742378	386570	0.00435388	rs9626078	A	0.0686991
ALT_WHITE	19	19426181	G	A	4.24481e-65	0.0558653	387859	0.00327874	rs11668104	A	0.112554
AST_WHITE	10	101172453	C	A	4.63361e-65	0.0381924	386570	0.00224219	rs4353208	C	0.407574
AST_WHITE	10	101175792	A	T	4.85922e-65	0.0381806	386570	0.00224186	rs9731375	A	0.407691
AST_WHITE	10	101173060	C	G	6.51131e-65	0.0381412	386570	0.00224181	rs10883342	C	0.407648
AST_WHITE	10	101169179	C	T	7.74985e-65	0.0381164	386570	0.00224169	rs12358477	C	0.407603
AST_WHITE	10	101172974	A	G	9.19792e-65	0.038098	386570	0.00224193	rs10883341	A	0.407556
AST_WHITE	10	101171385	A	G	9.29469e-65	0.0380942	386570	0.00224179	rs3763793	A	0.407554
ALT_WHITE	19	19440064	T	TA	9.39597e-65	0.0557088	387859	0.00327851	rs11411903	TA	0.112725
ALT_WHITE	19	19436229	C	G	9.8834e-65	0.0557776	387859	0.00328314	rs111234557	G	0.112188
AST_WHITE	10	17646641	AT	A	1.02468e-64	-0.0616186	386570	0.00362739	10:17646641_AT_A	A	0.104955
ALT_WHITE	19	19425025	C	T	1.35286e-64	0.055711	387859	0.00328278	rs57962361	T	0.11222
ALT_WHITE	10	101803425	C	T	1.4217e-64	-0.0358434	387859	0.00211244	rs4295981	T	0.404566
AST_WHITE	10	17640156	G	T	1.58642e-64	-0.0447489	386570	0.00263829	rs4748389	T	0.225061
ALT_WHITE	22	44337610	G	A	1.89653e-64	0.0698148	387859	0.00411866	rs9625964	A	0.0680187
ALT_WHITE	11	93803405	A	T	2.97492e-64	-0.0534862	387859	0.00316031	rs7119800	T	0.123473
ALT_WHITE	22	44339055	A	G	3.31103e-64	0.0694808	387859	0.0041069	rs117772800	G	0.0684105
ALT_WHITE	22	44338105	C	T	3.4293e-64	0.0696475	387859	0.00411725	rs9625966	T	0.0680896
ALT_WHITE	1	16510894	C	T	3.46971e-64	0.0354492	387859	0.00209569	rs36086195	C	0.419754
ALT_WHITE	22	44344872	C	T	3.4896e-64	0.0696932	387859	0.00412021	rs9626061	T	0.0679542
ALT_WHITE	22	44338049	T	C	4.31966e-64	0.0695436	387859	0.00411442	rs9625965	C	0.0681866
ALT_WHITE	22	44353447	C	T	4.8758e-64	0.0689689	387859	0.00408215	rs28733632	T	0.0692371
ALT_WHITE	22	44344011	A	G	5.18455e-64	0.0693543	387859	0.00410584	rs12167852	G	0.068349
ALT_WHITE	22	44343352	A	G	6.31199e-64	0.0692885	387859	0.00410477	rs9626058	G	0.0683625
ALT_WHITE	22	44339791	C	G	6.61766e-64	0.0694033	387859	0.00411224	rs9626057	G	0.0682458
ALT_WHITE	22	44348284	C	T	7.73163e-64	0.0689723	387859	0.00408894	rs117369516	T	0.0690309
ALT_WHITE	22	44354598	C	T	8.51342e-64	0.0688766	387859	0.00408464	rs9626064	T	0.0691036
AST_WHITE	10	18244583	A	G	1.23416e-63	-0.116868	386570	0.00693977	rs145553078	G	0.0266182
AST_WHITE	6	32583005	C	G	1.92824e-63	-0.0374396	386570	0.0022267	rs6917212	G	0.425854
ALT_WHITE	22	44358819	G	C	2.05287e-63	0.0686266	387859	0.00408242	rs28754570	C	0.0691453
ALT_WHITE	22	44359651	T	C	2.38916e-63	0.0684934	387859	0.00407668	rs12168138	C	0.069405
ALT_WHITE	22	44370439	A	C	3.07309e-63	0.068562	387859	0.0040844	rs738494	C	0.0690458
ALT_WHITE	22	44359729	C	T	3.15383e-63	0.0685082	387859	0.00408157	rs12170274	T	0.0691985
ALT_WHITE	11	93664159	C	T	3.76994e-63	-0.0555349	387859	0.00331074	rs113426210	T	0.109461
ALT_WHITE	14	94838142	G	T	3.84589e-63	0.120602	387859	0.00719026	rs112635299	T	0.0212486
ALT_WHITE	22	44347504	C	A	3.90772e-63	0.068767	387859	0.00410009	rs12170782	A	0.068655
ALT_WHITE	22	44356562	T	C	4.20521e-63	0.0684549	387859	0.00408255	rs28421169	C	0.0691529
ALT_WHITE	11	93656225	G	A	4.74627e-63	-0.0554991	387859	0.00331131	rs7105405	A	0.109369
AST_WHITE	3	58461526	C	CT	4.87352e-63	0.0380319	386570	0.00226935	rs34901796	C	0.388319
AST_WHITE	22	44397144	A	G	4.93139e-63	0.0731052	386570	0.00436235	rs8141994	G	0.0687994
AST_WHITE	10	101201754	C	A	5.53968e-63	0.0378175	386570	0.00225759	rs7068845	C	0.394762
ALT_WHITE	11	93784078	G	A	5.80383e-63	-0.0527549	387859	0.00314982	rs7945841	A	0.124468
ALT_WHITE	11	93653248	G	T	5.87386e-63	-0.0554229	387859	0.00330926	rs9888156	T	0.109467
ALT_WHITE	22	44372632	C	T	6.07184e-63	0.0393037	387859	0.00234707	rs14315	T	0.263291
ALT_WHITE	11	93658684	C	G	6.83943e-63	-0.0554154	387859	0.0033106	rs60550219	G	0.109438
ALT_WHITE	22	44359938	C	A	6.8405e-63	0.0683816	387859	0.00408523	rs9626071	A	0.0690673
ALT_WHITE	11	93663237	C	A	6.89185e-63	-0.0554236	387859	0.00331118	rs67167563	A	0.109423
ALT_WHITE	11	93665688	C	T	7.17792e-63	-0.0554233	387859	0.00331164	rs950878	T	0.109467
ALT_WHITE	22	44375742	C	T	8.18787e-63	0.0392546	387859	0.00234663	rs11090620	T	0.263341
ALT_WHITE	4	146785400	A	T	8.44298e-63	0.0472089	387859	0.00282245	rs7667391	T	0.16043
ALT_WHITE	22	44357928	A	C	8.76864e-63	0.0684021	387859	0.00409007	rs9626065	C	0.0689471
ALT_WHITE	22	44375275	C	A	9.37478e-63	0.0392313	387859	0.00234637	rs2235775	A	0.263418
ALT_WHITE	19	19467545	C	T	9.39763e-63	0.0525858	387859	0.00314511	rs2285626	T	0.12436
ALT_WHITE	22	44372190	C	T	9.63084e-63	0.0392436	387859	0.00234733	rs2073085	T	0.263241
AST_WHITE	22	44383070	T	C	9.9973e-63	0.0723082	386570	0.00432565	rs12166587	C	0.0694902
ALT_WHITE	11	93659837	GAA	G	1.15291e-62	-0.0553621	387859	0.00331358	rs111443113	G	0.109359
AST_WHITE	22	44393476	C	T	1.19015e-62	0.0724809	386570	0.00433868	rs8141950	T	0.0689922
AST_WHITE	1	161653737	T	C	1.20202e-62	0.0597968	386570	0.00357954	rs61804205	C	0.105537
ALT_WHITE	11	93656988	T	TA	1.25366e-62	-0.0553431	387859	0.00331343	rs148050219	TA	0.109342
ALT_WHITE	22	44358360	C	G	1.28339e-62	0.0683788	387859	0.00409423	rs9626068	G	0.0687507
AST_WHITE	1	161658821	A	G	1.28895e-62	0.0597868	386570	0.00357983	rs61804206	G	0.105587
ALT_WHITE	22	44358030	C	T	1.34484e-62	0.0683631	387859	0.00409398	rs9626067	T	0.068762
AST_WHITE	22	44385583	T	C	1.44011e-62	0.0722002	386570	0.00432482	rs112902984	C	0.0694664
ALT_WHITE	22	44372069	G	A	1.44021e-62	0.0391768	387859	0.00234671	rs2073084	A	0.263396
ALT_WHITE	11	93652996	A	T	1.44038e-62	-0.0553393	387859	0.00331485	rs16919533	T	0.109128
AST_WHITE	22	44383502	T	C	1.44341e-62	0.0722078	386570	0.00432531	rs9625970	C	0.0694672
AST_WHITE	22	44387298	C	T	1.45301e-62	0.0721913	386570	0.00432442	rs117472787	T	0.0694741
ALT_WHITE	22	44357940	T	A	1.54867e-62	0.06833	387859	0.00409406	rs9626066	A	0.0687569
ALT_WHITE	22	44366135	G	A	1.57161e-62	0.0683794	387859	0.00409723	rs12168183	A	0.0686012
AST_WHITE	1	161661411	G	T	1.6006e-62	0.0597702	386570	0.00358161	rs61804208	T	0.105437
AST_WHITE	10	101194285	G	A	1.70376e-62	0.0374541	386570	0.00224486	rs4345898	G	0.401698
ALT_WHITE	22	44342691	T	C	1.74999e-62	0.0675374	387859	0.00404834	rs41278873	C	0.0703799
AST_WHITE	1	161660718	T	C	1.80207e-62	0.0597424	386570	0.00358147	rs61804207	C	0.105444
AST_WHITE	10	101197905	G	A	1.82311e-62	0.0374554	386570	0.00224549	rs10786545	G	0.401437
AST_WHITE	1	161660209	C	A	1.8298e-62	0.0597356	386570	0.00358126	rs7525363	A	0.105449
AST_WHITE	3	58326253	T	A	2.02987e-62	-0.0400835	386570	0.00240397	rs9817084	T	0.29958
AST_WHITE	10	101193937	C	T	2.21328e-62	0.0374111	386570	0.00224439	rs11190092	C	0.401494
ALT_WHITE	22	44366874	G	A	2.37156e-62	0.0682914	387859	0.004098	rs9626075	A	0.0685545
ALT_WHITE	22	44363736	C	T	2.49726e-62	0.0683111	387859	0.00409994	rs9626074	T	0.068568
ALT_WHITE	22	44369927	C	T	2.65841e-62	0.0682319	387859	0.00409611	rs12330016	T	0.068631
AST_WHITE	1	161662005	C	T	2.65923e-62	0.0596454	386570	0.00358065	rs2185551	T	0.105504
ALT_WHITE	22	44372331	C	T	2.67256e-62	0.0390854	387859	0.00234643	rs2073086	T	0.263703
ALT_WHITE	22	44362178	G	A	2.76084e-62	0.0682937	387859	0.00410038	rs9626073	A	0.0686222
AST_WHITE	3	58321707	C	T	2.89219e-62	-0.0400338	386570	0.00240404	rs6445972	C	0.299877
ALT_WHITE	22	44371030	G	A	2.9391e-62	0.0682115	387859	0.00409636	rs117130990	A	0.0686322
AST_WHITE	10	101195830	C	T	2.97517e-62	0.0373798	386570	0.0022449	rs7099391	C	0.401488
ALT_WHITE	22	44368584	G	A	3.27174e-62	0.0682058	387859	0.0040976	rs9626076	A	0.0685779
ALT_WHITE	22	44370955	A	G	3.34806e-62	0.0681635	387859	0.00409539	rs73434655	G	0.0686683
AST_WHITE	10	17689301	T	G	3.52073e-62	0.0483422	386570	0.00290502	rs72780791	G	0.176016
AST_WHITE	10	17689461	A	G	3.98432e-62	0.048316	386570	0.00290474	rs72780792	G	0.176012
ALT_WHITE	11	93650998	CAT	C	4.14081e-62	-0.0551006	387859	0.00331308	11:93650998_CAT_C	C	0.109359
AST_WHITE	10	17702153	A	G	4.85726e-62	0.0482156	386570	0.00290077	rs72780794	G	0.17636
AST_WHITE	10	17720495	C	T	4.92201e-62	0.0481921	386570	0.00289949	rs113007436	T	0.176027
AST_WHITE	1	161664503	GA	G	5.29669e-62	0.0595433	386570	0.00358339	1:161664503_GA_G	G	0.105454
ALT_WHITE	22	44377221	G	T	5.4802e-62	0.0679715	387859	0.00409112	rs75439392	T	0.0687163
AST_WHITE	3	58309393	A	G	6.59749e-62	-0.0399329	386570	0.00240512	rs2056119	A	0.299053
AST_WHITE	10	17719242	A	G	7.03036e-62	0.0481058	386570	0.00289803	rs72782505	G	0.176217
ALT_WHITE	11	93652213	C	A	7.04692e-62	-0.0549549	387859	0.00331067	rs67549397	A	0.109351
AST_WHITE	1	161666633	A	G	7.21481e-62	0.0594735	386570	0.00358319	rs61804209	G	0.105398
AST_WHITE	3	58301336	C	T	7.42114e-62	-0.0399094	386570	0.00240473	rs6445969	C	0.299056
ALT_WHITE	11	93652507	G	A	7.62776e-62	-0.0550174	387859	0.00331538	rs67232024	A	0.108976
AST_WHITE	3	58299797	A	G	7.71414e-62	-0.0399006	386570	0.00240454	rs4681676	A	0.299072
AST_WHITE	3	58314324	G	T	7.72406e-62	-0.0399284	386570	0.00240622	rs6445971	G	0.298886
AST_WHITE	3	58302040	A	G	7.88373e-62	-0.0399008	386570	0.00240473	rs4681677	A	0.299038
ALT_WHITE	22	44373947	G	A	8.04938e-62	0.0678993	387859	0.00409245	rs9626078	A	0.0686991
AST_WHITE	1	161670827	C	T	9.06406e-62	0.0593781	386570	0.0035804	rs61804210	T	0.105473
ALT_WHITE	11	93649251	CTCTG	C	9.30851e-62	-0.0550954	387859	0.00332248	11:93649251_CTCTG_C	C	0.108677
AST_WHITE	1	161671306	G	T	9.43003e-62	0.0593454	386570	0.00357894	rs61804211	T	0.105444
AST_WHITE	3	58327540	T	C	9.64624e-62	-0.0399456	386570	0.0024092	rs9822855	T	0.298042
ALT_WHITE	11	93643495	TCAA	T	1.00684e-61	-0.0550221	387859	0.00331901	11:93643495_TCAA_T	T	0.108973
ALT_WHITE	11	93649761	A	G	1.02656e-61	-0.0548714	387859	0.00331014	rs60351354	G	0.109477
ALT_WHITE	11	93649791	C	T	1.03061e-61	-0.0548706	387859	0.00331014	rs60546087	T	0.109476
AST_WHITE	3	58292579	G	A	1.03823e-61	-0.0398552	386570	0.00240439	rs4681842	G	0.299085
ALT_WHITE	11	93651823	G	T	1.06309e-61	-0.0548585	387859	0.00330979	rs9888143	T	0.109473
ALT_WHITE	11	93650713	T	C	1.06777e-61	-0.054863	387859	0.00331011	rs1573567	C	0.109475
ALT_WHITE	11	93650089	G	A	1.07543e-61	-0.0548619	387859	0.00331013	rs7109819	A	0.109475
ALT_WHITE	11	93648896	C	T	1.08359e-61	-0.0549455	387859	0.00331527	rs67812366	T	0.109068
ALT_WHITE	11	93646248	T	C	1.1199e-61	-0.0549439	387859	0.00331557	rs7927828	C	0.109007
ALT_WHITE	11	93649521	G	T	1.13757e-61	-0.0549348	387859	0.00331521	rs7109132	T	0.109068
ALT_WHITE	11	93651355	T	C	1.1413e-61	-0.0549306	387859	0.00331499	rs9888266	C	0.109081
ALT_WHITE	10	101798346	T	C	1.19211e-61	-0.0344368	387859	0.00207855	rs2862928	C	0.473155
ALT_WHITE	10	101806252	A	G	1.2459e-61	-0.0346925	387859	0.00209431	rs4919420	G	0.416868
ALT_WHITE	19	19539891	T	C	1.28377e-61	0.0524556	387859	0.00316698	rs8182472	C	0.121827
AST_WHITE	10	101204514	G	A	1.32067e-61	0.0377603	386570	0.00228	rs2490285	G	0.37483
ALT_WHITE	11	93640598	A	G	1.35448e-61	-0.0549409	387859	0.00331768	rs7932290	G	0.109336
AST_WHITE	3	58319958	G	A	1.42964e-61	-0.039816	386570	0.00240481	rs7610449	G	0.299707
AST_WHITE	10	101195737	G	T	1.62453e-61	0.0371819	386570	0.00224676	rs7099489	G	0.403166
AST_WHITE	10	101195736	G	T	1.67653e-61	0.0371774	386570	0.00224674	rs7099488	G	0.403195
ALT_WHITE	22	44369329	C	T	1.72842e-61	0.0387811	387859	0.00234392	rs2235772	T	0.264051
AST_WHITE	16	58752466	C	T	1.74784e-61	-0.0649859	386570	0.00392789	rs11076256	T	0.085481
ALT_WHITE	11	93647073	T	G	1.76313e-61	-0.0548331	387859	0.00331434	rs57856352	G	0.109135
ALT_WHITE	19	19513572	T	G	1.77594e-61	0.0523833	387859	0.00316635	rs35629458	G	0.121857
ALT_WHITE	19	19513568	T	G	1.77594e-61	0.0523833	387859	0.00316635	rs34324111	G	0.121857
ALT_WHITE	19	19513580	T	G	1.77594e-61	0.0523833	387859	0.00316635	rs113460678	G	0.121857
ALT_WHITE	19	19582992	C	T	1.87751e-61	0.0524279	387859	0.00316969	rs73002960	T	0.121646
ALT_WHITE	22	44331060	G	C	1.90424e-61	0.0408633	387859	0.00247064	rs2076208	G	0.231091
ALT_WHITE	19	19572220	G	T	2.08032e-61	0.0523993	387859	0.00316914	rs28720066	T	0.121675
ALT_WHITE	19	19621004	T	C	2.09986e-61	0.0523632	387859	0.00316707	rs56273306	C	0.121827
ALT_WHITE	19	19512657	A	T	2.72038e-61	0.0523199	387859	0.00316744	rs10408596	T	0.121731
AST_WHITE	10	17725238	C	T	2.91775e-61	0.0479147	386570	0.00290149	rs72782512	T	0.175537
ALT_WHITE	22	44374195	G	T	3.168e-61	-0.0407327	387859	0.00246733	rs2281295	T	0.229126
ALT_WHITE	19	19506092	C	T	3.17607e-61	0.0522854	387859	0.00316714	rs56241616	T	0.121763
ALT_WHITE	19	19503573	T	C	3.22495e-61	0.0522741	387859	0.00316664	rs10408875	C	0.121799
ALT_WHITE	22	44363939	T	A	3.45968e-61	-0.0407104	387859	0.00246677	rs3788603	A	0.229063
ALT_WHITE	22	44361497	C	A	3.85564e-61	-0.0407091	387859	0.00246766	rs5764430	A	0.228851
AST_WHITE	10	101916873	T	A	4.35422e-61	-0.0365578	386570	0.00221701	rs3927496	T	0.428164
AST_WHITE	16	58753995	C	T	5.33619e-61	-0.0647421	386570	0.00392916	rs12932751	T	0.0854347
AST_WHITE	10	17731025	A	T	5.34225e-61	0.0482846	386570	0.00293037	rs7921895	T	0.172173
ALT_WHITE	19	19505087	C	T	5.38542e-61	0.0521533	387859	0.00316525	rs10415849	T	0.121772
ALT_WHITE	19	19484008	A	G	6.51684e-61	0.0521149	387859	0.00316514	rs59148799	G	0.122061
ALT_WHITE	22	44360007	G	A	6.79013e-61	-0.0405733	387859	0.00246455	rs2073082	A	0.229698
ALT_WHITE	22	44370175	C	T	7.20195e-61	-0.0406074	387859	0.00246715	rs2235773	T	0.228794
ALT_WHITE	22	44354865	A	G	8.21679e-61	-0.0405287	387859	0.00246357	rs11705218	G	0.230012
ALT_WHITE	22	44360010	C	A	8.53227e-61	-0.0405436	387859	0.00246481	rs2073083	A	0.229633
AST_WHITE	10	17630527	C	A	9.73107e-61	-0.0428393	386570	0.00260564	rs1892339	A	0.230932
ALT_WHITE	22	44362815	C	T	9.81161e-61	-0.0405853	387859	0.00246862	rs9614300	T	0.228619
ALT_WHITE	22	44346128	C	T	1.00298e-60	-0.0405696	387859	0.00246787	rs11704562	T	0.229704
ALT_WHITE	22	44373579	G	A	1.04884e-60	-0.0404819	387859	0.00246294	rs2073088	A	0.229823
ALT_WHITE	19	19485105	C	T	1.05449e-60	0.0520486	387859	0.00316672	rs12052117	T	0.122016
AST_WHITE	6	32583194	G	T	1.07449e-60	0.0365686	386570	0.00222504	rs6931044	T	0.423916
AST_WHITE	10	17630454	AT	A	1.08114e-60	-0.042874	386570	0.00260876	10:17630454_AT_A	A	0.231015
ALT_WHITE	22	44355569	C	T	1.11887e-60	-0.040511	387859	0.00246529	rs2401513	T	0.229771
ALT_WHITE	22	44356349	C	G	1.13064e-60	-0.0404865	387859	0.0024639	rs2064361	G	0.229824
ALT_WHITE	22	44358812	G	A	1.14475e-60	-0.0404891	387859	0.00246417	rs5764047	A	0.22967
ALT_WHITE	22	44345926	C	T	1.25655e-60	-0.0405138	387859	0.00246652	rs28550680	T	0.229924
AST_WHITE	10	101193002	G	A	1.46245e-60	-0.06296	386570	0.00383522	rs17491356	A	0.0903328
AST_WHITE	10	17631276	C	G	1.5711e-60	-0.0427625	386570	0.00260557	rs12766585	G	0.230974
AST_WHITE	3	58306029	TA	T	1.61871e-60	-0.0392945	386570	0.00239453	3:58306029_TA_T	TA	0.304622
AST_WHITE	3	58306031	TA	T	1.71976e-60	-0.0392846	386570	0.00239446	3:58306031_TA_T	TA	0.304599
AST_WHITE	10	17633974	G	A	1.75398e-60	-0.042744	386570	0.00260551	rs12415224	A	0.23111
ALT_WHITE	22	44356566	G	A	1.76799e-60	-0.0404434	387859	0.00246534	rs9614294	A	0.22954
AST_WHITE	10	17632958	A	G	1.8022e-60	-0.0427264	386570	0.00260469	rs12774578	G	0.231078
AST_WHITE	10	101190520	A	G	1.82142e-60	-0.0628948	386570	0.00383436	rs2862614	G	0.0902919
AST_WHITE	10	17629703	T	C	1.85635e-60	-0.0427445	386570	0.00260608	rs12779397	C	0.231
ALT_WHITE	22	36545137	A	T	1.85807e-60	0.0452989	387859	0.00276183	rs132642	A	0.168224
ALT_WHITE	8	145799792	T	C	1.87989e-60	-0.152519	387859	0.00929935	rs189120668	C	0.0142679
AST_WHITE	10	17629765	C	G	1.91162e-60	-0.0427396	386570	0.00260607	rs35223599	G	0.231002
AST_WHITE	10	17633241	CT	C	1.92843e-60	-0.042727	386570	0.00260538	rs781914146	C	0.231266
ALT_WHITE	22	44347433	G	T	1.93179e-60	-0.0404066	387859	0.00246391	rs9614293	T	0.230315
AST_WHITE	22	44335670	TGG	T	2.03565e-60	0.0363422	386570	0.0022165	22:44335670_TGG_T	T	0.46779
AST_WHITE	10	17629465	G	A	2.05361e-60	-0.0427358	386570	0.00260653	rs12777834	A	0.230893
AST_WHITE	10	101204371	G	C	2.07775e-60	-0.063078	386570	0.0038474	rs17570065	C	0.090243
AST_WHITE	10	17629467	T	C	2.23051e-60	-0.0427233	386570	0.00260656	rs12778959	C	0.230889
AST_WHITE	16	58750869	A	T	2.24519e-60	-0.0643523	386570	0.00392626	rs7204324	T	0.08562
AST_WHITE	10	17629241	T	C	2.25283e-60	-0.0427213	386570	0.00260654	rs12778516	C	0.231018
AST_WHITE	10	17629088	G	T	2.3598e-60	-0.0427279	386570	0.00260739	rs12772104	T	0.230836
ALT_WHITE	22	44347137	C	G	2.37484e-60	-0.0403908	387859	0.00246483	rs5764044	G	0.230211
AST_WHITE	10	17628905	C	T	2.41382e-60	-0.0427255	386570	0.00260746	rs12771472	T	0.230861
AST_WHITE	10	17633350	C	G	2.45508e-60	-0.04268	386570	0.00260485	rs7081183	G	0.23098
AST_WHITE	10	17633531	C	T	2.46702e-60	-0.0426805	386570	0.00260493	rs12780904	T	0.23097
AST_WHITE	16	58767848	G	A	2.66159e-60	-0.0643841	386570	0.00393068	rs12921667	A	0.0854835
AST_WHITE	6	32583046	A	G	2.71967e-60	0.0365594	386570	0.00223215	rs3129754	G	0.421097
ALT_WHITE	22	36544729	A	G	2.83613e-60	0.0449511	387859	0.00274493	rs132641	A	0.171627
ALT_WHITE	22	44347250	C	T	2.86468e-60	-0.040366	387859	0.00246504	rs5764045	T	0.230144
ALT_WHITE	19	19508013	A	G	2.90366e-60	0.0508554	387859	0.00310575	rs10424702	G	0.127459
ALT_WHITE	19	19517169	A	G	3.06649e-60	0.0508635	387859	0.00310687	rs188552254	G	0.127292
AST_WHITE	10	17634752	A	C	3.2059e-60	-0.0426147	386570	0.00260344	rs4748388	C	0.231174
ALT_WHITE	19	19613622	A	G	3.27228e-60	0.0502908	387859	0.00307263	rs57009615	G	0.130781
ALT_WHITE	10	101799302	G	T	3.28439e-60	-0.0344176	387859	0.00210285	rs4486555	T	0.410585
AST_WHITE	10	17633953	T	C	3.39079e-60	-0.0426179	386570	0.00260418	rs12783188	C	0.231117
AST_WHITE	10	17633715	C	G	3.39152e-60	-0.0426204	386570	0.00260434	rs10508535	G	0.231106
AST_WHITE	10	17634086	T	C	3.41286e-60	-0.0426162	386570	0.00260414	rs1937351	C	0.231116
AST_WHITE	10	17634637	A	G	3.48361e-60	-0.0426061	386570	0.00260372	rs4748387	G	0.231113
ALT_WHITE	22	44346965	G	A	3.57149e-60	-0.0403314	387859	0.00246494	rs5764043	A	0.230151
ALT_WHITE	22	44397144	A	G	3.62722e-60	0.0670821	387859	0.0041001	rs8141994	G	0.0687994
AST_WHITE	10	101905621	T	C	3.68882e-60	-0.0364305	386570	0.0022268	rs4919426	T	0.423713
ALT_WHITE	22	44346639	T	G	3.69611e-60	-0.040323	387859	0.00246474	rs7289329	G	0.230287
ALT_WHITE	19	19548643	T	G	3.8834e-60	0.0508084	387859	0.00310624	rs79954596	G	0.127527
ALT_WHITE	11	93635203	G	A	3.88861e-60	-0.0541404	387859	0.00330996	rs7934467	A	0.110041
ALT_WHITE	22	44345952	AAAAAAAT	A	3.93909e-60	-0.0403339	387859	0.002466	22:44345952_AAAAAAAT_A	A	0.231029
AST_WHITE	10	17635648	T	C	3.99759e-60	-0.0426038	386570	0.00260491	rs1937352	C	0.231181
AST_WHITE	10	101176064	TAGAG	T	4.58534e-60	-0.0627382	386570	0.00383796	10:101176064_TAGAG_T	T	0.0912574
AST_WHITE	10	17635207	C	T	4.99233e-60	-0.0425624	386570	0.00260454	rs12769521	T	0.23116
ALT_WHITE	10	101805442	C	T	5.05431e-60	-0.0343229	387859	0.00210043	rs11599750	T	0.410189
AST_WHITE	1	161655561	A	AT	5.37125e-60	0.0579345	386570	0.00354618	rs150196171	AT	0.110256
AST_WHITE	10	17630341	G	T	5.60837e-60	-0.0426234	386570	0.00260941	rs1892340	T	0.230335
ALT_WHITE	1	16504381	T	C	5.69315e-60	0.034858	387859	0.00213413	rs7538833	T	0.375718
AST_WHITE	10	17628901	T	C	6.03865e-60	-0.0425788	386570	0.0026074	rs12772809	C	0.230963
ALT_WHITE	19	19531910	A	G	6.22319e-60	0.050762	387859	0.00310886	rs11668386	G	0.127356
ALT_WHITE	22	36542194	A	C	6.22404e-60	0.0451936	387859	0.00276783	rs132631	A	0.167742
ALT_WHITE	22	44387298	C	T	6.35174e-60	0.0663611	387859	0.00406452	rs117472787	T	0.0694741
ALT_WHITE	22	44385583	T	C	6.58263e-60	0.0663584	387859	0.0040649	rs112902984	C	0.0694664
ALT_WHITE	10	101815573	G	A	6.61906e-60	-0.0340935	387859	0.0020885	rs7094406	A	0.428358
ALT_WHITE	22	44393476	C	T	6.6863e-60	0.0665671	387859	0.00407792	rs8141950	T	0.0689922
AST_WHITE	10	17628852	G	T	7.0793e-60	-0.0425725	386570	0.00260856	rs12771638	T	0.230822
AST_WHITE	10	101175394	C	T	7.13482e-60	-0.062553	386570	0.00383295	rs192509533	T	0.0916074
AST_WHITE	10	101168886	GT	G	7.25321e-60	-0.0625631	386570	0.00383381	rs375399598	G	0.0914192
ALT_WHITE	10	101813802	C	T	7.25904e-60	-0.0340858	387859	0.00208875	rs7084921	T	0.42804
AST_WHITE	22	44357894	G	T	7.38131e-60	0.0399798	386570	0.00245008	rs56219234	T	0.279609
ALT_WHITE	22	44383070	T	C	7.68017e-60	0.0663328	387859	0.00406568	rs12166587	C	0.0694902
ALT_WHITE	22	44383502	T	C	7.79101e-60	0.066324	387859	0.00406535	rs9625970	C	0.0694672
ALT_WHITE	1	16511539	G	T	7.90821e-60	0.0348271	387859	0.00213486	rs924203	G	0.375787
ALT_WHITE	19	19406869	T	C	8.7157e-60	0.0500593	387859	0.00306969	rs12979148	C	0.130967
ALT_WHITE	22	44375970	A	G	9.80587e-60	0.0384244	387859	0.00235727	rs56077346	G	0.262202
AST_WHITE	10	17628161	T	C	1.10643e-59	-0.0425012	386570	0.00260856	rs12771283	C	0.23085
ALT_WHITE	1	16512348	G	A	1.11029e-59	0.0348325	387859	0.00213791	rs9700627	G	0.37581
AST_WHITE	9	136149711	A	T	1.18475e-59	-0.046188	386570	0.00283556	rs115478735	T	0.185756
ALT_WHITE	10	101812302	C	G	1.21701e-59	-0.0340151	387859	0.00208846	rs12243096	G	0.428127
AST_WHITE	10	101165872	CT	C	1.31232e-59	-0.0626458	386570	0.00384741	10:101165872_CT_C	C	0.0908299
ALT_WHITE	1	16506926	CAA	C	1.36135e-59	0.0347446	387859	0.00213415	1:16506926_CAA_C	CAA	0.375681
AST_WHITE	10	17628514	C	A	1.38025e-59	-0.0424695	386570	0.00260877	rs12770649	A	0.23069
ALT_WHITE	1	16510139	A	G	1.40826e-59	0.0347422	387859	0.00213427	rs10907282	A	0.375928
ALT_WHITE	1	16508059	G	A	1.41945e-59	0.0347149	387859	0.00213266	rs12562207	G	0.376432
ALT_WHITE	1	16509029	C	T	1.44896e-59	0.0347175	387859	0.00213298	rs1007887	C	0.37641
ALT_WHITE	1	16509671	T	C	1.45205e-59	0.0347354	387859	0.0021341	rs7538216	T	0.375935
AST_WHITE	22	44382004	C	A	1.45979e-59	0.0398524	386570	0.00244853	rs6006599	A	0.280818
ALT_WHITE	1	16512586	C	G	1.61021e-59	0.0347919	387859	0.0021384	rs12078100	C	0.375714
ALT_WHITE	10	101807580	TA	T	1.65279e-59	-0.034008	387859	0.00209042	10:101807580_TA_T	T	0.42781
AST_WHITE	9	136138765	GCGCCCACCACTA	G	1.71854e-59	-0.0463948	386570	0.00285225	9:136138765_GCGCCCACCACTA_G	G	0.184178
AST_WHITE	16	58787143	G	A	1.79543e-59	-0.0638972	386570	0.0039289	rs12921819	A	0.0857613
AST_WHITE	16	58792520	T	C	1.79995e-59	-0.0639001	386570	0.00392912	rs8055234	C	0.0857423
ALT_WHITE	1	16504549	T	C	1.81234e-59	0.0346945	387859	0.00213337	rs7538966	T	0.375969
AST_WHITE	22	44354111	C	T	2.04208e-59	0.0398236	386570	0.00244986	rs738491	T	0.280101
AST_WHITE	16	58770897	T	G	2.0941e-59	-0.0638047	386570	0.00392549	rs11643959	G	0.0856812
ALT_WHITE	1	16506260	A	G	2.10804e-59	0.03466	387859	0.00213246	rs6679761	A	0.375906
AST_WHITE	16	58771739	C	A	2.15373e-59	-0.0637979	386570	0.00392549	rs75514267	A	0.0856771
AST_WHITE	10	17627628	T	G	2.25103e-59	-0.0423954	386570	0.00260902	rs12414274	G	0.230866
AST_WHITE	16	58770881	C	A	2.31084e-59	-0.0637816	386570	0.00392552	rs11647808	A	0.085676
AST_WHITE	10	101168817	A	G	2.3387e-59	-0.0621777	386570	0.00382699	rs59242131	G	0.0913792
ALT_WHITE	1	16510798	A	G	2.40004e-59	0.0346861	387859	0.00213511	rs4537547	A	0.375248
AST_WHITE	10	101170801	A	T	2.4247e-59	-0.0621969	386570	0.00382869	rs17569578	T	0.091253
AST_WHITE	10	101161800	C	T	2.47984e-59	-0.0621946	386570	0.00382887	rs144723876	T	0.0912826
ALT_WHITE	1	16507384	C	T	2.49074e-59	0.0346411	387859	0.00213264	rs4233540	C	0.376021
AST_WHITE	10	101165048	T	G	2.49225e-59	-0.0621701	386570	0.00382743	rs17569447	G	0.0913571
AST_WHITE	10	101177945	C	T	2.49484e-59	-0.0621815	386570	0.00382815	rs4919309	T	0.0912582
AST_WHITE	10	101181900	A	G	2.57189e-59	-0.0621608	386570	0.00382732	rs4917866	G	0.0912674
AST_WHITE	10	101167074	A	T	2.57867e-59	-0.0621843	386570	0.0038288	rs17491012	T	0.0912446
ALT_WHITE	19	19418916	C	T	2.63955e-59	0.0498494	387859	0.00306959	rs2240117	T	0.130985
ALT_WHITE	10	101806326	C	T	2.66284e-59	-0.0339058	387859	0.0020879	rs7897739	T	0.428113
ALT_WHITE	1	16513153	C	T	3.19014e-59	0.034717	387859	0.00213931	rs4661359	C	0.375663
AST_WHITE	10	101169921	G	A	3.51773e-59	-0.0620967	386570	0.0038279	rs9971274	A	0.0912814
AST_WHITE	10	101170207	C	T	3.53121e-59	-0.0620957	386570	0.00382789	rs9971276	T	0.0912812
AST_WHITE	10	101170989	A	G	3.53727e-59	-0.0620951	386570	0.00382788	rs11190083	G	0.0912812
AST_WHITE	10	101162881	A	C	3.62616e-59	-0.0620954	386570	0.00382826	rs75254248	C	0.0912824
AST_WHITE	10	101164104	C	T	3.71472e-59	-0.0620883	386570	0.00382817	rs12249347	T	0.0912783
AST_WHITE	10	101170022	G	A	3.72704e-59	-0.062084	386570	0.00382795	rs9971275	A	0.0912878
AST_WHITE	10	17625872	G	T	3.75516e-59	-0.0424873	386570	0.00261974	rs12763262	T	0.229258
ALT_WHITE	22	36539804	A	G	3.83101e-59	0.0449315	387859	0.00277066	rs80576	A	0.167383
AST_WHITE	16	58782273	C	T	4.01501e-59	-0.0637966	386570	0.00393466	rs71400028	T	0.0853324
AST_WHITE	16	58782473	G	C	4.07586e-59	-0.063793	386570	0.00393466	rs71400029	C	0.0853322
AST_WHITE	6	32581059	C	T	4.12777e-59	-0.0364331	386570	0.00224725	rs9271281	T	0.421617
AST_WHITE	16	58783249	C	G	4.1482e-59	-0.0637896	386570	0.00393472	rs118064851	G	0.0853283
ALT_WHITE	1	16508375	A	G	4.24197e-59	0.0345822	387859	0.0021333	rs12057175	A	0.375856
ALT_WHITE	1	16507618	T	C	4.48125e-59	0.0345721	387859	0.00213313	rs6677710	T	0.375824
AST_WHITE	6	32581621	T	C	4.57688e-59	-0.0363221	386570	0.00224128	rs9271302	C	0.422374
AST_WHITE	6	32581062	T	C	4.81386e-59	-0.0364178	386570	0.00224762	rs9271282	C	0.421522
ALT_WHITE	1	16507265	G	A	5.32553e-59	0.0345413	387859	0.00213262	rs4336844	G	0.375983
ALT_WHITE	1	16508534	A	G	5.48887e-59	0.0345496	387859	0.00213338	rs12057222	A	0.375852
AST_WHITE	6	32581658	A	G	5.63624e-59	-0.0363353	386570	0.00224387	rs9271306	G	0.421546
AST_WHITE	6	32581649	C	T	5.63715e-59	-0.0363353	386570	0.00224387	rs9271305	T	0.421545
AST_WHITE	6	32581648	G	A	5.63715e-59	-0.0363353	386570	0.00224387	rs9271304	A	0.421545
AST_WHITE	16	58792484	A	G	5.67594e-59	-0.0635835	386570	0.00392667	rs8050744	G	0.0858562
AST_WHITE	10	101205276	G	GGTTT	5.9457e-59	-0.062497	386570	0.00386025	rs200945612	GGTTT	0.0901368
AST_WHITE	6	32581467	T	C	6.47892e-59	-0.0361719	386570	0.00223496	rs9271295	C	0.418936
AST_WHITE	6	32580894	T	C	6.73789e-59	-0.03631	386570	0.00224383	rs9271272	C	0.422112
ALT_WHITE	1	16512920	G	C	6.83985e-59	0.0346233	387859	0.00213972	rs9329465	G	0.375038
AST_WHITE	6	32580902	G	A	6.92178e-59	-0.0363061	386570	0.00224382	rs9271273	A	0.422112
AST_WHITE	10	17682941	A	G	7.2413e-59	-0.0543849	386570	0.00336171	rs12416367	G	0.121567
AST_WHITE	6	32581260	A	G	7.26082e-59	-0.0362201	386570	0.00223891	rs9271288	G	0.420521
AST_WHITE	6	32581190	T	C	7.30929e-59	-0.0362236	386570	0.00223919	rs9271284	C	0.420444
AST_WHITE	6	32581193	A	G	7.30966e-59	-0.0362236	386570	0.00223919	rs9271285	G	0.420444
ALT_WHITE	1	16505908	C	T	7.38861e-59	0.0344968	387859	0.00213253	rs4661718	C	0.376195
AST_WHITE	6	32581092	T	A	7.54105e-59	-0.0362463	386570	0.00224085	rs9271283	A	0.420522
AST_WHITE	6	32582190	G	A	8.91779e-59	-0.0360584	386570	0.00223066	rs5004275	A	0.420028
AST_WHITE	6	32581537	G	C	8.95151e-59	-0.0361303	386570	0.00223514	rs9271299	C	0.421311
AST_WHITE	6	32581845	C	CG	9.384e-59	-0.0360534	386570	0.00223079	rs78290383	CG	0.419983
AST_WHITE	6	32582435	G	A	9.42184e-59	-0.0360564	386570	0.002231	rs7451962	A	0.419905
AST_WHITE	6	32581305	C	T	9.56538e-59	-0.0360486	386570	0.00223065	rs9271289	T	0.419938
AST_WHITE	6	32581253	A	G	9.85676e-59	-0.0360629	386570	0.00223179	rs9271287	G	0.419606
ALT_WHITE	22	36548406	G	A	9.98551e-59	0.0439684	387859	0.00272117	rs132645	G	0.175042
AST_WHITE	16	58843823	CTA	C	1.02188e-58	-0.0633831	386570	0.00392307	16:58843823_CTA_C	C	0.0862721
AST_WHITE	9	136141870	C	T	1.05259e-58	-0.0457796	386570	0.00283383	rs2519093	T	0.186019
AST_WHITE	6	32581350	T	C	1.05923e-58	-0.0360276	386570	0.00223022	rs9271292	C	0.420029
AST_WHITE	6	32581754	T	G	1.08183e-58	-0.0360246	386570	0.00223021	rs2894275	G	0.420027
AST_WHITE	6	32581778	C	T	1.08401e-58	-0.0360242	386570	0.0022302	rs2395223	T	0.420028
AST_WHITE	6	32581461	A	G	1.08591e-58	-0.0361457	386570	0.00223774	rs9271294	G	0.420629
AST_WHITE	6	32581459	G	T	1.08591e-58	-0.0361457	386570	0.00223774	rs9271293	T	0.420629
AST_WHITE	6	32582275	G	A	1.08885e-58	-0.0360254	386570	0.00223031	rs2858859	A	0.420051
AST_WHITE	6	32581982	T	C	1.0926e-58	-0.0360232	386570	0.00223021	rs521512	C	0.420027
AST_WHITE	6	32581335	G	A	1.09365e-58	-0.036105	386570	0.00223529	rs9271291	A	0.421287
AST_WHITE	6	32581221	G	A	1.11323e-58	-0.0360224	386570	0.00223032	rs9271286	A	0.420001
AST_WHITE	6	32581950	AG	A	1.12172e-58	-0.0360288	386570	0.00223078	6:32581950_AG_A	A	0.419975
AST_WHITE	6	32582482	C	G	1.12394e-58	-0.0360334	386570	0.00223108	rs9271324	G	0.419908
AST_WHITE	6	32581732	GA	G	1.27431e-58	-0.0360189	386570	0.00223126	6:32581732_GA_G	G	0.420215
AST_WHITE	16	58777096	A	G	1.30941e-58	-0.0634092	386570	0.0039284	rs12924700	G	0.0858169
AST_WHITE	6	32582332	G	A	1.31466e-58	-0.0359996	386570	0.00223032	rs5004276	A	0.420004
AST_WHITE	16	58858483	CAG	C	1.35189e-58	-0.0634721	386570	0.00393278	16:58858483_CAG_C	C	0.0860306
AST_WHITE	6	32582674	T	C	1.36462e-58	-0.0360155	386570	0.00223163	rs9271332	C	0.420114
AST_WHITE	6	32582003	G	A	1.39323e-58	-0.0360061	386570	0.00223123	rs641685	A	0.419881
AST_WHITE	9	136149399	G	A	1.40161e-58	-0.0457126	386570	0.00283278	rs507666	A	0.186184
AST_WHITE	6	32581501	A	G	1.40218e-58	-0.0360972	386570	0.00223692	rs9271296	G	0.420639
AST_WHITE	6	32581694	G	A	1.4966e-58	-0.0360168	386570	0.0022325	rs9271307	A	0.419958
AST_WHITE	6	32580935	A	C	1.59783e-58	-0.0361242	386570	0.00223971	rs9271274	C	0.420985
AST_WHITE	9	136149709	AC	A	1.66871e-58	-0.0466373	386570	0.00289201	9:136149709_AC_A	A	0.180316
AST_WHITE	16	58861864	G	A	1.83563e-58	-0.0634024	386570	0.00393307	rs71400033	A	0.0860769
AST_WHITE	16	58838631	G	A	1.85766e-58	-0.063195	386570	0.00392038	rs35317979	A	0.0860565
AST_WHITE	10	17627098	C	T	2.2224e-58	-0.0421527	386570	0.0026168	rs12770060	T	0.229601
AST_WHITE	6	32580820	G	T	2.48921e-58	-0.0360479	386570	0.00223879	rs9271269	T	0.422055
ALT_WHITE	10	101803157	G	GA	2.56212e-58	-0.0338018	387859	0.00209952	rs11395382	GA	0.420616
AST_WHITE	9	136149830	G	A	2.74452e-58	-0.0455618	386570	0.00283072	rs532436	A	0.186421
AST_WHITE	16	58849946	A	AT	2.80184e-58	-0.0636205	386570	0.00395301	rs35883346	AT	0.0856583
ALT_WHITE	1	16513926	A	G	3.14775e-58	0.0339079	387859	0.00210778	rs924204	A	0.409658
AST_WHITE	6	32580806	G	A	3.21801e-58	-0.0360172	386570	0.00223909	rs9271268	A	0.422186
AST_WHITE	16	58783152	G	A	3.56608e-58	-0.0631629	386570	0.00392822	rs71400030	A	0.085691
AST_WHITE	16	58848979	A	C	3.7705e-58	-0.0630601	386570	0.00392267	rs11643799	C	0.0861269
AST_WHITE	16	58776829	C	A	3.89739e-58	-0.0630848	386570	0.00392471	rs12923672	A	0.0858463
AST_WHITE	6	32582354	C	T	4.16876e-58	-0.0359049	386570	0.00223434	rs5004277	T	0.419437
AST_WHITE	16	58839372	T	G	4.70289e-58	-0.0630568	386570	0.00392581	rs12926241	G	0.0859959
AST_WHITE	6	32580998	T	C	4.84805e-58	-0.0360468	386570	0.00224448	rs9271277	C	0.42208
AST_WHITE	16	58827109	G	A	5.28287e-58	-0.063038	386570	0.00392641	rs34000898	A	0.0857315
AST_WHITE	6	32580961	A	T	5.36076e-58	-0.0360301	386570	0.00224431	rs9271275	T	0.422108
AST_WHITE	6	32580971	A	C	5.36999e-58	-0.0360299	386570	0.00224431	rs9271276	C	0.422108
AST_WHITE	6	32581016	A	G	5.41186e-58	-0.0360321	386570	0.00224451	rs9271278	G	0.422064
AST_WHITE	6	32581018	A	G	5.45153e-58	-0.036031	386570	0.00224451	rs9271279	G	0.422065
AST_WHITE	16	58813754	G	A	6.91763e-58	-0.0629317	386570	0.00392387	rs78715198	A	0.0858142
AST_WHITE	16	58803865	G	A	7.02048e-58	-0.0628919	386570	0.00392161	rs11863183	A	0.0861422
AST_WHITE	16	58813762	T	C	8.33736e-58	-0.0628876	386570	0.00392396	rs75663656	C	0.0857989
AST_WHITE	16	58798717	T	C	8.70299e-58	-0.0628465	386570	0.00392205	rs12924887	C	0.0859771
AST_WHITE	9	136151579	TGGTGCAGGCGCAGGAAAAAATTGTGGCAATTCCTCA	T	8.83452e-58	-0.0453407	386570	0.00282973	9:136151579_TGGTGCAGGCGCAGGAAAAAATTGTGGCAATTCCTCA_T	T	0.186665
AST_WHITE	6	32582533	G	C	9.2411e-58	-0.0358426	386570	0.00223735	rs9271327	C	0.421904
AST_WHITE	16	58798312	T	C	9.42908e-58	-0.0628282	386570	0.00392212	rs12924255	C	0.086059
AST_WHITE	6	32582672	C	T	1.10862e-57	-0.0358034	386570	0.00223648	rs9271331	T	0.417952
AST_WHITE	6	32582635	A	G	1.16121e-57	-0.0358108	386570	0.00223734	rs9271329	G	0.422013
AST_WHITE	16	58818161	C	T	1.19034e-57	-0.0627884	386570	0.0039232	rs11647440	T	0.0858041
ALT_WHITE	10	101799301	T	C	1.20212e-57	-0.0335434	387859	0.00209597	rs11190377	C	0.422323
AST_WHITE	16	58841546	C	T	1.21196e-57	-0.0626565	386570	0.00391522	rs12932254	T	0.0863584
ALT_WHITE	22	36550067	T	C	1.21262e-57	0.0440174	387859	0.00275053	rs132646	T	0.170378
AST_WHITE	16	58857659	G	C	1.23972e-57	-0.0627585	386570	0.00392195	rs11643460	C	0.0862129
AST_WHITE	16	58865022	C	T	1.39839e-57	-0.0631079	386570	0.00394563	rs11646417	T	0.0861516
ALT_WHITE	22	36552402	T	C	1.4417e-57	0.0439998	387859	0.00275128	rs132648	T	0.170355
AST_WHITE	16	58839003	C	G	1.44712e-57	-0.0626119	386570	0.00391514	rs2007281	G	0.0863699
AST_WHITE	16	58845312	A	G	1.52142e-57	-0.06264	386570	0.00391766	rs73555772	G	0.0862578
AST_WHITE	16	58793018	ATGAG	A	1.58227e-57	-0.0626736	386570	0.00392036	16:58793018_ATGAG_A	A	0.0863717
ALT_WHITE	10	101799754	T	C	1.63543e-57	-0.0334966	387859	0.00209555	rs11190378	C	0.422304
AST_WHITE	16	58844940	C	T	2.27234e-57	-0.0625331	386570	0.00391711	rs67219538	T	0.0862723
AST_WHITE	16	58834219	G	A	2.28278e-57	-0.0624764	386570	0.00391362	rs8062792	A	0.0864442
ALT_WHITE	11	93986752	C	T	2.29301e-57	0.039781	387859	0.00249199	rs3016193	C	0.224348
AST_WHITE	16	58797051	C	T	2.50685e-57	-0.063174	386570	0.00395877	rs112400392	T	0.0848381
ALT_WHITE	11	93930603	C	G	2.52431e-57	-0.0400079	387859	0.00250715	rs34730894	G	0.218867
ALT_WHITE	11	93930940	G	A	2.53956e-57	-0.040007	387859	0.00250715	rs4753130	A	0.218845
ALT_WHITE	11	93931787	T	C	2.54547e-57	-0.0400006	387859	0.00250677	rs1857682	C	0.218868
ALT_WHITE	10	101803065	C	T	3.01231e-57	-0.0333843	387859	0.00209351	rs7091920	T	0.422345
AST_WHITE	16	58851284	A	G	3.27726e-57	-0.0624912	386570	0.00392009	rs34606766	G	0.086274
ALT_WHITE	19	19642795	C	T	3.87387e-57	0.0512732	387859	0.0032185	rs56397647	T	0.117632
ALT_WHITE	22	36555472	C	G	4.21186e-57	0.0437783	387859	0.00274894	rs4821460	C	0.17072
AST_WHITE	10	17754812	A	G	4.30106e-57	0.0383313	386570	0.0024071	rs2764804	G	0.29861
ALT_WHITE	11	93930239	C	G	4.37279e-57	-0.0399264	387859	0.00250744	rs12788672	G	0.218841
AST_WHITE	3	58280061	T	C	4.93203e-57	-0.0385318	386570	0.00242099	rs6924	T	0.292339
AST_WHITE	9	136155000	C	T	5.72319e-57	-0.045204	386570	0.00284188	rs635634	T	0.185929
AST_WHITE	3	58278244	A	G	5.92409e-57	-0.0385006	386570	0.00242078	rs7626140	A	0.29243
ALT_WHITE	10	101804596	G	T	6.15269e-57	-0.0332781	387859	0.00209272	rs9733823	T	0.422414
AST_WHITE	3	58491954	C	T	6.47971e-57	0.0390759	386570	0.00245782	rs73087775	T	0.276972
AST_WHITE	3	58282128	A	G	6.49882e-57	-0.0384839	386570	0.00242061	rs2363688	A	0.292272
ALT_WHITE	22	36555794	C	T	6.65371e-57	0.0437141	387859	0.00274984	rs80584	C	0.170507
AST_WHITE	3	58277546	G	A	6.97198e-57	-0.0385091	386570	0.00242287	rs1554127	G	0.292607
ALT_WHITE	22	36555365	A	C	6.99107e-57	0.0437773	387859	0.00275436	rs132651	A	0.170278
AST_WHITE	3	58279771	G	C	7.15767e-57	-0.0384761	386570	0.00242104	rs2176083	G	0.292343
ALT_WHITE	22	36555366	A	T	7.31703e-57	0.043771	387859	0.00275446	rs132652	A	0.17027
AST_WHITE	3	58277501	A	C	7.4822e-57	-0.0384844	386570	0.00242199	rs1554125	A	0.29274
AST_WHITE	3	58277529	C	G	7.73564e-57	-0.0384909	386570	0.00242272	rs6764635	C	0.292652
ALT_WHITE	8	126482077	A	G	1.1462e-56	-0.0328044	387859	0.00206801	rs2954021	A	0.494036
AST_WHITE	3	58358958	A	G	1.19432e-56	0.0350971	386570	0.0022129	rs6764532	G	0.456493
AST_WHITE	3	58277721	A	G	1.20359e-56	-0.0383931	386570	0.00242079	rs1554128	A	0.292511
AST_WHITE	3	58281845	C	CGGA	1.31493e-56	-0.0383864	386570	0.00242122	rs3038117	C	0.29275
ALT_WHITE	19	19621197	G	A	1.33457e-56	0.0510156	387859	0.00321799	rs113365218	A	0.11807
AST_WHITE	22	44348116	G	A	1.33634e-56	-0.0403729	386570	0.00254668	rs11912828	A	0.250346
AST_WHITE	10	102044839	G	GA	1.36667e-56	-0.0351359	386570	0.00221653	rs200718402	GA	0.493076
AST_WHITE	3	58272171	A	C	1.43897e-56	-0.0382737	386570	0.00241497	rs9864859	A	0.294896
AST_WHITE	6	32603936	A	G	1.49292e-56	-0.036151	386570	0.00228137	rs9272309	G	0.37826
AST_WHITE	3	58271578	C	T	1.59362e-56	-0.0382573	386570	0.00241491	rs9822734	C	0.294897
AST_WHITE	3	58271848	G	A	1.729e-56	-0.0382472	386570	0.00241506	rs9827052	G	0.294908
AST_WHITE	3	58273815	G	A	1.74838e-56	-0.0383371	386570	0.00242084	rs4681674	G	0.292351
AST_WHITE	3	58270963	T	C	1.75321e-56	-0.0382459	386570	0.00241511	rs6774235	T	0.294855
AST_WHITE	3	58267403	T	C	1.86997e-56	-0.0382466	386570	0.00241577	rs2363687	T	0.29471
AST_WHITE	3	58288109	G	GTA	2.06556e-56	-0.0383341	386570	0.00242225	rs10674874	G	0.292508
AST_WHITE	3	58275049	G	A	2.16806e-56	-0.0383223	386570	0.00242198	rs12330500	G	0.292354
AST_WHITE	3	58276173	T	C	2.19002e-56	-0.0383234	386570	0.00242214	rs62259299	T	0.292694
AST_WHITE	3	58274340	C	CACTA	2.20619e-56	-0.0383364	386570	0.00242303	rs10630887	C	0.293125
AST_WHITE	10	18342029	A	G	2.26369e-56	0.145232	386570	0.00918026	rs74884794	G	0.0152828
AST_WHITE	3	58275569	A	G	2.32542e-56	-0.0383146	386570	0.00242217	rs4508745	A	0.29242
AST_WHITE	16	58800910	CAGGCGTGAGCCACTGCACCCAGACAATTTTTTGTATTTTTAGTAGAGACGGGGTTT	C	2.89571e-56	-0.0615963	386570	0.00389738	16:58800910_CAGGCGTGAGCCACTGCACCCAGACAATTTTTTGTATTTTTAGTAGAGACGGGGTTT_C	C	0.0877176
AST_WHITE	6	32584346	C	A	3.3979e-56	0.0351016	386570	0.0022224	rs34028938	A	0.429418
AST_WHITE	3	58273743	T	A	3.76075e-56	-0.0382377	386570	0.00242194	rs4681673	T	0.292453
AST_WHITE	6	32583677	T	C	3.7642e-56	0.0350701	386570	0.00222132	rs36124427	C	0.429877
ALT_WHITE	9	117141480	C	T	3.93301e-56	0.0368302	387859	0.00233321	rs2763188	T	0.270775
AST_WHITE	3	58274955	A	AT	4.11821e-56	-0.0382159	386570	0.00242144	rs11457127	A	0.293169
AST_WHITE	22	44342325	C	T	4.25249e-56	-0.0402112	386570	0.00254819	rs2294919	T	0.2495
AST_WHITE	6	32583299	C	T	4.44211e-56	0.0350378	386570	0.00222074	rs34850435	T	0.430163
AST_WHITE	10	101215721	G	A	7.5428e-56	-0.0617527	386570	0.00392228	rs77750583	A	0.0865465
AST_WHITE	3	58263894	A	G	9.1066e-56	-0.0379934	386570	0.00241502	rs7431952	A	0.295339
AST_WHITE	10	101217487	C	T	9.18278e-56	-0.0619523	386570	0.00393808	rs76551693	T	0.0863545
AST_WHITE	6	32584355	A	G	1.06867e-55	0.0350417	386570	0.00222883	rs35940802	G	0.428261
AST_WHITE	3	58261741	A	G	1.17083e-55	-0.037978	386570	0.00241648	rs4681833	A	0.294978
AST_WHITE	6	32583461	C	T	1.25899e-55	0.0350468	386570	0.00223063	rs35928237	T	0.427789
AST_WHITE	6	32584295	A	G	1.61108e-55	0.0349598	386570	0.00222731	rs34537691	G	0.428638
AST_WHITE	6	32583129	T	C	1.68757e-55	0.0349828	386570	0.00222919	rs4959104	C	0.428304
AST_WHITE	6	32584015	A	G	1.76785e-55	0.0349455	386570	0.00222724	rs34985232	G	0.428643
ALT_WHITE	4	146775300	G	A	1.87798e-55	0.0442735	387859	0.00282244	rs7685277	A	0.160567
AST_WHITE	6	32583930	T	C	1.90201e-55	0.0349362	386570	0.0022273	rs35542934	C	0.428652
AST_WHITE	6	32583557	C	G	1.95185e-55	0.0349565	386570	0.00222882	rs34599306	G	0.428156
AST_WHITE	6	32583496	G	A	1.95521e-55	0.0349475	386570	0.00222827	rs34341844	A	0.428354
AST_WHITE	6	32583490	A	G	1.97147e-55	0.0349463	386570	0.00222827	rs35534739	G	0.428355
AST_WHITE	6	32583125	T	C	1.99143e-55	0.034962	386570	0.00222936	rs4959103	C	0.428329
AST_WHITE	6	32583426	T	G	2.04301e-55	0.034941	386570	0.00222825	rs35029150	G	0.428364
AST_WHITE	6	32583403	A	G	2.24944e-55	0.0349273	386570	0.00222825	rs35128369	G	0.428368
AST_WHITE	6	32583159	T	C	2.35925e-55	0.0348675	386570	0.00222486	rs4959106	C	0.428442
AST_WHITE	6	32583605	A	G	2.93947e-55	0.0349145	386570	0.00222985	rs34341095	G	0.427923
AST_WHITE	3	58276971	A	G	3.18294e-55	-0.0379113	386570	0.00242202	rs9815907	A	0.294052
AST_WHITE	3	58276975	T	C	3.19485e-55	-0.0379107	386570	0.00242202	rs9873639	T	0.294052
AST_WHITE	10	101890617	A	G	4.14886e-55	-0.0349879	386570	0.00223767	rs1324693	G	0.405237
AST_WHITE	6	32582627	G	C	4.41741e-55	0.0348569	386570	0.00222987	rs3129752	C	0.428105
AST_WHITE	10	18334355	C	T	4.89798e-55	0.144739	386570	0.00926314	rs76882187	T	0.0149959
ALT_WHITE	4	146778824	G	A	5.52687e-55	0.0440686	387859	0.00282173	rs10008626	A	0.160833
ALT_WHITE	4	146781747	T	C	7.0213e-55	0.0439644	387859	0.00281782	rs4835261	C	0.161789
ALT_WHITE	4	146777309	G	A	7.22346e-55	0.0440086	387859	0.00282097	rs10004928	A	0.160862
AST_WHITE	10	101885270	GGAGA	G	7.46567e-55	-0.0349383	386570	0.00223987	10:101885270_GGAGA_G	G	0.40356
AST_WHITE	5	72351062	C	G	8.04135e-55	-0.0343252	386570	0.00220123	rs1200503	G	0.466816
AST_WHITE	5	72347527	T	G	8.14214e-55	-0.0343217	386570	0.00220112	rs194493	G	0.466835
AST_WHITE	5	72335708	C	T	8.32776e-55	-0.0343232	386570	0.00220142	rs30532	T	0.466813
AST_WHITE	5	72339109	T	C	8.43912e-55	-0.0343194	386570	0.00220129	rs478575	C	0.466863
AST_WHITE	5	72385058	A	G	9.10425e-55	0.0343846	386570	0.00220616	rs1200485	A	0.466991
ALT_WHITE	4	146769992	C	T	9.10511e-55	0.0439445	387859	0.00281954	rs4835023	T	0.160743
AST_WHITE	5	72281315	T	A	9.56464e-55	0.0343402	386570	0.00220376	rs258888	T	0.466641
AST_WHITE	5	72351708	T	A	1.03293e-54	-0.0342938	386570	0.00220148	rs166304	A	0.466748
ALT_WHITE	4	146769074	G	A	1.06548e-54	0.0439138	387859	0.00281938	rs1027841	A	0.160735
AST_WHITE	10	101891222	G	T	1.08375e-54	-0.0348659	386570	0.00223864	rs12781812	T	0.40405
ALT_WHITE	22	44390568	C	T	1.10761e-54	0.034637	387859	0.00222414	rs2281297	T	0.31534
AST_WHITE	10	101889417	T	C	1.16184e-54	-0.0348408	386570	0.00223767	rs11598495	C	0.404333
ALT_WHITE	4	146771224	C	T	1.18426e-54	0.0438902	387859	0.0028191	rs35665910	T	0.160852
ALT_WHITE	22	36530428	G	A	1.48153e-54	0.0436039	387859	0.00280329	rs105161	G	0.164196
AST_WHITE	5	72364673	A	G	1.59155e-54	0.0342327	386570	0.00220146	rs470926	A	0.466575
ALT_WHITE	4	146765560	G	A	1.94855e-54	0.0438173	387859	0.00282019	rs4835260	A	0.160695
ALT_WHITE	22	44393241	C	T	2.15418e-54	0.034515	387859	0.00222239	rs6006474	T	0.316386
AST_WHITE	5	72365332	C	T	2.18455e-54	0.0341869	386570	0.00220139	rs674980	C	0.466617
ALT_WHITE	22	44391588	T	C	2.20192e-54	0.0345339	387859	0.00222381	rs2179642	C	0.31546
ALT_WHITE	4	146767735	G	A	2.51767e-54	0.0438065	387859	0.00282248	rs7376563	A	0.160964
AST_WHITE	5	72246282	C	T	2.61746e-54	0.0342197	386570	0.00220515	rs2666747	C	0.465229
AST_WHITE	5	72247461	AC	A	2.92443e-54	0.034233	386570	0.00220702	5:72247461_AC_A	AC	0.465789
AST_WHITE	5	72296606	T	TA	3.1242e-54	-0.0341833	386570	0.00220442	rs34783842	TA	0.465816
AST_WHITE	22	44355569	C	T	3.85645e-54	-0.0406402	386570	0.0026231	rs2401513	T	0.229771
AST_WHITE	5	72277724	C	A	4.05053e-54	0.0341632	386570	0.00220549	rs258887	C	0.46292
AST_WHITE	5	72399896	G	C	4.4442e-54	0.0341897	386570	0.00220805	rs703869	G	0.46765
AST_WHITE	5	72236003	G	A	5.05056e-54	0.0341312	386570	0.00220545	rs155511	G	0.464872
AST_WHITE	22	44361497	C	A	5.28787e-54	-0.0406259	386570	0.00262562	rs5764430	A	0.228851
AST_WHITE	22	44374195	G	T	5.50588e-54	-0.0406137	386570	0.00262527	rs2281295	T	0.229126
AST_WHITE	22	44354865	A	G	5.55839e-54	-0.0405501	386570	0.00262126	rs11705218	G	0.230012
AST_WHITE	5	72255808	T	C	5.64493e-54	0.0341172	386570	0.00220557	rs2545646	T	0.462763
AST_WHITE	22	44363939	T	A	5.69582e-54	-0.0405985	386570	0.00262466	rs3788603	A	0.229063
AST_WHITE	22	44360007	G	A	5.88006e-54	-0.0405568	386570	0.00262231	rs2073082	A	0.229698
AST_WHITE	22	44360010	C	A	6.84662e-54	-0.0405354	386570	0.00262259	rs2073083	A	0.229633
AST_WHITE	5	72236312	T	G	6.89563e-54	0.0340858	386570	0.00220537	rs268793	T	0.464882
AST_WHITE	5	72231073	CG	C	7.13363e-54	0.034105	386570	0.00220693	5:72231073_CG_C	CG	0.465324
AST_WHITE	10	101963299	G	T	7.42298e-54	-0.0339698	386570	0.00219854	rs7923726	G	0.488825
ALT_WHITE	4	146756283	A	G	7.61998e-54	0.0438543	387859	0.00283858	rs4835019	G	0.16098
ALT_WHITE	4	146756300	C	A	7.6431e-54	0.0438537	387859	0.00283858	rs4835020	A	0.160979
ALT_WHITE	4	146757214	T	A	7.99729e-54	0.04381	387859	0.00283629	rs13150917	A	0.160992
ALT_WHITE	4	146753954	G	C	8.40627e-54	0.0437759	387859	0.00283467	rs4835258	C	0.1605
AST_WHITE	22	44356349	C	G	9.23725e-54	-0.0404698	386570	0.00262162	rs2064361	G	0.229824
AST_WHITE	5	72252475	A	G	9.83657e-54	0.0340427	386570	0.00220585	rs7713398	A	0.462488
AST_WHITE	10	101972378	T	C	1.00826e-53	-0.0339238	386570	0.00219838	rs12269373	T	0.48882
AST_WHITE	10	101996295	A	G	1.03022e-53	-0.033962	386570	0.00220105	rs7905302	A	0.489944
AST_WHITE	10	101973097	T	C	1.14455e-53	-0.0339067	386570	0.00219843	rs7898075	T	0.488849
AST_WHITE	22	44356566	G	A	1.16682e-53	-0.0404541	386570	0.00262316	rs9614294	A	0.22954
AST_WHITE	10	101973388	T	C	1.18003e-53	-0.0339022	386570	0.00219842	rs34136767	T	0.488848
AST_WHITE	10	101996286	C	T	1.20179e-53	-0.0339227	386570	0.00219992	rs7905395	C	0.489568
AST_WHITE	5	72248719	G	A	1.29595e-53	0.0340141	386570	0.00220655	rs2432236	G	0.461465
ALT_WHITE	22	44390547	G	A	1.38067e-53	-0.0380472	387859	0.00246883	rs2281296	A	0.227712
AST_WHITE	22	44358812	G	A	1.43912e-53	-0.0403991	386570	0.0026219	rs5764047	A	0.22967
AST_WHITE	22	44362815	C	T	1.47174e-53	-0.0404682	386570	0.00262664	rs9614300	T	0.228619
ALT_WHITE	22	44388337	G	A	1.51812e-53	-0.0380689	387859	0.00247123	rs5764451	A	0.226995
AST_WHITE	10	102037364	A	G	1.61287e-53	-0.0340418	386570	0.00221037	rs74673154	A	0.488323
AST_WHITE	10	102037933	T	C	1.66565e-53	-0.0340398	386570	0.00221054	rs370997960	T	0.488324
AST_WHITE	9	136151806	T	C	1.78032e-53	-0.0417724	386570	0.00271345	rs600038	C	0.208329
ALT_WHITE	22	44386281	C	T	1.93819e-53	-0.0380139	387859	0.00247019	rs7587	T	0.227039
ALT_WHITE	8	126485294	T	A	2.09444e-53	-0.0318767	387859	0.00207206	rs2954027	A	0.469916
AST_WHITE	1	110470764	G	A	2.33947e-53	-0.04742	386570	0.00308385	rs333947	A	0.149225
AST_WHITE	22	44370175	C	T	2.4203e-53	-0.0403599	386570	0.00262509	rs2235773	T	0.228794
AST_WHITE	10	102011211	A	G	2.456e-53	-0.0338182	386570	0.00219974	rs12265333	A	0.488833
AST_WHITE	10	102008169	C	G	2.7153e-53	-0.0337996	386570	0.00219946	rs7079072	C	0.488703
AST_WHITE	10	102039458	G	A	2.72393e-53	-0.0338774	386570	0.00220455	rs4919446	G	0.488869
AST_WHITE	5	72395189	G	A	2.75922e-53	0.0338668	386570	0.00220398	rs628401	G	0.477029
AST_WHITE	22	44331060	G	C	2.86237e-53	0.0403885	386570	0.00262881	rs2076208	G	0.231091
ALT_WHITE	4	146756726	C	T	2.90429e-53	0.0437525	387859	0.00284794	rs13112857	T	0.160007
AST_WHITE	3	58272635	T	C	2.93501e-53	-0.0371851	386570	0.00242056	rs9848070	T	0.296848
AST_WHITE	3	58272639	T	C	2.93501e-53	-0.0371851	386570	0.00242056	rs9848072	T	0.296848
AST_WHITE	10	102023006	C	T	2.93741e-53	-0.033796	386570	0.00219995	rs7922807	C	0.489099
AST_WHITE	22	44373579	G	A	2.94979e-53	-0.0402571	386570	0.00262059	rs2073088	A	0.229823
AST_WHITE	22	44347433	G	T	3.16466e-53	-0.0402614	386570	0.00262165	rs9614293	T	0.230315
AST_WHITE	5	72386729	T	C	3.31315e-53	0.0338388	386570	0.00220386	rs689122	T	0.47713
AST_WHITE	10	102028467	T	C	3.65001e-53	-0.0337641	386570	0.00219989	rs12242503	T	0.489017
AST_WHITE	10	102038685	T	A	3.72771e-53	-0.0338094	386570	0.00220304	rs12254005	T	0.488842
AST_WHITE	10	17760393	T	G	4.12845e-53	0.0396017	386570	0.00258159	rs12771742	G	0.242543
AST_WHITE	10	101869988	C	T	4.22005e-53	-0.0348762	386570	0.00227375	rs11190393	T	0.376407
AST_WHITE	10	102039463	T	C	5.20443e-53	-0.033779	386570	0.00220417	rs4917896	T	0.488953
AST_WHITE	10	102007714	A	C	5.21426e-53	-0.0337658	386570	0.00220333	rs6584354	A	0.49052
AST_WHITE	22	44347137	C	G	6.35144e-53	-0.0401579	386570	0.00262263	rs5764044	G	0.230211
AST_WHITE	10	17762445	T	G	6.40499e-53	0.0359118	386570	0.00234541	rs12761561	G	0.335324
AST_WHITE	3	58283467	CAAA	C	6.47976e-53	-0.0367649	386570	0.00240125	rs769501485	CAAA	0.304385
AST_WHITE	9	136154168	T	C	6.9113e-53	-0.041492	386570	0.00271073	rs579459	C	0.208638
AST_WHITE	10	17706166	A	G	7.57213e-53	0.0381151	386570	0.00249108	rs72780796	G	0.268694
AST_WHITE	22	44346128	C	T	7.86505e-53	-0.0401707	386570	0.00262585	rs11704562	T	0.229704
ALT_WHITE	9	117123494	C	T	7.94339e-53	-0.0367869	387859	0.00240476	rs10817594	T	0.246358
AST_WHITE	22	44346965	G	A	8.26958e-53	-0.0401147	386570	0.00262275	rs5764043	A	0.230151
AST_WHITE	22	44347250	C	T	8.5343e-53	-0.0401108	386570	0.00262285	rs5764045	T	0.230144
AST_WHITE	3	58470351	C	T	8.7386e-53	0.0342706	386570	0.00224118	rs9311676	T	0.411454
AST_WHITE	22	44345926	C	T	8.98328e-53	-0.0401262	386570	0.00262443	rs28550680	T	0.229924
AST_WHITE	10	17645134	G	A	9.37339e-53	0.0391918	386570	0.00256378	rs11814437	A	0.246383
AST_WHITE	10	101214871	GT	G	9.83151e-53	-0.0600796	386570	0.00393098	10:101214871_GT_G	G	0.0874131
AST_WHITE	22	44346639	T	G	1.00768e-52	-0.0400776	386570	0.00262254	rs7289329	G	0.230287
AST_WHITE	9	136153875	C	T	1.03724e-52	-0.041433	386570	0.00271156	rs651007	T	0.208592
ALT_WHITE	19	19668338	GC	G	1.05367e-52	0.0470077	387859	0.0030766	19:19668338_GC_G	G	0.131245
AST_WHITE	19	19370340	TGACA	T	1.24954e-52	0.0648399	386570	0.00424679	rs756350040	T	0.073727
ALT_WHITE	8	126485337	A	G	1.34438e-52	-0.0316319	387859	0.00207243	rs2980860	G	0.467914
AST_WHITE	10	101878219	G	A	1.36012e-52	-0.0346249	386570	0.00226863	rs11592631	A	0.379396
AST_WHITE	19	19379549	C	T	1.65047e-52	0.0635423	386570	0.00416675	rs58542926	T	0.0757643
AST_WHITE	10	101874844	C	T	1.82903e-52	-0.0345903	386570	0.00226924	rs12780035	T	0.379369
AST_WHITE	10	101215528	GT	G	2.09849e-52	-0.0599954	386570	0.00393822	10:101215528_GT_G	G	0.0859977
AST_WHITE	6	32680640	T	A	2.12356e-52	0.035244	386570	0.00231361	rs7764856	A	0.344641
AST_WHITE	10	101868677	T	G	2.19437e-52	-0.0346424	386570	0.00227443	rs12776318	G	0.375857
AST_WHITE	6	32603939	G	T	2.20266e-52	-0.0343751	386570	0.00225692	rs9272310	T	0.399627
AST_WHITE	10	101872687	A	C	2.36464e-52	-0.0345605	386570	0.00226979	rs12765808	C	0.379661
AST_WHITE	9	136154304	C	T	2.36665e-52	-0.0413257	386570	0.0027141	rs649129	T	0.208271
ALT_WHITE	22	36564170	G	A	2.37816e-52	0.0431717	387859	0.0028354	rs132665	G	0.159271
AST_WHITE	19	19393890	A	AG	2.50666e-52	0.064222	386570	0.00421888	rs200210321	AG	0.0742959
AST_WHITE	10	101875936	G	C	2.63989e-52	-0.0345394	386570	0.00226947	rs7474935	C	0.379338
AST_WHITE	9	136154867	G	T	2.8434e-52	-0.0410499	386570	0.00269812	rs495828	T	0.209265
AST_WHITE	6	32610314	T	C	3.23103e-52	-0.0340737	386570	0.00224082	rs9272779	C	0.404175
AST_WHITE	10	101870936	C	T	3.44404e-52	-0.0345002	386570	0.00226949	rs12764798	T	0.379998
ALT_WHITE	22	36556823	G	T	3.45798e-52	0.0408437	387859	0.00268683	rs132653	G	0.180151
AST_WHITE	10	101871748	C	A	3.56735e-52	-0.0344985	386570	0.00226972	rs12783521	A	0.379407
AST_WHITE	22	44345952	AAAAAAAT	A	3.60157e-52	-0.0398798	386570	0.00262388	22:44345952_AAAAAAAT_A	A	0.231029
ALT_WHITE	8	126486409	A	G	3.63992e-52	-0.0314532	387859	0.00206954	rs17321515	G	0.476195
ALT_WHITE	22	36545826	T	C	3.92905e-52	0.040777	387859	0.00268392	rs132644	T	0.180815
ALT_WHITE	4	88213808	A	G	4.73001e-52	-0.034862	387859	0.00229644	rs6834314	G	0.283508
AST_WHITE	10	101840119	T	A	5.44217e-52	-0.03475	386570	0.00229044	rs11596211	A	0.367392
ALT_WHITE	4	88212722	G	A	5.46761e-52	-0.0348379	387859	0.00229629	rs13141441	A	0.283652
ALT_WHITE	9	117155706	T	C	5.83424e-52	-0.0315082	387859	0.0020774	rs10817599	T	0.46137
ALT_WHITE	19	19666574	T	C	5.91559e-52	0.0465663	387859	0.00307039	rs17216693	C	0.131312
ALT_WHITE	4	88229139	C	T	6.30593e-52	-0.0348954	387859	0.0023015	rs13130041	T	0.283509
ALT_WHITE	22	44327219	C	T	6.35532e-52	0.0826483	387859	0.00545118	rs9625963	T	0.0373394
ALT_WHITE	9	117156047	TA	T	6.40981e-52	-0.0316319	387859	0.0020864	9:117156047_TA_T	TA	0.458564
ALT_WHITE	4	88214144	A	C	6.47761e-52	-0.034818	387859	0.00229665	rs4607179	C	0.283425
ALT_WHITE	4	88212859	T	A	6.49335e-52	-0.0348178	387859	0.00229667	rs13117201	A	0.283423
ALT_WHITE	8	126476873	T	C	8.32971e-52	-0.0313524	387859	0.00207031	rs2954017	T	0.479273
ALT_WHITE	8	126479362	C	T	8.47382e-52	-0.031345	387859	0.00206998	rs6982502	C	0.479374
ALT_WHITE	8	126478450	T	C	9.0858e-52	-0.0313382	387859	0.00207016	rs2001846	T	0.479123
AST_WHITE	19	19388500	A	T	9.83032e-52	0.0627577	386570	0.00414711	rs8107974	T	0.0766735
AST_WHITE	10	17627338	C	T	1.03927e-51	0.040254	386570	0.00266068	rs72780753	T	0.220794
ALT_WHITE	22	36543898	A	T	1.09311e-51	0.0406966	387859	0.00269053	rs132639	A	0.180056
ALT_WHITE	8	126477978	G	C	1.16403e-51	-0.0313029	387859	0.00207005	rs2001945	G	0.479165
AST_WHITE	6	32633941	A	G	1.16503e-51	-0.0379683	386570	0.00251085	rs9274498	G	0.261388
ALT_WHITE	4	88220546	C	T	1.24421e-51	-0.0346994	387859	0.00229534	rs13108791	T	0.284273
ALT_WHITE	4	88206684	C	T	1.32739e-51	-0.0346667	387859	0.00229382	rs13148689	T	0.284562
ALT_WHITE	4	88206154	T	C	1.33655e-51	-0.0346655	387859	0.00229381	rs10440366	C	0.284561
AST_WHITE	10	18291222	A	G	1.37867e-51	-0.105587	386570	0.00698759	rs41277356	G	0.025281
ALT_WHITE	4	88201552	C	G	1.38561e-51	-0.0346591	387859	0.00229374	rs28657030	G	0.284556
ALT_WHITE	4	88218724	A	G	1.42487e-51	-0.0346689	387859	0.00229467	rs6832102	G	0.284245
ALT_WHITE	4	88205935	G	A	1.45248e-51	-0.0346524	387859	0.00229377	rs10440365	A	0.284548
ALT_WHITE	19	19665581	G	A	1.49166e-51	0.0465193	387859	0.00307964	rs34755166	A	0.130449
ALT_WHITE	8	126507389	C	A	1.50762e-51	-0.0340818	387859	0.00225637	rs2954038	C	0.299744
AST_WHITE	10	18269747	CA	C	1.64531e-51	-0.0420702	386570	0.0027863	10:18269747_CA_C	C	0.196333
ALT_WHITE	4	88215464	A	G	1.67718e-51	-0.0346421	387859	0.00229453	rs28835900	G	0.284232
ALT_WHITE	4	88230100	T	G	1.67815e-51	-0.0347992	387859	0.00230494	rs10433937	G	0.283298
ALT_WHITE	4	88224497	G	A	1.69782e-51	-0.0346721	387859	0.00229664	rs28456144	A	0.284184
ALT_WHITE	4	88208897	G	A	1.79591e-51	-0.0346249	387859	0.00229408	rs13112784	A	0.284478
ALT_WHITE	4	88221345	C	G	1.80274e-51	-0.0346459	387859	0.00229551	rs4089	G	0.284321
ALT_WHITE	4	88220112	A	G	1.8968e-51	-0.03464	387859	0.00229563	rs13102451	G	0.284163
ALT_WHITE	4	88201500	G	T	1.90008e-51	-0.0346147	387859	0.00229397	rs28528308	T	0.28447
ALT_WHITE	8	126507308	T	C	1.91327e-51	-0.0340618	387859	0.00225739	rs2980888	T	0.299562
ALT_WHITE	4	88217778	G	C	2.08431e-51	-0.0346144	387859	0.00229487	rs13139418	C	0.284153
AST_WHITE	6	32633879	A	G	2.12991e-51	-0.0379276	386570	0.00251477	rs9274490	G	0.258712
ALT_WHITE	8	126481747	A	G	2.29714e-51	-0.0312289	387859	0.00207131	rs2980875	G	0.467105
ALT_WHITE	4	88216938	G	A	2.3384e-51	-0.0345959	387859	0.00229481	rs10003948	A	0.284145
ALT_WHITE	4	88214288	C	T	2.45951e-51	-0.0345874	387859	0.00229475	rs4546210	T	0.284154
ALT_WHITE	8	126482621	C	A	2.50931e-51	-0.0312181	387859	0.00207139	rs2954022	A	0.467045
ALT_WHITE	4	88231140	G	C	2.58478e-51	-0.0347392	387859	0.00230532	rs10433879	C	0.28325
AST_WHITE	6	32582577	A	C	2.58782e-51	0.0349726	386570	0.00232082	rs3104415	C	0.341102
ALT_WHITE	4	88223803	GC	G	2.69615e-51	-0.0346443	387859	0.00229945	4:88223803_GC_G	G	0.284273
ALT_WHITE	8	126488250	C	T	2.96407e-51	-0.0311943	387859	0.00207132	rs2980869	T	0.474606
AST_WHITE	10	101865516	A	T	3.03856e-51	-0.0342399	386570	0.0022738	rs11592689	T	0.376698
ALT_WHITE	4	88196319	G	T	3.09181e-51	-0.0345326	387859	0.00229341	rs28419230	T	0.284523
AST_WHITE	6	32636646	A	G	3.09622e-51	-0.045892	386570	0.00304784	rs9274678	G	0.154301
AST_WHITE	10	101865115	T	A	3.13648e-51	-0.0342357	386570	0.00227384	rs12773948	A	0.3767
AST_WHITE	10	101863410	C	A	3.21881e-51	-0.0342324	386570	0.00227388	rs7474634	A	0.376696
AST_WHITE	10	101866118	G	A	3.33763e-51	-0.0342224	386570	0.00227358	rs12779818	A	0.37693
AST_WHITE	10	101863041	T	C	3.38428e-51	-0.0342245	386570	0.00227385	rs11597561	C	0.376713
AST_WHITE	10	101865884	T	C	3.63562e-51	-0.034218	386570	0.00227414	rs12780514	C	0.376885
AST_WHITE	6	32634952	G	T	3.74388e-51	-0.0382608	386570	0.00254315	6:32634952_G_T	T	0.251745
AST_WHITE	10	101850079	C	A	3.75069e-51	-0.0342135	386570	0.00227415	rs11596837	A	0.376881
AST_WHITE	10	101849411	C	A	3.85496e-51	-0.0342212	386570	0.00227494	rs11596253	A	0.376453
AST_WHITE	10	101847857	T	C	3.92032e-51	-0.0342078	386570	0.00227421	rs11597870	C	0.376674
AST_WHITE	10	101865344	G	A	4.02852e-51	-0.0341922	386570	0.00227345	rs12773244	A	0.376997
AST_WHITE	10	101865881	T	C	4.04546e-51	-0.0341921	386570	0.00227348	rs12780510	C	0.377003
AST_WHITE	10	101844785	A	G	4.11967e-51	-0.0342026	386570	0.00227437	rs2862950	G	0.376638
AST_WHITE	10	101864173	A	G	4.12123e-51	-0.0341896	386570	0.00227351	rs2862948	G	0.376989
AST_WHITE	10	101863817	G	C	4.18221e-51	-0.0341875	386570	0.00227351	rs2862947	C	0.376989
AST_WHITE	10	101844948	A	C	4.30415e-51	-0.0341952	386570	0.00227431	rs2862951	C	0.376642
AST_WHITE	10	101862989	C	T	4.31664e-51	-0.0341831	386570	0.00227354	rs11595257	T	0.377001
ALT_WHITE	4	88182437	G	A	4.33006e-51	-0.0344208	387859	0.00228937	rs13125522	A	0.285716
AST_WHITE	10	101861435	G	A	4.45651e-51	-0.0341789	386570	0.00227357	rs11597390	A	0.376971
AST_WHITE	10	101862694	T	C	4.46663e-51	-0.0341776	386570	0.00227352	rs1853700	C	0.377005
AST_WHITE	10	101862791	T	C	4.49152e-51	-0.0341768	386570	0.00227351	rs1853699	C	0.377005
AST_WHITE	10	17635583	G	T	5.29682e-51	0.0399438	386570	0.00265908	rs45439500	T	0.22091
ALT_WHITE	1	16516110	G	A	5.40803e-51	0.031735	387859	0.00211281	rs6671165	G	0.396643
ALT_WHITE	8	126488235	C	T	5.6642e-51	-0.031105	387859	0.00207129	rs2980868	T	0.474527
AST_WHITE	9	136146597	C	T	5.75708e-51	-0.0378954	386570	0.00252365	rs550057	T	0.257247
ALT_WHITE	1	16515805	T	C	5.77246e-51	0.0317123	387859	0.00211191	rs6656611	T	0.396594
ALT_WHITE	4	88182818	CT	C	6.60387e-51	-0.0343662	387859	0.00229001	4:88182818_CT_C	C	0.285849
AST_WHITE	10	101834921	G	A	6.68567e-51	-0.0341353	386570	0.00227474	rs11599683	A	0.376516
ALT_WHITE	4	88188514	G	A	6.76544e-51	-0.0343697	387859	0.00229049	rs13130929	A	0.286136
ALT_WHITE	1	16516585	T	C	6.81263e-51	0.0317154	387859	0.00211366	rs6690317	T	0.396543
ALT_WHITE	8	126490972	A	T	6.91993e-51	-0.031159	387859	0.00207672	rs2954029	T	0.465615
AST_WHITE	10	101855231	G	C	7.20165e-51	-0.0341051	386570	0.00227348	rs12765091	C	0.37711
ALT_WHITE	1	16505304	T	C	8.02675e-51	0.0324894	387859	0.00216682	rs6688638	T	0.351821
ALT_WHITE	8	126478350	A	C	9.46519e-51	-0.0310124	387859	0.00206982	rs2980853	C	0.472949
AST_WHITE	10	101833339	G	T	9.53045e-51	-0.0340817	386570	0.00227474	rs4475856	T	0.376528
ALT_WHITE	8	126480700	A	G	9.8505e-51	-0.0310103	387859	0.00207005	rs2980882	G	0.472787
AST_WHITE	10	101833720	C	T	9.92767e-51	-0.0340711	386570	0.00227445	rs11598979	T	0.376807
ALT_WHITE	8	126480088	G	A	9.97931e-51	-0.0310054	387859	0.00206984	rs2980886	A	0.472824
AST_WHITE	6	32561370	C	T	1.00055e-50	0.0353774	386570	0.00236173	rs35139284	T	0.321369
AST_WHITE	10	17627569	G	A	1.01359e-50	0.0397145	386570	0.00265142	rs11593640	A	0.2227
AST_WHITE	9	136139907	GAAACTGCC	G	1.0195e-50	-0.037877	386570	0.00252881	rs782134971	G	0.256213
AST_WHITE	10	101970997	A	G	1.02446e-50	-0.0329301	386570	0.00219858	rs6584351	A	0.485693
ALT_WHITE	8	126479315	G	A	1.04499e-50	-0.0309951	387859	0.00206958	rs6982636	A	0.472896
ALT_WHITE	8	126478745	A	G	1.05115e-50	-0.0309979	387859	0.00206981	rs2001844	G	0.472919
ALT_WHITE	4	88186441	G	A	1.08672e-50	-0.0342734	387859	0.00228887	rs28679728	A	0.285505
ALT_WHITE	9	117162253	C	T	1.09665e-50	-0.0310933	387859	0.00207658	rs10759693	C	0.451181
AST_WHITE	10	101834092	C	T	1.13349e-50	-0.0340494	386570	0.00227434	rs12775433	T	0.376824
AST_WHITE	10	101832036	G	C	1.13522e-50	-0.0340575	386570	0.00227489	rs12761969	C	0.376541
AST_WHITE	10	101189494	G	T	1.19643e-50	0.0448134	386570	0.00299404	rs3793935	G	0.161352
AST_WHITE	19	19366632	C	T	1.3404e-50	0.0673954	386570	0.00450504	rs72999033	T	0.0653391
AST_WHITE	6	32634467	C	T	1.40197e-50	-0.0377409	386570	0.00252329	rs3891175	T	0.254841
AST_WHITE	10	17748172	G	A	1.42029e-50	-0.0382798	386570	0.00255947	rs2688786	G	0.244901
ALT_WHITE	8	126476379	C	G	1.42527e-50	-0.030968	387859	0.00207062	rs2980856	G	0.472585
AST_WHITE	6	32633683	C	T	1.44057e-50	-0.0380244	386570	0.00254256	rs9274474	T	0.257065
AST_WHITE	6	32633928	G	A	1.51258e-50	-0.0377777	386570	0.00252661	rs9274497	A	0.254669
AST_WHITE	6	32627784	C	T	1.56609e-50	-0.0379075	386570	0.00253568	rs4993988	T	0.253528
AST_WHITE	10	102049300	T	A	1.59529e-50	-0.0330152	386570	0.00220861	rs3978773	T	0.488318
AST_WHITE	6	32633490	T	C	1.6581e-50	-0.0378656	386570	0.00253352	rs9274465	C	0.254257
ALT_WHITE	4	88187882	C	CAAA	1.69569e-50	-0.034177	387859	0.00228695	rs201032236	CAAA	0.286432
AST_WHITE	10	101910013	TG	T	1.70644e-50	-0.0328831	386570	0.00220043	10:101910013_TG_T	TG	0.481896
ALT_WHITE	8	126477759	G	A	1.72304e-50	-0.0309398	387859	0.00207048	rs2954019	A	0.472627
ALT_WHITE	4	88187883	C	CA	1.74576e-50	-0.0341718	387859	0.0022869	rs386676975	CA	0.286439
ALT_WHITE	8	126477497	C	T	1.77645e-50	-0.0309357	387859	0.00207049	rs2980854	T	0.472589
AST_WHITE	6	32582612	G	A	1.88644e-50	0.0349098	386570	0.0023371	rs3104414	A	0.33862
ALT_WHITE	4	88187884	T	A	1.89619e-50	-0.0341632	387859	0.00228717	rs66681228	A	0.286398
AST_WHITE	6	32628407	T	C	1.9171e-50	-0.0377015	386570	0.00252418	rs9273504	C	0.254802
AST_WHITE	6	32628256	G	T	1.95853e-50	-0.0376979	386570	0.00252418	rs9273494	T	0.254789
AST_WHITE	10	101828600	C	A	1.95882e-50	-0.0339858	386570	0.00227562	rs12776483	A	0.376398
ALT_WHITE	8	126480512	TTTTTGAGATGCACCCATGTTTTTGTGTATACTAGCATC	T	1.98346e-50	-0.0310081	387859	0.00207636	8:126480512_TTTTTGAGATGCACCCATGTTTTTGTGTATACTAGCATC_T	T	0.471326
AST_WHITE	6	32629462	C	A	2.09151e-50	-0.0376995	386570	0.00252503	rs9273786	A	0.255825
AST_WHITE	6	32628699	A	G	2.13584e-50	-0.037681	386570	0.00252402	rs9273530	G	0.2548
ALT_WHITE	8	126477476	T	C	2.19034e-50	-0.0309091	387859	0.00207065	rs2980855	C	0.472539
AST_WHITE	6	32627934	G	A	2.2459e-50	-0.038167	386570	0.00255715	rs9273463	A	0.250835
AST_WHITE	6	32629514	T	A	2.26429e-50	-0.0376796	386570	0.00252459	rs9273807	A	0.255041
AST_WHITE	6	32629504	C	T	2.31925e-50	-0.0376758	386570	0.0025246	rs9273803	T	0.255039
ALT_WHITE	9	117169033	A	G	2.36869e-50	-0.0309876	387859	0.00207663	rs942519	A	0.45176
AST_WHITE	6	32629716	T	C	2.36935e-50	-0.0376662	386570	0.0025242	rs9273902	C	0.25481
AST_WHITE	6	32603295	G	C	2.46827e-50	-0.0417613	386570	0.00279914	rs9272263	C	0.196285
AST_WHITE	6	32634243	G	A	2.50999e-50	-0.0376626	386570	0.00252461	rs9274514	A	0.254851
AST_WHITE	3	58470708	T	C	2.55306e-50	0.0377722	386570	0.00253215	rs11130650	C	0.251227
AST_WHITE	6	32628559	T	C	2.72579e-50	-0.0376567	386570	0.00252514	rs281875165	C	0.254723
AST_WHITE	6	32628558	G	A	2.72579e-50	-0.0376567	386570	0.00252514	rs9273519	A	0.254723
AST_WHITE	6	32628560	G	T	2.72579e-50	-0.0376567	386570	0.00252514	rs398122357	T	0.254723
AST_WHITE	6	32628698	C	T	2.77237e-50	-0.0376381	386570	0.00252409	rs9273529	T	0.254812
AST_WHITE	6	32629650	T	C	3.20644e-50	-0.0376717	386570	0.00252799	rs9273873	C	0.254343
AST_WHITE	14	94844947	C	T	3.22699e-50	0.11612	386570	0.00779257	rs28929474	T	0.02043
AST_WHITE	3	58423498	A	C	3.5166e-50	-0.0432905	386570	0.00290625	rs6794695	C	0.173484
ALT_WHITE	8	126475770	A	G	5.65641e-50	-0.0307856	387859	0.00207117	rs6999569	G	0.473779
AST_WHITE	3	58426047	C	T	6.55286e-50	-0.0431768	386570	0.00290674	rs6789547	T	0.173387
AST_WHITE	6	32635197	T	C	8.26326e-50	-0.0375549	386570	0.00253091	rs4988888	C	0.254081
AST_WHITE	19	19578743	A	G	1.07187e-49	0.0587364	386570	0.00396305	rs73002956	G	0.085261
AST_WHITE	11	93866147	T	G	1.09313e-49	-0.0507488	386570	0.00342442	rs11607757	G	0.116736
AST_WHITE	10	101859205	G	A	1.09322e-49	-0.0334847	386570	0.00225948	rs9888058	A	0.389257
AST_WHITE	6	32630201	T	C	1.17044e-49	-0.0377732	386570	0.00254964	rs9274114	C	0.252239
AST_WHITE	11	93864393	C	G	1.24259e-49	-0.0507443	386570	0.00342611	rs56175344	G	0.116705
AST_WHITE	19	19407718	T	C	1.26953e-49	0.0612922	386570	0.00413867	rs10401969	C	0.0770581
ALT_WHITE	4	88231392	T	TA	1.36398e-49	-0.0341323	387859	0.00230549	rs72613567	TA	0.278985
ALT_WHITE	19	19789528	A	G	1.39009e-49	0.0546633	387859	0.00369259	rs2304130	G	0.0860519
AST_WHITE	5	72182857	A	G	1.66681e-49	0.0326222	386570	0.0022055	rs4704045	A	0.464933
ALT_WHITE	19	19786099	A	G	1.823e-49	0.0546474	387859	0.00369607	rs58434384	G	0.0860194
AST_WHITE	5	72172779	G	A	2.30038e-49	0.0325738	386570	0.00220546	rs7707509	G	0.464997
AST_WHITE	3	58343696	C	A	2.51563e-49	-0.0428223	386570	0.00290054	rs11711261	A	0.174375
AST_WHITE	3	58342339	CT	C	2.55131e-49	-0.042821	386570	0.00290064	3:58342339_CT_C	C	0.174388
AST_WHITE	5	72163793	G	T	2.74384e-49	0.0325303	386570	0.00220429	rs61216603	G	0.464885
AST_WHITE	5	72200345	G	A	2.86904e-49	0.0325405	386570	0.00220543	rs155512	G	0.464988
AST_WHITE	11	93870338	C	T	2.92564e-49	-0.0505894	386570	0.003429	rs7117339	T	0.11678
AST_WHITE	3	58337723	T	C	3.30397e-49	-0.0427814	386570	0.00290138	rs7625655	C	0.174209
AST_WHITE	11	93884343	T	A	3.4047e-49	-0.0504655	386570	0.00342298	rs57562692	A	0.117502
AST_WHITE	11	93880832	C	T	3.58096e-49	-0.0504463	386570	0.00342247	rs72970792	T	0.117482
ALT_WHITE	8	126495818	C	T	3.71523e-49	-0.0307226	387859	0.00208469	rs10808546	T	0.449989
AST_WHITE	11	93888384	C	T	3.71693e-49	-0.0504091	386570	0.00342053	rs11020659	T	0.117773
AST_WHITE	11	93884002	C	G	3.73675e-49	-0.0504041	386570	0.00342027	rs12273690	G	0.117738
AST_WHITE	11	93891890	A	G	4.18197e-49	-0.050424	386570	0.00342339	rs11020665	G	0.11768
AST_WHITE	11	93898069	T	C	4.84369e-49	-0.0503585	386570	0.00342125	rs56157454	C	0.117797
AST_WHITE	19	19432290	AG	A	4.98062e-49	0.0635942	386570	0.00432101	19:19432290_AG_A	A	0.0707674
AST_WHITE	3	58349022	C	T	5.08766e-49	-0.0426931	386570	0.00290113	rs12107189	T	0.174239
AST_WHITE	11	93902945	G	A	5.35886e-49	-0.050359	386570	0.00342287	rs10160353	A	0.117778
AST_WHITE	11	93890416	G	C	5.5655e-49	-0.0508432	386570	0.00345639	rs7129505	C	0.116128
AST_WHITE	5	72204024	A	G	5.76146e-49	0.0324606	386570	0.00220706	rs34957	A	0.460892
AST_WHITE	3	58356454	C	G	5.7654e-49	-0.0426656	386570	0.00290093	rs6793358	G	0.174223
AST_WHITE	10	101209464	A	G	5.76889e-49	0.0324467	386570	0.00220613	rs2490287	A	0.461057
AST_WHITE	5	72204099	A	G	5.82987e-49	0.032459	386570	0.00220707	rs34958	A	0.460976
AST_WHITE	3	58340175	G	A	5.88108e-49	-0.0426841	386570	0.00290245	rs13066167	A	0.174147
AST_WHITE	11	93895298	G	T	6.22424e-49	-0.0502997	386570	0.0034212	rs6483298	T	0.117789
AST_WHITE	5	72129604	C	T	6.35624e-49	0.0323978	386570	0.00220379	rs13157620	C	0.465159
AST_WHITE	10	101884909	C	A	6.37317e-49	-0.0326828	386570	0.0022232	rs6584345	A	0.42299
AST_WHITE	19	19610596	C	T	6.49327e-49	0.0580686	386570	0.00395038	rs3794991	T	0.0858088
AST_WHITE	3	58357785	G	A	6.54698e-49	-0.0426354	386570	0.00290057	rs7618604	A	0.174253
AST_WHITE	5	72127469	C	T	6.62309e-49	0.0323866	386570	0.00220345	rs4041421	C	0.465117
AST_WHITE	11	93893909	T	C	6.76426e-49	-0.0502772	386570	0.00342098	rs11499643	C	0.117812
ALT_WHITE	19	19793545	T	C	6.87259e-49	0.0549873	387859	0.00374174	rs56408111	C	0.0855228
ALT_WHITE	10	101604481	T	C	6.91413e-49	-0.0660193	387859	0.00449256	rs72838129	C	0.0563104
AST_WHITE	5	72147741	G	A	6.91834e-49	0.0323886	386570	0.00220402	rs4704041	G	0.465109
ALT_WHITE	10	101604006	A	G	7.26159e-49	-0.0659978	387859	0.00449211	rs34456559	G	0.0563176
AST_WHITE	11	93905606	G	A	7.73993e-49	-0.0504582	386570	0.00343543	rs11603543	A	0.117825
AST_WHITE	5	72180647	C	T	8.15511e-49	0.0324071	386570	0.00220696	rs4704044	C	0.461101
ALT_WHITE	10	101631873	T	C	8.33509e-49	-0.065898	387859	0.00448817	rs55725645	C	0.0564856
AST_WHITE	5	72186905	A	G	8.84385e-49	0.0323871	386570	0.00220642	rs6861834	A	0.461038
ALT_WHITE	10	101606485	A	AACTC	9.05702e-49	-0.0662683	387859	0.00451513	rs113441420	AACTC	0.0559286
ALT_WHITE	10	101610103	G	A	9.24092e-49	-0.0658877	387859	0.00448961	rs56333232	A	0.0564258
AST_WHITE	10	101880479	G	A	9.35755e-49	-0.0326432	386570	0.00222445	rs11594323	A	0.42294
AST_WHITE	5	72139788	A	G	9.67715e-49	0.032337	386570	0.00220393	rs1155043	A	0.465153
ALT_WHITE	10	101603522	T	C	9.77988e-49	-0.0657892	387859	0.00448408	rs17216177	C	0.0564821
AST_WHITE	5	72136947	T	TC	1.02275e-48	0.0323981	386570	0.00220866	rs3029083	T	0.466781
AST_WHITE	5	72137235	G	A	1.03071e-48	0.0323243	386570	0.00220371	rs1962833	G	0.465095
AST_WHITE	19	19419071	G	A	1.03116e-48	0.0608756	386570	0.00415019	rs739846	A	0.0766943
AST_WHITE	5	72163213	TTC	T	1.09307e-48	0.0323774	386570	0.00220792	5:72163213_TTC_T	TTC	0.465829
AST_WHITE	10	101880700	C	T	1.1079e-48	-0.0326165	386570	0.00222436	rs11594333	T	0.422969
AST_WHITE	10	101880585	C	G	1.11517e-48	-0.0326159	386570	0.00222439	rs12772030	G	0.422969
AST_WHITE	10	101887978	A	G	1.15116e-48	-0.0325987	386570	0.00222355	rs2077191	G	0.422835
ALT_WHITE	10	101605550	G	C	1.1726e-48	-0.0659152	387859	0.00449644	rs17216282	C	0.0561988
AST_WHITE	5	72114615	GA	G	1.17727e-48	0.03224	386570	0.00219931	5:72114615_GA_G	GA	0.475919
AST_WHITE	10	101888307	G	A	1.29804e-48	-0.0325754	386570	0.0022232	rs2862952	A	0.422816
AST_WHITE	10	101884937	C	T	1.32791e-48	-0.0325732	386570	0.00222328	rs7088558	T	0.42281
ALT_WHITE	11	93900164	A	AG	1.35644e-48	0.0317788	387859	0.00216927	rs142100806	AG	0.351317
AST_WHITE	10	101888640	C	T	1.3973e-48	-0.0325678	386570	0.00222344	rs11595928	T	0.422766
AST_WHITE	19	19460541	G	C	1.40757e-48	0.0629221	386570	0.0042959	rs73001065	C	0.0712598
AST_WHITE	11	93875487	A	T	1.41288e-48	-0.0502004	386570	0.00342741	rs7948455	T	0.11754
ALT_WHITE	10	101594853	C	T	1.42187e-48	-0.0657931	387859	0.00449212	rs55672373	T	0.0563221
ALT_WHITE	10	101595065	C	T	1.42568e-48	-0.0657912	387859	0.00449205	rs55804858	T	0.056322
AST_WHITE	10	101886505	A	G	1.49985e-48	-0.0325521	386570	0.00222309	rs12416247	G	0.422845
AST_WHITE	10	101888408	T	C	1.5273e-48	-0.0325509	386570	0.0022232	rs2902371	C	0.422853
AST_WHITE	19	19477877	A	C	1.54316e-48	0.058036	386570	0.003964	rs56255430	C	0.084765
AST_WHITE	11	93875488	T	A	1.60529e-48	-0.0501707	386570	0.00342741	rs7951456	A	0.117519
ALT_WHITE	10	101606450	T	C	1.66607e-48	-0.0658063	387859	0.00449633	rs7920448	C	0.0561857
ALT_WHITE	11	93893134	T	C	1.68566e-48	0.0317583	387859	0.00217006	rs148620293	C	0.351185
ALT_WHITE	10	101607715	G	A	1.69332e-48	-0.0657972	387859	0.00449605	rs72838136	A	0.0561872
AST_WHITE	10	101888520	C	T	1.69388e-48	-0.0325358	386570	0.00222323	rs1077821	T	0.422876
ALT_WHITE	11	93892228	C	T	1.70715e-48	0.0317721	387859	0.00217113	rs12278885	T	0.351228
ALT_WHITE	10	101595996	T	A	1.72399e-48	-0.0657467	387859	0.00449298	rs17222723	A	0.0563175
ALT_WHITE	10	101608249	G	A	1.72864e-48	-0.0657896	387859	0.00449596	rs72838141	A	0.0561898
ALT_WHITE	10	101608730	C	T	1.75468e-48	-0.0657836	387859	0.00449586	rs111866537	T	0.0561916
ALT_WHITE	10	101609051	C	T	1.77897e-48	-0.0657781	387859	0.00449577	rs72838146	T	0.056193
ALT_WHITE	10	101615015	T	C	1.82323e-48	-0.0657794	387859	0.00449638	rs11816708	C	0.0561918
ALT_WHITE	10	101609573	T	C	1.82453e-48	-0.0657674	387859	0.00449557	rs72838149	C	0.0561956
ALT_WHITE	10	101609662	G	A	1.83125e-48	-0.0657658	387859	0.00449554	rs72838150	A	0.056196
ALT_WHITE	10	101614133	T	C	1.83669e-48	-0.0657744	387859	0.00449619	rs113741841	C	0.0561933
ALT_WHITE	10	101593750	A	G	1.88528e-48	-0.065673	387859	0.0044898	rs56050010	G	0.0564325
ALT_WHITE	10	101610565	G	A	1.89854e-48	-0.0657499	387859	0.00449521	rs17216212	A	0.0561993
ALT_WHITE	10	101608998	G	A	1.95132e-48	-0.0656943	387859	0.00449198	rs72838143	A	0.0563209
ALT_WHITE	10	101651635	G	C	1.95442e-48	-0.0654022	387859	0.00447204	rs58351265	C	0.0572439
ALT_WHITE	10	101651671	G	C	1.95691e-48	-0.0654023	387859	0.00447207	rs186358560	C	0.0572437
ALT_WHITE	10	101610533	C	T	2.01362e-48	-0.0657237	387859	0.00449465	rs8187707	T	0.0562078
ALT_WHITE	10	101607317	A	G	2.0598e-48	-0.0657356	387859	0.00449593	rs183388509	G	0.0561902
ALT_WHITE	10	101607216	T	G	2.10269e-48	-0.0656723	387859	0.00449204	rs72838134	G	0.0563202
AST_WHITE	10	101885536	A	G	2.11191e-48	-0.0325029	386570	0.00222327	rs12769652	G	0.422857
AST_WHITE	10	101903412	T	C	2.18395e-48	-0.0322021	386570	0.00220304	rs11190401	T	0.485122
ALT_WHITE	11	93905109	C	T	2.23366e-48	0.0318542	387859	0.00217947	rs72972518	T	0.349835
AST_WHITE	5	72160974	A	G	2.23819e-48	0.0322289	386570	0.00220512	rs7734148	A	0.460681
AST_WHITE	5	72168857	T	C	2.27228e-48	0.0322321	386570	0.0022055	rs3797358	T	0.460894
ALT_WHITE	10	101608919	G	A	2.2987e-48	-0.0656401	387859	0.0044917	rs113513789	A	0.0566416
ALT_WHITE	10	101647113	G	A	2.37431e-48	-0.0651297	387859	0.00445744	rs146860861	A	0.0575177
ALT_WHITE	10	101600737	C	A	2.37737e-48	-0.0656952	387859	0.00449617	rs112344408	A	0.056215
AST_WHITE	10	101967212	C	G	2.39134e-48	-0.0321478	386570	0.00220025	rs7909855	C	0.475248
AST_WHITE	11	93893361	T	C	2.40978e-48	-0.050092	386570	0.00342851	rs11499550	C	0.117655
ALT_WHITE	10	101614170	G	C	2.41758e-48	-0.0656321	387859	0.00449221	rs111281941	C	0.0563028
ALT_WHITE	10	101616892	A	G	2.42455e-48	-0.0656368	387859	0.00449259	rs56080571	G	0.0562999
AST_WHITE	10	101946014	C	G	2.44892e-48	-0.0321532	386570	0.00220086	rs10786583	C	0.474995
ALT_WHITE	10	101621740	ATTTG	A	2.5e-48	-0.0657184	387859	0.00449882	10:101621740_ATTTG_A	A	0.0563075
AST_WHITE	11	93877376	A	G	2.56949e-48	-0.0500936	386570	0.00342964	rs4593973	G	0.117478
ALT_WHITE	10	101607675	A	AAAAC	2.65595e-48	-0.0655989	387859	0.00449191	rs112361790	AAAAC	0.0562986
ALT_WHITE	10	101607901	G	A	2.77062e-48	-0.0656501	387859	0.0044963	rs72838138	A	0.0561952
ALT_WHITE	11	93904789	A	G	2.82148e-48	0.0317309	387859	0.00217339	rs55711435	G	0.351131
ALT_WHITE	10	101611294	G	A	2.90137e-48	-0.0655574	387859	0.00449092	rs8187710	A	0.0563145
AST_WHITE	6	32659645	A	G	3.13244e-48	-0.0449355	386570	0.00307935	rs2856674	G	0.148597
AST_WHITE	10	101999394	A	G	3.68722e-48	-0.0320783	386570	0.00219994	rs4917889	A	0.474907
AST_WHITE	5	72142222	CGTT	C	3.73172e-48	0.0322288	386570	0.00221039	rs753811001	CGTT	0.464499
ALT_WHITE	11	93902650	C	G	3.86681e-48	0.0316198	387859	0.00216898	rs7950317	G	0.351243
AST_WHITE	5	72125995	A	G	4.01286e-48	0.0321312	386570	0.00220445	rs16901618	A	0.461058
AST_WHITE	10	102006429	T	C	4.0578e-48	-0.0320787	386570	0.00220096	rs4919438	T	0.475039
ALT_WHITE	9	117149417	C	T	4.08798e-48	-0.0364921	387859	0.00250385	rs10982192	T	0.221167
AST_WHITE	10	102037750	T	C	4.16146e-48	-0.032255	386570	0.00221331	rs11190451	T	0.474829
ALT_WHITE	10	101625549	C	T	4.33222e-48	-0.0654886	387859	0.00449463	rs113354025	T	0.0563675
AST_WHITE	22	44390547	G	A	4.40401e-48	-0.038271	386570	0.00262683	rs2281296	A	0.227712
AST_WHITE	5	72117381	G	A	4.4684e-48	0.0320294	386570	0.00219857	rs6894998	G	0.472296
AST_WHITE	5	72130646	A	G	4.82102e-48	0.0321052	386570	0.00220456	rs1912004	A	0.461005
ALT_WHITE	11	93883220	TG	T	4.87218e-48	0.0316063	387859	0.0021704	11:93883220_TG_T	T	0.352138
AST_WHITE	5	72110515	C	T	5.04061e-48	0.0320195	386570	0.00219913	rs4704040	C	0.476855
ALT_WHITE	11	93897913	A	T	5.09812e-48	0.0315719	387859	0.00216851	rs7116158	T	0.35127
AST_WHITE	5	72108001	C	T	5.18421e-48	0.0320174	386570	0.00219928	rs10074736	C	0.476908
AST_WHITE	10	101960966	C	T	5.19917e-48	-0.0320323	386570	0.00220033	rs3818411	C	0.474976
ALT_WHITE	11	93898773	C	A	5.33805e-48	0.031563	387859	0.00216836	rs7934346	A	0.35127
AST_WHITE	5	72118150	C	CT	5.45074e-48	0.0320251	386570	0.00220032	rs11458903	C	0.47244
AST_WHITE	5	72125370	C	G	5.49579e-48	0.0320798	386570	0.00220417	rs6871112	C	0.461003
AST_WHITE	6	32636602	G	C	5.6267e-48	-0.0451891	386570	0.00310524	rs9274671	C	0.14782
ALT_WHITE	11	93899191	C	A	5.92695e-48	0.0315475	387859	0.00216836	rs12282016	A	0.351254
ALT_WHITE	11	93900828	G	A	5.95327e-48	0.0315435	387859	0.00216813	rs7482084	A	0.351255
ALT_WHITE	11	93895972	C	T	5.95653e-48	0.0315554	387859	0.00216896	rs60197470	T	0.351196
ALT_WHITE	11	93900525	C	T	6.04146e-48	0.0315423	387859	0.0021682	rs56044037	T	0.351251
AST_WHITE	10	101977883	C	T	6.95584e-48	-0.0320152	386570	0.00220217	rs2230804	C	0.4756
ALT_WHITE	11	93883930	A	G	6.9647e-48	0.0315418	387859	0.00216962	rs11603316	G	0.351513
ALT_WHITE	11	93885423	A	G	7.25344e-48	0.0315338	387859	0.00216948	rs12283942	G	0.351342
ALT_WHITE	11	93923477	C	A	7.29055e-48	0.0313523	387859	0.00215705	rs10831170	A	0.362528
ALT_WHITE	10	101606861	G	T	7.32021e-48	-0.0652298	387859	0.00448791	rs1137968	T	0.0564228
AST_WHITE	10	102016268	G	A	7.35459e-48	-0.032001	386570	0.00220177	rs2270961	G	0.47536
ALT_WHITE	11	93882854	C	T	7.37258e-48	0.0315327	387859	0.00216958	rs11020658	T	0.351338
ALT_WHITE	11	93877816	G	C	8.27577e-48	0.0315301	387859	0.00217058	rs56262211	C	0.351239
ALT_WHITE	11	93896135	G	A	9.72078e-48	0.0314814	387859	0.00216887	rs11499649	A	0.352106
ALT_WHITE	10	101620562	A	G	1.01955e-47	-0.0652208	387859	0.00449432	rs56075687	G	0.0562685
AST_WHITE	6	32651641	G	T	1.01984e-47	-0.0450062	386570	0.00310135	rs3134977	T	0.147713
AST_WHITE	6	32607396	T	C	1.02592e-47	-0.0449116	386570	0.00309492	rs2284189	C	0.15078
ALT_WHITE	19	19447352	A	G	1.0455e-47	0.083962	387859	0.00578644	rs73001045	G	0.0342559
AST_WHITE	10	101160454	G	T	1.20644e-47	-0.0475874	386570	0.00328183	rs12571181	T	0.130079
ALT_WHITE	10	101619779	T	C	1.36101e-47	-0.0650706	387859	0.0044901	rs112997117	C	0.0564068
AST_WHITE	6	32628428	C	A	1.4621e-47	-0.0449125	386570	0.00310017	rs2854275	A	0.147849
AST_WHITE	6	32667171	A	T	1.47467e-47	-0.0449394	386570	0.00310216	rs1794280	T	0.148023
AST_WHITE	22	44386281	C	T	1.48358e-47	-0.0380728	386570	0.00262823	rs7587	T	0.227039
AST_WHITE	6	32663355	G	C	1.51681e-47	-0.0449266	386570	0.00310169	rs2647019	C	0.147568
ALT_WHITE	11	93913458	T	C	1.51897e-47	-0.0313714	387859	0.00216586	rs3020015	T	0.358392
AST_WHITE	11	93790009	T	C	1.54176e-47	-0.0529068	386570	0.00365291	rs12419615	C	0.102368
AST_WHITE	6	32657436	T	C	1.56749e-47	-0.0449141	386570	0.00310131	rs3129716	C	0.147591
AST_WHITE	10	101862648	G	A	1.69646e-47	-0.0324688	386570	0.0022428	rs2862946	A	0.410088
AST_WHITE	6	32659609	T	C	1.77161e-47	-0.0448896	386570	0.00310142	rs2647004	C	0.147562
AST_WHITE	10	101859870	A	G	1.79829e-47	-0.0324616	386570	0.00224293	rs7068215	G	0.410017
ALT_WHITE	1	220970028	A	G	1.82609e-47	0.0327147	387859	0.00226058	rs2642438	A	0.297433
AST_WHITE	6	32666358	C	T	1.85293e-47	-0.0448907	386570	0.00310216	rs1794283	T	0.147716
AST_WHITE	22	44388337	G	A	1.87506e-47	-0.0380466	386570	0.00262935	rs5764451	A	0.226995
AST_WHITE	6	32583831	G	C	1.8801e-47	-0.0453473	386570	0.00313393	rs4607429	C	0.146369
AST_WHITE	6	32651477	A	T	1.93423e-47	-0.0448757	386570	0.00310175	rs3134978	T	0.147563
AST_WHITE	6	32671207	T	G	2.01246e-47	-0.045123	386570	0.00311944	rs1794511	G	0.146672
AST_WHITE	6	32672043	G	T	2.09483e-47	-0.0450523	386570	0.00311514	rs1794274	T	0.146956
ALT_WHITE	8	126491733	G	T	2.10928e-47	-0.030147	387859	0.00208458	rs2954031	T	0.44671
AST_WHITE	6	32673893	C	A	2.14675e-47	-0.0451691	386570	0.00312358	rs1617322	A	0.146385
ALT_WHITE	19	19418866	C	T	2.22532e-47	0.0843403	387859	0.00583339	rs73001020	T	0.0338057
AST_WHITE	6	32672439	T	C	2.2482e-47	-0.0450994	386570	0.00311945	rs1794528	C	0.146662
ALT_WHITE	11	93900696	A	G	2.27411e-47	0.0313516	387859	0.00216866	rs11607052	G	0.351693
ALT_WHITE	11	93914956	A	G	2.28384e-47	-0.0312763	387859	0.00216349	rs1070	A	0.358379
AST_WHITE	6	32672216	A	T	2.31142e-47	-0.045094	386570	0.00311949	rs1794272	T	0.146658
AST_WHITE	6	32671800	T	G	2.31333e-47	-0.0450924	386570	0.00311939	rs1794530	G	0.146664
AST_WHITE	6	32668663	G	A	2.31415e-47	-0.0450313	386570	0.00311516	rs1794277	A	0.146919
ALT_WHITE	11	93914451	G	A	2.33668e-47	-0.0312792	387859	0.00216393	rs1046805	G	0.358413
ALT_WHITE	11	93914709	T	C	2.36257e-47	-0.0312744	387859	0.00216371	rs1046812	T	0.358385
AST_WHITE	6	32668946	C	T	2.39333e-47	-0.0450247	386570	0.00311521	rs1613056	T	0.146912
ALT_WHITE	10	101615550	AT	A	2.42306e-47	-0.0652435	387859	0.00451439	10:101615550_AT_A	A	0.0558685
AST_WHITE	6	32667910	G	A	2.55315e-47	-0.0448624	386570	0.00310494	rs2647044	A	0.147499
ALT_WHITE	22	36517932	C	T	2.68e-47	-0.0408881	387859	0.00283053	rs1476029	T	0.159698
AST_WHITE	6	32654149	A	C	2.74908e-47	-0.0447823	386570	0.00310048	rs3134971	C	0.150602
AST_WHITE	6	32590364	C	T	3.14917e-47	-0.0446643	386570	0.00309432	rs6914950	T	0.149088
ALT_WHITE	11	93923220	T	C	3.27517e-47	0.0311008	387859	0.00215505	rs11020675	C	0.363091
ALT_WHITE	11	93925429	C	T	3.37917e-47	0.0311039	387859	0.00215559	rs1789655	T	0.363055
AST_WHITE	6	32595278	C	T	3.60727e-47	-0.0454483	386570	0.00315068	rs9271860	T	0.144366
AST_WHITE	10	17632796	G	A	3.84995e-47	0.0380324	386570	0.0026374	rs45571331	A	0.225326
AST_WHITE	5	72104415	G	A	3.93327e-47	0.0317249	386570	0.00220022	rs11747786	G	0.474985
AST_WHITE	6	32626484	T	C	4.04722e-47	-0.0447169	386570	0.00310169	rs9273369	C	0.147533
ALT_WHITE	19	19325963	G	T	4.11463e-47	0.0475553	387859	0.00329883	rs3761077	T	0.111373
AST_WHITE	10	101864295	T	A	4.26068e-47	-0.03232	386570	0.00224235	rs2862949	A	0.410375
AST_WHITE	10	101901775	C	T	4.33319e-47	-0.0317383	386570	0.00220218	rs2025507	C	0.486691
ALT_WHITE	11	93921810	G	A	4.68364e-47	0.0310482	387859	0.0021551	rs1792624	A	0.362949
AST_WHITE	5	72257180	G	T	5.12154e-47	0.0317297	386570	0.00220334	rs2548331	T	0.484998
AST_WHITE	10	101913720	AT	A	5.19604e-47	0.0338011	386570	0.00234734	10:101913720_AT_A	A	0.327869
AST_WHITE	10	101848444	C	T	5.60088e-47	-0.0322908	386570	0.00224327	rs7899288	T	0.410177
AST_WHITE	10	101855423	A	G	5.93475e-47	-0.0322729	386570	0.00224265	rs4375373	G	0.410291
AST_WHITE	6	32561327	C	T	6.76058e-47	-0.0317221	386570	0.00220576	rs9270588	C	0.469649
AST_WHITE	6	32623223	A	C	6.8469e-47	-0.0446516	386570	0.00310498	rs2395228	C	0.147315
AST_WHITE	6	32579373	G	A	6.93381e-47	-0.0372478	386570	0.0025903	rs582591	A	0.237766
ALT_WHITE	8	145991885	C	T	7.07102e-47	-0.127294	387859	0.00885311	rs62531478	T	0.0137852
AST_WHITE	6	32602698	C	T	7.54156e-47	-0.0445005	386570	0.00309591	rs2040410	T	0.148245
AST_WHITE	6	32602760	A	C	7.5879e-47	-0.0444982	386570	0.00309585	rs2040409	C	0.148247
AST_WHITE	6	32600765	G	A	7.67602e-47	-0.0445494	386570	0.00309958	rs9272139	A	0.148286
AST_WHITE	6	32679326	C	T	7.95863e-47	-0.0449568	386570	0.00312847	rs9275576	T	0.145823
ALT_WHITE	22	44396533	G	A	8.02737e-47	0.0688437	387859	0.00479092	rs75848795	A	0.0496793
ALT_WHITE	11	93930268	T	G	8.25691e-47	-0.0309763	387859	0.00215598	rs1893809	T	0.36287
AST_WHITE	6	32609594	G	A	8.69465e-47	-0.044244	386570	0.00308018	rs9272729	A	0.151247
AST_WHITE	11	93852880	G	A	8.82478e-47	-0.0511992	386570	0.00356464	rs11604580	A	0.106537
ALT_WHITE	11	93931484	C	T	8.83367e-47	0.0309581	387859	0.00215541	rs10444216	T	0.36259
AST_WHITE	5	72262213	G	A	8.97685e-47	0.0316538	386570	0.00220402	rs2666749	A	0.486959
AST_WHITE	11	93853670	G	C	9.05342e-47	-0.0511922	386570	0.0035646	rs4342991	C	0.106501
AST_WHITE	10	101900579	C	T	9.0606e-47	-0.0316253	386570	0.00220213	rs2104368	C	0.488095
ALT_WHITE	8	146001671	T	C	9.96907e-47	-0.127817	387859	0.00890426	rs62531485	C	0.0137133
AST_WHITE	18	55128675	G	A	1.00597e-46	-0.0533449	386570	0.00371639	rs503581	A	0.0965502
AST_WHITE	6	32605935	G	T	1.02611e-46	-0.0444564	386570	0.00309744	rs2395227	T	0.147979
AST_WHITE	11	93816083	C	T	1.13829e-46	-0.0512109	386570	0.00356984	rs58964858	T	0.106649
AST_WHITE	6	32561300	C	T	1.18973e-46	-0.0316001	386570	0.00220327	rs9270585	C	0.469148
AST_WHITE	10	101842769	C	A	1.20801e-46	-0.0321684	386570	0.00224306	rs4606421	A	0.410168
AST_WHITE	6	32577641	G	T	1.31819e-46	-0.0371378	386570	0.00259067	rs535773	T	0.237578
ALT_WHITE	11	93962378	AT	A	1.33645e-46	0.0310007	387859	0.0021627	11:93962378_AT_A	A	0.358956
AST_WHITE	6	32583401	C	A	1.35393e-46	-0.0371163	386570	0.0025895	rs7760731	A	0.237432
AST_WHITE	10	17634100	C	A	1.36618e-46	0.0376663	386570	0.00262799	rs66611490	A	0.227377
AST_WHITE	5	72104174	A	T	1.37612e-46	0.0315585	386570	0.00220193	rs10214065	A	0.471603
AST_WHITE	11	93831127	CTT	C	1.38269e-46	-0.0513831	386570	0.00358522	11:93831127_CTT_C	C	0.105553
AST_WHITE	3	58440236	T	C	1.40128e-46	0.0344493	386570	0.00240384	rs7633553	T	0.300523
ALT_WHITE	8	126488930	A	G	1.40528e-46	-0.0298146	387859	0.00208046	rs2980871	G	0.449573
AST_WHITE	11	93823235	C	G	1.50134e-46	-0.051028	386570	0.00356187	rs4753124	G	0.106657
AST_WHITE	6	32583122	G	C	1.53484e-46	-0.0370897	386570	0.00258922	rs9271342	C	0.237946
ALT_WHITE	11	93932461	A	C	1.58027e-46	0.0308508	387859	0.00215399	rs1789650	C	0.362658
AST_WHITE	10	101879686	C	G	1.76012e-46	-0.0320751	386570	0.00224064	rs7913374	G	0.405339
ALT_WHITE	11	93930441	G	T	1.76774e-46	-0.0308537	387859	0.00215537	rs1893808	G	0.36265
ALT_WHITE	11	93932368	TCA	T	1.79078e-46	0.0308619	387859	0.00215608	rs200551987	T	0.363725
AST_WHITE	11	93816695	G	A	1.81518e-46	-0.0510702	386570	0.0035681	rs72968738	A	0.106689
ALT_WHITE	11	93865569	G	T	1.82578e-46	0.0296855	387859	0.00207408	rs4073613	T	0.490948
AST_WHITE	6	32582075	G	A	1.88202e-46	-0.0370636	386570	0.00258996	rs642093	A	0.237477
ALT_WHITE	11	93865567	G	A	1.92749e-46	0.0296779	387859	0.0020741	rs4073614	A	0.490944
AST_WHITE	3	58380465	A	T	1.9643e-46	-0.0319208	386570	0.00223105	rs11714574	T	0.414029
AST_WHITE	10	17628797	A	G	2.09362e-46	0.0376166	386570	0.00262996	rs17141364	G	0.227199
AST_WHITE	11	93835395	G	C	2.22302e-46	-0.0509496	386570	0.00356318	rs4408267	C	0.106598
AST_WHITE	18	55131580	G	A	2.37381e-46	-0.0532953	386570	0.00372842	rs674728	A	0.0961298
ALT_WHITE	11	93931844	T	C	2.37844e-46	-0.0308051	387859	0.00215508	rs1857681	T	0.362703
AST_WHITE	6	32604221	A	G	2.49854e-46	-0.0445722	386570	0.00311895	rs6910310	G	0.147083
ALT_WHITE	19	19544644	C	T	2.54029e-46	0.0851278	387859	0.00595732	rs55823486	T	0.0332776
ALT_WHITE	11	93865651	G	T	2.54331e-46	0.029596	387859	0.00207117	rs4073612	T	0.492343
AST_WHITE	11	93821228	A	T	2.54628e-46	-0.0512333	386570	0.0035854	rs72968745	T	0.105802
AST_WHITE	11	93741621	A	G	2.66423e-46	-0.052586	386570	0.00368087	rs72966603	G	0.0997686
ALT_WHITE	11	93984918	C	A	2.71079e-46	0.0308885	387859	0.00216229	rs631836	A	0.359467
AST_WHITE	18	55130376	T	C	2.72951e-46	-0.0532471	386570	0.00372758	rs2849422	C	0.0962068
AST_WHITE	11	93821227	A	G	2.75065e-46	-0.0512137	386570	0.00358537	rs4491178	G	0.105806
AST_WHITE	18	55136969	C	G	3.20269e-46	-0.053262	386570	0.00373154	rs564885	G	0.096102
AST_WHITE	6	32574479	G	T	3.24498e-46	-0.0369821	386570	0.00259114	rs617058	T	0.237321
AST_WHITE	6	32561424	C	T	3.30407e-46	-0.0315559	386570	0.00221114	rs9270591	C	0.470667
AST_WHITE	5	72097351	T	C	3.33789e-46	0.0314381	386570	0.002203	rs4703589	T	0.469777
ALT_WHITE	11	93961925	G	A	3.39785e-46	0.0308316	387859	0.00216069	rs1857673	A	0.358917
AST_WHITE	11	93827624	T	C	3.44481e-46	-0.0508759	386570	0.00356564	rs138626734	C	0.106391
ALT_WHITE	8	126480972	G	A	3.48474e-46	-0.0317845	387859	0.00222774	rs2980880	G	0.313372
AST_WHITE	5	72102848	G	A	3.49849e-46	0.0314288	386570	0.00220285	rs10068965	G	0.47343
AST_WHITE	6	32573629	A	G	3.52538e-46	-0.0369564	386570	0.00259038	rs602875	G	0.237483
AST_WHITE	5	72103724	T	C	3.57122e-46	0.0314122	386570	0.00220192	rs4563606	T	0.470128
AST_WHITE	11	93840415	C	T	3.7051e-46	-0.0509949	386570	0.00357525	rs16919942	T	0.105952
ALT_WHITE	11	93982345	C	T	3.80545e-46	0.0308324	387859	0.00216194	rs571062	T	0.359661
ALT_WHITE	8	126481475	A	T	3.81491e-46	-0.0317685	387859	0.00222761	rs2980879	A	0.313365
ALT_WHITE	8	126481694	C	T	3.90887e-46	-0.0317639	387859	0.00222755	rs2980876	C	0.313362
AST_WHITE	6	32568426	C	T	3.98916e-46	-0.0369662	386570	0.00259263	rs9270752	T	0.237905
AST_WHITE	18	55134105	ATGTT	A	4.09307e-46	-0.0532067	386570	0.00373214	18:55134105_ATGTT_A	A	0.0961434
AST_WHITE	10	101215902	T	A	4.13395e-46	0.031414	386570	0.00220362	rs2494658	T	0.463842
AST_WHITE	10	101840052	T	C	4.24757e-46	-0.0319841	386570	0.00224391	rs7900372	C	0.41321
ALT_WHITE	8	126482922	T	TA	4.28034e-46	-0.0318167	387859	0.00223225	rs79658059	T	0.313719
AST_WHITE	6	32567795	A	G	4.68707e-46	-0.0369357	386570	0.00259255	rs592362	G	0.237878
AST_WHITE	6	32578082	C	T	4.73973e-46	-0.0365367	386570	0.00256468	rs674313	T	0.243621
AST_WHITE	18	55127764	GAT	G	4.99744e-46	-0.0530859	386570	0.00372731	18:55127764_GAT_G	G	0.0966341
ALT_WHITE	8	126482930	A	G	5.26022e-46	-0.031717	387859	0.0022275	rs2954024	A	0.313402
ALT_WHITE	8	126481952	A	G	5.68628e-46	-0.0317072	387859	0.00222767	rs2954020	A	0.313336
AST_WHITE	18	55127435	G	A	5.72782e-46	-0.0530611	386570	0.00372807	rs615180	A	0.0961579
AST_WHITE	18	55134288	A	G	6.32138e-46	-0.0531295	386570	0.00373468	rs597720	G	0.0958153
AST_WHITE	18	55132639	G	A	6.48447e-46	-0.0531109	386570	0.00373384	rs501986	A	0.0958322
AST_WHITE	10	17631990	A	G	6.6114e-46	0.0374195	386570	0.00263095	rs41306806	G	0.227194
ALT_WHITE	11	93958483	A	G	6.69014e-46	0.0307119	387859	0.00215946	rs1857677	G	0.359075
ALT_WHITE	11	93955097	C	G	6.93513e-46	0.0307121	387859	0.00215986	rs7127089	G	0.358831
AST_WHITE	6	32569318	C	T	7.08058e-46	-0.036958	386570	0.00259937	rs9270799	T	0.240203
AST_WHITE	18	55130467	T	C	7.1587e-46	-0.0530726	386570	0.00373297	rs2849421	C	0.0959064
AST_WHITE	6	32626565	C	T	7.18381e-46	-0.0350601	386570	0.00246607	rs9273371	T	0.27518
AST_WHITE	10	17661590	T	A	7.35582e-46	-0.0379612	386570	0.00267043	rs55999004	A	0.219872
AST_WHITE	18	55130099	G	A	8.27822e-46	-0.0530322	386570	0.0037328	rs34810701	A	0.0959054
AST_WHITE	6	32568063	G	A	9.19033e-46	-0.0369152	386570	0.0025997	rs593635	A	0.240513
AST_WHITE	19	19671266	C	T	9.76898e-46	0.0569393	386570	0.00401108	rs73004926	T	0.0826606
AST_WHITE	6	32570149	A	G	9.80778e-46	-0.0368878	386570	0.00259861	rs2454137	G	0.239927
AST_WHITE	18	55122987	C	T	1.02621e-45	-0.0531317	386570	0.00374376	rs645055	T	0.09579
AST_WHITE	6	32583198	T	A	1.06086e-45	-0.0367892	386570	0.00259266	rs7756741	A	0.239358
AST_WHITE	18	55122826	G	A	1.0698e-45	-0.0531266	386570	0.00374417	rs634285	A	0.0957959
AST_WHITE	10	18246833	A	G	1.08336e-45	0.109129	386570	0.00769153	rs79372177	G	0.0207993
AST_WHITE	19	19494483	G	A	1.12173e-45	0.0619548	386570	0.00436738	rs150268548	A	0.0692046
AST_WHITE	19	19675696	C	T	1.14377e-45	0.0568888	386570	0.00401065	rs73004933	T	0.0826812
AST_WHITE	6	32584440	C	T	1.14754e-45	-0.0367915	386570	0.00259384	rs2647092	T	0.238933
AST_WHITE	18	55124417	T	C	1.1689e-45	-0.0531285	386570	0.00374595	rs570453	C	0.0956267
AST_WHITE	6	32567946	C	T	1.20282e-45	-0.0368614	386570	0.00259937	rs3998183	T	0.240531
AST_WHITE	19	19685470	G	GT	1.20301e-45	0.0569181	386570	0.00401372	rs141756246	GT	0.0828667
AST_WHITE	10	101843608	G	A	1.21397e-45	-0.0316727	386570	0.00223358	rs11593131	A	0.422297
ALT_WHITE	8	145988907	G	T	1.23621e-45	-0.0293457	387859	0.00206966	rs2955194	T	0.479824
ALT_WHITE	11	94015441	G	A	1.31778e-45	0.0306084	387859	0.0021594	rs659288	A	0.363036
AST_WHITE	10	101845434	T	C	1.33343e-45	-0.0316458	386570	0.00223271	rs11596076	C	0.422476
AST_WHITE	10	101877961	T	G	1.359e-45	-0.03172	386570	0.00223816	rs7098331	G	0.409687
AST_WHITE	10	101878409	C	T	1.38591e-45	-0.0317166	386570	0.00223814	rs11592640	T	0.409674
AST_WHITE	10	101876736	C	G	1.39315e-45	-0.0317184	386570	0.00223832	rs2862991	G	0.409746
ALT_WHITE	19	19374068	T	C	1.41769e-45	0.0391838	387859	0.00276539	rs8105984	C	0.17067
ALT_WHITE	19	19374061	C	T	1.42021e-45	0.0391835	387859	0.00276539	rs8105094	T	0.170671
AST_WHITE	10	101876251	A	T	1.46936e-45	-0.0317123	386570	0.00223848	rs2862989	T	0.409678
AST_WHITE	10	101876770	G	A	1.47146e-45	-0.0317121	386570	0.00223849	rs2902377	A	0.409619
AST_WHITE	10	101875210	T	C	1.51222e-45	-0.0317103	386570	0.00223867	rs12782269	C	0.409671
ALT_WHITE	8	145990411	C	T	1.56617e-45	-0.124637	387859	0.00880056	rs62531477	T	0.0139605
AST_WHITE	18	55124418	G	A	1.61286e-45	-0.0530104	386570	0.00374359	rs570452	A	0.0956994
ALT_WHITE	8	145996452	C	G	1.62572e-45	-0.124574	387859	0.00879773	rs56899077	G	0.0139628
ALT_WHITE	19	19336608	C	T	1.80595e-45	0.0436704	387859	0.00308573	rs2238675	T	0.131604
AST_WHITE	10	101840960	A	G	1.82174e-45	-0.0315982	386570	0.00223281	rs12774352	G	0.422497
ALT_WHITE	8	145995499	T	C	1.90617e-45	-0.124474	387859	0.00879766	rs57722535	C	0.0139621
ALT_WHITE	11	93867039	G	C	1.96142e-45	0.0293706	387859	0.00207617	rs4753542	C	0.470056
ALT_WHITE	8	145672230	C	T	1.98689e-45	-0.126958	387859	0.00897508	rs112169739	T	0.0152186
AST_WHITE	10	101873824	A	G	1.99706e-45	-0.0316712	386570	0.00223899	rs12772820	G	0.409687
AST_WHITE	10	17682090	A	G	2.08904e-45	0.0365462	386570	0.00258421	rs61842261	G	0.237278
ALT_WHITE	8	126501177	T	C	2.17803e-45	-0.0318106	387859	0.00224982	rs2980858	T	0.304004
AST_WHITE	10	17726573	A	G	2.22983e-45	0.0378808	386570	0.00267945	rs34875696	G	0.2158
AST_WHITE	10	101876364	C	T	2.26504e-45	-0.0316461	386570	0.00223862	rs2862990	T	0.409605
AST_WHITE	10	17725409	C	T	2.29815e-45	0.0378897	386570	0.00268048	rs12782461	T	0.215613
AST_WHITE	10	101845547	C	T	2.33558e-45	-0.0315595	386570	0.00223284	rs34236122	T	0.42232
AST_WHITE	10	101838267	A	C	2.47507e-45	-0.0315507	386570	0.00223286	rs7906355	C	0.422519
AST_WHITE	18	55138078	C	G	2.7263e-45	-0.0524242	386570	0.00371188	rs533812	G	0.0974315
AST_WHITE	10	17678499	T	C	3.35787e-45	0.0365102	386570	0.00258778	rs72780787	C	0.237107
AST_WHITE	3	58231554	A	AAAAG	3.46889e-45	-0.0326278	386570	0.00231298	rs796556888	A	0.354604
ALT_WHITE	11	93694905	G	A	4.68218e-45	-0.0597358	387859	0.00424103	rs72962893	A	0.0656225
AST_WHITE	10	17680130	C	CT	4.75962e-45	0.0364883	386570	0.00259075	rs139845782	CT	0.237091
AST_WHITE	6	32601977	A	C	4.91569e-45	-0.0435322	386570	0.00309138	rs9272209	C	0.149953
AST_WHITE	3	58300116	G	A	5.1052e-45	-0.0565961	386570	0.00401986	rs13080508	A	0.0815111
ALT_WHITE	8	126499429	C	G	5.17222e-45	-0.0316724	387859	0.00224975	rs2980859	C	0.304175
AST_WHITE	3	58302586	A	G	5.22244e-45	-0.0565918	386570	0.00402001	rs17059171	G	0.0815149
AST_WHITE	19	19658472	G	T	5.515e-45	0.0564261	386570	0.00400935	rs16996148	T	0.0825224
AST_WHITE	3	58315835	T	C	6.04785e-45	-0.0565691	386570	0.00402137	rs11130628	C	0.0815207
AST_WHITE	3	58311158	G	T	6.08925e-45	-0.0565463	386570	0.00401988	rs7643185	T	0.0815856
AST_WHITE	3	58309436	A	T	6.20789e-45	-0.0565388	386570	0.00401974	rs2056120	T	0.0815835
AST_WHITE	3	58313394	T	C	6.27417e-45	-0.0565427	386570	0.00402023	rs35004361	C	0.0815797
AST_WHITE	3	58317353	A	G	7.0154e-45	-0.0565315	386570	0.0040217	rs9815182	G	0.0815045
AST_WHITE	19	19695228	C	T	7.09205e-45	0.0559173	386570	0.00397822	rs73004951	T	0.0842133
AST_WHITE	10	101827619	G	A	7.10374e-45	-0.0313988	386570	0.00223388	rs7477551	A	0.422345
AST_WHITE	10	17676535	A	C	7.12128e-45	0.0363608	386570	0.00258693	rs11598853	C	0.237211
AST_WHITE	3	58318224	A	G	7.21893e-45	-0.0565255	386570	0.00402185	rs13082278	G	0.0815074
AST_WHITE	10	17664965	T	TA	7.32321e-45	0.0362926	386570	0.00258244	rs11398051	TA	0.240641
AST_WHITE	3	58314412	A	G	7.3508e-45	-0.0565012	386570	0.00402049	rs13090428	G	0.0815638
ALT_WHITE	10	101590619	C	T	7.41645e-45	-0.0669095	387859	0.00476133	rs41318031	T	0.049852
ALT_WHITE	8	145995765	G	A	8.24605e-45	0.029046	387859	0.00206804	rs66716313	G	0.479804
AST_WHITE	10	17764437	G	A	8.51316e-45	0.0337324	386570	0.0024021	rs2688796	A	0.307397
ALT_WHITE	10	101580165	AC	A	8.96371e-45	-0.0667492	387859	0.00475447	10:101580165_AC_A	A	0.0501336
AST_WHITE	3	58318448	A	G	9.64283e-45	-0.0564558	386570	0.00402277	rs73835170	G	0.0814879
AST_WHITE	3	58318677	A	G	9.75441e-45	-0.0564443	386570	0.00402218	rs77825960	G	0.0814948
AST_WHITE	3	58313015	T	TTTTTG	9.77816e-45	-0.0564522	386570	0.00402279	rs112841000	TTTTTG	0.0815539
AST_WHITE	22	44375275	C	A	1.0702e-44	0.0350211	386570	0.00249675	rs2235775	A	0.263418
ALT_WHITE	18	56084054	T	C	1.0871e-44	-0.0362928	387859	0.00258762	rs4503880	T	0.201361
ALT_WHITE	8	146008168	A	G	1.11006e-44	-0.0290611	387859	0.00207222	rs2954654	G	0.477112
AST_WHITE	19	19662220	C	T	1.15184e-44	0.056564	386570	0.0040341	rs17216525	T	0.0813656
AST_WHITE	19	19711139	C	T	1.20352e-44	0.0557642	386570	0.00397794	rs73004959	T	0.0841844
ALT_WHITE	10	101589224	T	C	1.30795e-44	-0.0667094	387859	0.00476072	rs56139910	C	0.0498335
AST_WHITE	10	101823971	T	C	1.32538e-44	-0.0322835	386570	0.00230407	rs11818417	C	0.351299
AST_WHITE	22	44375742	C	T	1.37671e-44	0.0349804	386570	0.00249702	rs11090620	T	0.263341
AST_WHITE	3	58232729	A	G	1.38115e-44	-0.0323173	386570	0.00230696	rs4681831	A	0.354903
AST_WHITE	3	58301460	A	G	1.40953e-44	-0.0563362	386570	0.00402196	rs9985315	G	0.08139
ALT_WHITE	10	101580163	AC	A	1.41344e-44	-0.0667272	387859	0.00476386	10:101580163_AC_A	A	0.0498955
AST_WHITE	3	58232530	C	T	1.44709e-44	-0.0323103	386570	0.00230701	rs4681830	C	0.354915
AST_WHITE	3	58313813	T	C	1.47978e-44	-0.0563964	386570	0.00402725	rs7628038	C	0.0813246
AST_WHITE	3	58296208	A	T	1.48766e-44	-0.0564101	386570	0.00402834	rs28502788	T	0.0811823
AST_WHITE	3	58300545	A	G	1.51456e-44	-0.0563186	386570	0.00402217	rs13080813	G	0.0813795
AST_WHITE	3	58293551	G	C	1.51585e-44	-0.0564045	386570	0.00402832	rs9857333	C	0.081182
AST_WHITE	3	58301906	A	T	1.6215e-44	-0.0563003	386570	0.00402226	rs9837903	T	0.0813734
AST_WHITE	3	58300282	A	G	1.64463e-44	-0.0562959	386570	0.00402223	rs13080398	G	0.0813717
AST_WHITE	3	58300644	C	T	1.64757e-44	-0.0562955	386570	0.00402224	rs13081138	T	0.0813717
AST_WHITE	3	58232146	G	A	1.65607e-44	-0.0322901	386570	0.00230715	rs9877978	G	0.354902
ALT_WHITE	8	126493746	A	G	1.6819e-44	-0.0314765	387859	0.00224919	rs2954033	A	0.302538
ALT_WHITE	10	101623253	C	T	1.6937e-44	-0.0657922	387859	0.00470143	rs117212403	T	0.051187
ALT_WHITE	10	101582579	T	C	1.72546e-44	-0.0666088	387859	0.00476022	rs139276668	C	0.0498256
ALT_WHITE	10	101581135	G	C	1.78079e-44	-0.066597	387859	0.00476015	rs186397951	C	0.0498249
AST_WHITE	10	18237482	GA	G	1.79577e-44	-0.0516715	386570	0.00369347	rs781807726	G	0.0993941
AST_WHITE	22	44372069	G	A	1.81293e-44	0.0349326	386570	0.00249711	rs2073084	A	0.263396
AST_WHITE	3	58232485	A	G	1.82755e-44	-0.0322725	386570	0.00230704	rs4681829	A	0.354929
ALT_WHITE	11	93986327	A	G	1.84723e-44	0.0302536	387859	0.00216284	rs11020712	G	0.360818
AST_WHITE	19	19670610	G	A	1.85609e-44	0.05595	386570	0.00399997	rs150824230	A	0.083141
ALT_WHITE	22	44365232	G	C	1.86291e-44	0.0290706	387859	0.00207836	rs6006594	G	0.454213
AST_WHITE	3	58292525	T	G	1.88566e-44	-0.0562431	386570	0.00402125	rs9871725	G	0.0814155
AST_WHITE	3	58311043	T	G	1.88695e-44	-0.0562577	386570	0.00402231	rs11712203	G	0.0814419
AST_WHITE	3	58305199	G	A	1.91773e-44	-0.0562442	386570	0.00402168	rs1045115	A	0.0814455
AST_WHITE	3	58313112	G	A	1.93715e-44	-0.0562515	386570	0.0040224	rs11710393	A	0.0814462
AST_WHITE	10	17666851	G	A	2.00391e-44	0.0360647	386570	0.00257934	rs11591711	A	0.240244
AST_WHITE	3	58318523	G	T	2.03478e-44	-0.0563686	386570	0.00403179	rs78946071	T	0.0811914
ALT_WHITE	8	126483843	TAA	T	2.05525e-44	-0.0313745	387859	0.00224419	8:126483843_TAA_T	TAA	0.307022
AST_WHITE	3	58319152	C	T	2.06923e-44	-0.0562726	386570	0.00402527	rs71311853	T	0.0813462
ALT_WHITE	10	101569371	T	C	2.18531e-44	0.0665199	387859	0.0047596	rs2756113	T	0.0498267
AST_WHITE	19	19702384	G	A	2.23065e-44	0.0606965	386570	0.00434337	rs17217098	A	0.0697731
ALT_WHITE	11	93702511	C	T	2.26059e-44	-0.0389459	387859	0.00278712	rs72964611	T	0.16591
AST_WHITE	22	44372190	C	T	2.34051e-44	0.0348965	386570	0.00249777	rs2073085	T	0.263241
AST_WHITE	10	101817542	T	C	2.38452e-44	-0.0321735	386570	0.00230309	rs2902364	C	0.351167
AST_WHITE	22	44372632	C	T	2.38847e-44	0.034889	386570	0.00249749	rs14315	T	0.263291
ALT_WHITE	10	101566179	A	G	2.50713e-44	0.0664719	387859	0.00475949	rs2756112	A	0.0498255
ALT_WHITE	11	93974101	C	A	2.5272e-44	0.0301636	387859	0.00215985	rs2212322	A	0.360868
ALT_WHITE	10	101565974	C	T	2.55817e-44	0.0664649	387859	0.00475948	rs2756111	C	0.0498253
AST_WHITE	3	58318570	A	C	2.59189e-44	-0.0561931	386570	0.00402419	rs78578590	C	0.0813775
AST_WHITE	3	58229653	A	G	2.96565e-44	-0.0321954	386570	0.00230722	rs6768823	A	0.354713
AST_WHITE	3	58228695	G	C	3.27946e-44	-0.0576702	386570	0.00413494	rs11716580	C	0.0775784
ALT_WHITE	10	101562624	A	T	3.55878e-44	-0.0663817	387859	0.00476155	rs72838105	T	0.049792
[truncated: 54,851 more rows]
