# Supplementary material for: GWAS of serum ALT and AST reveals an association of SLC30A10 Thr95Ile with hypermanganesemia symptoms
Source: Nat Commun. 2021 Jul 27;12:4571. doi: 10.1038/s41467-021-24563-1 (PMC8316433; doi:10.1038/s41467-021-24563-1)
Supplement: Supplementary file 4 — Supplementary Data 2 [file 41467_2021_24563_MOESM4_ESM.xlsx]

## Sheet: Supplementary Data 2
locus_name	rsid	chrom	pos_hg19	pos_hg38	ref	alt	minor_allele	maf	consequence	ALT_P_SAIGE	ALT_Effect_Subpopulations_PLINK	ALT_Effect_PLINK	ALT_StdErr_PLINK	AST_P_SAIGE	AST_Effect_Subpopulations_PLINK	AST_Effect_PLINK	AST_StdErr_PLINK	LiverDisease_P_SAIGE	LiverDisease_Effect_PLINK	LiverDisease_StdErr_PLINK	closest_protein_coding_gene_to_lead_snp	distance_from_lead_snp_to_protein_coding_gene	genes_affected_by_moderate_or_high_impact_snps_on_ld_block	number_of_ld_snps	directly_genotyped_ld_snps	strunz_liver	gtex_liver	gtex_kidney	gtex_muscle	eqtlgen_blood	alt_or_ast_published_snps_at_locus_PMIDs	distance_from_lead_snp_to_closest_alt_or_ast_publication_if_under_500kb	strongest_gwas_catalog_snp_on_ld_block	gwas_catalog_PMID	gwas_catalog_trait	gwas_catalog_extra_text	gwas_catalog_P
SRM	rs743577	1	11119135	11059078	G	A	G	0.272789	intron_variant	2.519e-13	-0-?	-0.0032	0.0005	1.472e-10	-00?	-0.0017	0.0003	0.6722	0.0017	0.0156	SRM	0		103	rs2791648,rs6540964,rs2275527				RP4-635E18.7	EXOSC10, RP4-635E18.7			rs2300092	30595370	body height		8e-27
EPHA2	rs1497406	1	16505320	16178825	A	G	A	0.43143	intergenic_variant	2.44e-66	--00	-0.0068	0.0004	7.84e-45	--00	-0.0033	0.0003	0.07526	-0.031	0.0138	ARHGEF19	19030		26	rs1497406,rs4661718,rs6656611	EPHA2	EPHA2		EPHA2				rs36086195	29403010	serum gamma-glutamyl transferase measurement		1e-36
LEPR	rs6688625	1	66161698	65696015	C	T	T	0.176008	intergenic_variant	1.734e-10	+???	0.0035	0.0006	1.746e-15	+???	0.0027	0.0004	0.4724	-0.0044	0.0178	LEPR	54456		125	rs12145237,rs4394621								rs12026918	30595370	mean corpuscular hemoglobin		2e-38
PKN2	rs569279311	1	89293294	88827611	CCCCTTCCCTT	C	CCCCTTCCCTT	0.434314	intron_variant	3.906e-14	-??0	-0.0034	0.0004	8.952e-21	-??0	-0.0026	0.0003	0.26	-0.024	0.0137	PKN2	0		107	rs6699417,rs12145922,rs786906					CCBL2			rs10922478	30595370	body height		2e-60
GSTM1	rs140584594	1	110232983	109690361	A	G	A	0.276404	missense_variant	7.123e-22	--00	-0.0041	0.0005	3.233e-10	-000	-0.0014	0.0003	0.06363	-0.0265	0.0152	GSTM2,GSTM1	0,0	GSTM1	1	rs140584594							237781
PRUNE1	rs6684154	1	150981225	151008749	C	A	A	0.0147942	intron_variant	3.284e-15	-0??	-0.0142	0.0018	2.99e-08	-0??	-0.0061	0.0012	0.1599	-0.0772	0.0582	PRUNE1	0		8
FCGR2B	rs61804205	1	161653737	161683947	T	C	C	0.102077	non_coding_transcript_exon_variant	5.132e-25	+00?	0.0067	0.0007	5.411e-65	++0?	0.0068	0.0005	0.378	0.0353	0.0221	FCGR2B	5293		11	rs61804211					RPL31P11
DSTYK	rs6593925	1	205100663	205131535	G	C	G	0.0892732	upstream_gene_variant	5.568e-10	--00	-0.004	0.0008	1.086e-17	---0	-0.003	0.0005	0.01985	0.0514	0.0232	RBBP5	9520	DSTYK	10	rs1172128,rs3851294								rs3851294	30595370	hair colour measurement		9e-111
SLC30A10	rs188273166	1	220101499	219928157	G	A	A	0.00114688	missense_variant	1.547e-24	+???	0.0589	0.0064	4.935e-31	+???	0.0419	0.0041	0.07169	0.3855	0.1638	SLC30A10	0	SLC30A10	1	rs188273166
MTARC1	rs2642438	1	220970028	220796686	A	G	A	0.29119	missense_variant	8.882e-50	--00	-0.0065	0.0005	1.238e-12	--00	-0.0019	0.0003	3.873e-08	-0.0773	0.0151	MARC1	0	MARC1	5	rs2642438,rs2642442								rs2642438	29507422	low density lipoprotein cholesterol measurement		9e-24
OR2B11	rs4925671	1	247622874	247459572	T	C	T	0.300716	intergenic_variant	6.999e-10	+0+0	0.0023	0.0005	3.947e-09	+0+0	0.0017	0.0003	0.09153	0.013	0.0147	OR2B11	1467		1	rs4925671
ABCG8	rs4299376	2	44072576	43845437	G	T	G	0.316666	intron_variant	2.873e-10	-000	-0.0027	0.0005	1.167e-10	-000	-0.0016	0.0003	0.1279	-0.0267	0.0146	ABCG8	0		3	rs6544713,rs4245791								rs4245791	30275531	low density lipoprotein cholesterol measurement		6e-94
TBC1D8	rs72821058	2	101643506	101027044	G	A	A	0.13613	intron_variant	4.485e-10	-0-0	-0.0036	0.0006	1.308e-08	-000	-0.0022	0.0004	0.3188	0.0127	0.0195	TBC1D8	0	TBC1D8	35	rs1062062								rs55771809	29785010	intraocular pressure measurement		2e-09
MERTK	rs10864895	2	112764394	112006817	G	A	A	0.372277	intron_variant	1.877e-11	-???	-0.0031	0.0005	3.175e-11	-???	-0.0016	0.0003	0.07785	-0.0168	0.0141	MERTK	0		9
IL1F10	rs6734238	2	113841030	113083453	A	G	G	0.401406	upstream_gene_variant	2.644e-16	---0	-0.0035	0.0004	3.247e-26	-0-0	-0.0026	0.0003	0.01579	-0.0267	0.0138	IL1F10	7610		35	rs6734238,rs6741180								rs55709272	30595370	leukocyte count		1e-57
IRS1	rs2943654	2	227112754	226248038	C	T	C	0.346798	intergenic_variant	1.353e-40	-000	-0.0058	0.0005	4.361e-18	-000	-0.0022	0.0003	0.01381	-0.019	0.0143	IRS1	483280		91	rs2943640,rs2943641,rs2943645,rs2972146,rs2972143,rs2943659,rs925735								rs1913657	30275531	triglyceride measurement		2e-55
EFHD1	rs4973549	2	233515247	232650537	A	G	A	0.376738	intron_variant	2.822e-43	--??	-0.0057	0.0005	3.728e-17	-0??	-0.0025	0.0003	0.7876	-0.0156	0.0141	EFHD1	0		11	rs2140773	EFHD1						5007	rs2140773	22001757	serum gamma-glutamyl transferase measurement		1e-09
PPARG	rs11712037	3	12344730	12303231	C	G	G	0.116443	intron_variant	1.66e-41	-0?-	-0.0086	0.0007	2.235e-16	-0?0	-0.0034	0.0004	0.0003911	-0.0717	0.0215	PPARG	0	PPARG	28	rs17036326,rs17036328,rs1801282								rs11709077	30297969	type II diabetes mellitus		2e-36
CX3CR1	rs2853704	3	39343522	39302031	T	C	T	0.0748114	intergenic_variant	1.062e-09	+0??	0.0047	0.0008	6.737e-10	+0??	0.0027	0.0005	0.08174	-0.061	0.0267	CX3CR1	20296		9
LEKR1	rs13322435	3	156795468	157077679	A	G	G	0.410663	upstream_gene_variant	7.382e-16	+???	0.0032	0.0004	7.294e-09	+???	0.0013	0.0003	0.4822	0.0025	0.0139	LEKR1	31550		16	rs900400								rs1482852	31043758	birth weight		2e-82
IFT80	rs17826137	3	160037972	160320184	T	A	A	0.25826	intron_variant	3.146e-17	+0+0	0.004	0.0005	1.587e-11	+000	0.0019	0.0003	0.3381	-0.015	0.0155	IFT80	0		53	rs11708118,rs11709336				IFT80, SMC4				rs11716413	30595370	red blood cell distribution width		1e-08
TNFSF10	rs142552223	3	172234017	172516227	G	A	A	0.0377936	intron_variant	1.698e-33	-00?	-0.0125	0.0012	7.366e-30	-00?	-0.0062	0.0007	0.9162	0.0382	0.0351	TNFSF10	0		2									rs17600346	30275531	triglyceride measurement		2e-12
HSD17B13	rs6834314	4	88213808	87292656	A	G	G	0.277057	intergenic_variant	1.585e-54	--??	-0.0087	0.0005	2.17e-37	--??	-0.0046	0.0003	0.0003238	-0.0442	0.0152	HSD17B13	11134	HSD17B13	36	rs13130929,rs72613567						22001757	0	rs6834314	22001757	serum alanine aminotransferase measurement		3e-09
MTTP	4:100472229_GATTTATAGTTCAGAGA_G	4	100472229	99551072	GATTTATAGTTCAGAGA	G	G	0.25516	intron_variant	1.294e-10	-0?0	-0.0034	0.0005	3.35e-10	-0?0	-0.0021	0.0003	0.0007035	-0.0623	0.0158	TRMT10A	0	MTTP	92	rs3816873
ZNF827	rs4835265	4	146821410	145900258	C	A	A	0.15919	intron_variant	1.629e-76	++0+	0.0102	0.0006	9.037e-46	++0+	0.0047	0.0004	0.006099	0.0485	0.0182	ZNF827	0		19	rs4835265,rs4547811,rs56293839						29403010	0	rs4835265	29403010	serum gamma-glutamyl transferase measurement		1e-58
CDH6	rs6888304	5	31020521	31020414	A	G	G	0.279648	intergenic_variant	1.282e-36	--00	-0.0057	0.0005	2.41e-18	-000	-0.0024	0.0003	0.1449	-0.0158	0.0151	CDH6	173273		12	rs6888304	CDH6							rs6888304	22001757	serum gamma-glutamyl transferase measurement		1e-09
C5orf67	rs11429307	5	55857025	56561198	G	GT	GT	0.18904	intron_variant	1.472e-22	+0?0	0.005	0.0006	4.804e-09	+0?0	0.002	0.0004	0.2509	0.0214	0.0172	C5orf67	0		13	rs3936510,rs9687846							230874	rs3936510	30239722	BMI-adjusted waist-hip ratio		5e-43
EFNA5	rs6879279	5	106878792	107543091	G	C	C	0.163546	intron_variant	4.846e-13	-??-	-0.0035	0.0006	4.799e-09	-??0	-0.0017	0.0004	0.8698	-0.0038	0.0186	EFNA5	0		5	rs6883713
FNIP1	rs1029472	5	130867733	131532040	G	A	G	0.0593131	intron_variant	1.5e-12	+00?	0.0057	0.0009	1.377e-08	+00?	0.0028	0.0006	0.7927	-0.006	0.0288	RAPGEF6	0	FNIP1	14	rs26008,rs72791146								rs26008	29083408	triglyceride measurement		6e-11
SOX4	rs10946488	6	21924164	21923933	G	A	A	0.275935	intron_variant	1.094e-12	-000	-0.003	0.0005	1.047e-10	-000	-0.0018	0.0003	0.5646	-0.0003	0.0151	SOX4	325314		40	rs12206540,rs12190285,rs12210951
HFE	rs1800562	6	26093141	26092913	G	A	A	0.0733642	missense_variant	3.403e-09	++0?	0.0055	0.0008	6.872e-11	+00?	0.0043	0.0005	3.331e-06	0.0802	0.0249	HFE	0	HFE	7	rs80215559								rs144861591	27863252	mean corpuscular hemoglobin		0
HLA-DPB1	rs3135024	6	33047466	33079689	T	C	C	0.24167	non_coding_transcript_exon_variant	2.649e-10	+?00	0.0034	0.0005	8.097e-24	+?+0	0.0034	0.0003	0.003602	0.0414	0.0157	COL11A2	82993	HLA-DPB1	19	rs1126513,rs9277464,rs9277489,rs9277535,rs3117229,6:33056157_AAC_A,rs3130186,rs3091281								rs9277535	25802187	chronic hepatitis B virus infection		1e-70
CDKN1A	rs3176320	6	36646788	36679011	A	G	G	0.334656	intron_variant	3.743e-10	-???	-0.0027	0.0005	1.072e-10	-???	-0.0017	0.0003	0.1827	-0.0259	0.0145	CDKN1A	0		4
VEGFA	rs4711750	6	43757082	43789345	T	A	A	0.497742	downstream_gene_variant	2.593e-28	++0+	0.0043	0.0004	1.133e-23	++0+	0.0023	0.0003	0.0009789	0.0455	0.0136	VEGFA	2858		3	rs4711750								rs998584	30575882	BMI-adjusted waist-hip ratio		3e-168
FRK	rs1890426	6	116338065	116016902	T	C	C	0.403321	intron_variant	4.94e-16	+000	0.0033	0.0004	4.814e-15	+000	0.0021	0.0003	0.2451	0.0168	0.0138	FRK	0	FRK	21	rs9400887,rs3756772								rs3822854	30595370	FEV/FEC ratio		4e-09
RSPO3	rs72959041	6	127454893	127133748	G	A	A	0.0470933	intron_variant	4.912e-20	+000	0.008	0.001	2.01e-09	+000	0.0033	0.0007	0.9242	-0.0084	0.0323	RSPO3	0		2									rs72959041	30239722	BMI-adjusted waist-hip ratio		2e-293
L3MBTL3	rs201927923	6	130370731	130049586	TTG	T	TTG	0.317591	intron_variant	5.63e-22	-0??	-0.0043	0.0005	4.827e-15	-0??	-0.0021	0.0003	0.01215	-0.0279	0.0147	L3MBTL3	0	L3MBTL3	50	rs775280962,rs9388768								rs6899976	30595370	heel bone mineral density		3e-41
CDK6	rs445	7	92408370	92779056	C	T	T	0.100873	intron_variant	1.934e-26	++00	0.0064	0.0007	6.521e-11	+000	0.0023	0.0005	0.07625	0.0272	0.0227	CDK6	0		1	rs445								rs445	30595370	leukocyte count		6e-148
WDR91	7:134889884_TG_T	7	134889884	135205132	TG	T	TG	0.272435	intron_variant	1.109e-13	-000	-0.003	0.0005	7.101e-15	-00-	-0.0019	0.0003	0.9675	-0.0056	0.0152	WDR91	0	WDR91	109	rs292592	WDR91
TNKS	rs1461729	8	9187242	9329732	A	G	A	0.101742	intron_variant	7.783e-29	+++0	0.0093	0.0007	6.55e-13	+0+0	0.0045	0.0005	0.6989	0.0002	0.0223	PPP1R3B	178158		18	rs9987289,rs4841132,rs6601299,rs2126259		RP11-115J16.2, TNKS						rs4841132	30698716	alcohol drinking, high density lipoprotein cholesterol measurement		6e-114
EYA1	rs34082903	8	72447308	71535073	C	CT	CT	0.0770823	intron_variant	1.423e-12	+000	0.0061	0.0008	2.422e-16	+000	0.0041	0.0005	0.02743	0.0513	0.0249	EYA1	0		48	rs13250456,rs35756394,rs28490088				EYA1				rs10101067	30239722	BMI-adjusted waist-hip ratio		6e-34
TRIB1	rs7012891	8	126514676	125502434	T	C	C	0.252951	intron_variant	4.979e-18	+0?+	0.0055	0.0005	8.786e-09	+0?+	0.0023	0.0003	0.008989	0.0363	0.0158	TRIB1	64031		3								23704
NINJ1	rs1110236	9	95902595	93140313	G	A	A	0.142663	intergenic_variant	8.127e-12	--00	-0.0037	0.0006	4.716e-18	---0	-0.0028	0.0004	0.4888	-0.0207	0.0196	NINJ1	6062		1	rs1110236
AKNA	rs7043196	9	117134191	114371911	C	T	T	0.490678	intron_variant	4.41e-107	-???	-0.009	0.0004	7.989e-39	-???	-0.0033	0.0003	0.002714	-0.0415	0.0136	AKNA	0	AKNA	20	rs3748177,rs3748176						29403010	0	rs7043196	29403010	aspartate aminotransferase measurement		2e-18
BRD3	rs467379	9	136905474	134040352	C	T	T	0.293347	intron_variant	3.853e-08	+???	0.0025	0.0005	3.565e-11	+???	0.0018	0.0003	0.1255	0.0363	0.0149	BRD3	0		40	rs433402,rs2810489				LINC00094, BRD3				rs2810491	27863252	platelet count		2e-21
HKDC1	rs9663238	10	70983629	69223873	A	G	A	0.32328	intron_variant	1.164e-39	--??	-0.0058	0.0005	2.779e-22	-0??	-0.0024	0.0003	0.09444	0.017	0.0147	HKDC1	0		12	rs9645500	HKDC1	HKDC1			SUPV3L1			rs4746822	23903356	glucose tolerance test	(2HPG)	1e-22
DLG5	rs7099526	10	79657705	77897947	C	G	G	0.302552	intron_variant	3.246e-33	+??0	0.0054	0.0005	1.619e-18	+??0	0.0024	0.0003	0.05157	0.0144	0.0147	DLG5	0		19				DLG5				22809	rs11002319	29403010	serum gamma-glutamyl transferase measurement		5e-26
ERLIN1	rs2862954	10	101912064	100152307	T	C	C	0.47856	missense_variant	2.04e-161	--00	-0.0121	0.0004	9.173e-86	--00	-0.0054	0.0003	0.0006647	-0.0377	0.0137	ERLIN1	0	ERLIN1	3	rs2862954							50629	rs1408579	29844566	intelligence		1e-11
GPAM	rs10787429	10	113949664	112189906	T	C	T	0.268516	intron_variant	2.51e-33	+0?0	0.0062	0.0005	1.315e-09	+0?0	0.0023	0.0003	0.0001436	0.055	0.0152	GPAM	0	GPAM	36	rs2297991,rs2255141,rs2792751						29403010	0	rs7096937	30698716	alcohol drinking, high density lipoprotein cholesterol measurement		2e-32
SOX6	rs2030291	11	16251251	16229705	A	T	T	0.395121	intron_variant	9.98e-10	-00?	-0.0025	0.0004	1.533e-08	-00?	-0.0014	0.0003	0.005246	-0.0323	0.0139	SOX6	0		8			SOX6						rs1837095	30595370	mean corpuscular hemoglobin		4e-12
ANO5	rs12574283	11	22255486	22233940	G	A	G	0.306615	intron_variant	3.336e-12	-???	-0.003	0.0005	8.872e-31	-???	-0.0031	0.0003	0.9547	-0.0024	0.015	ANO5	0		1
P2RY2	rs2511241	11	72945341	73234296	C	T	C	0.0723561	missense_variant	9.565e-09	+000	0.006	0.0008	4.708e-08	+000	0.0033	0.0005	0.9249	-0.0105	0.0261	P2RY2	0	P2RY2	1	rs2511241
PANX1	rs11607757	11	93866147	94132981	T	G	G	0.115519	intron_variant	2.082e-86	--00	-0.0118	0.0007	6.693e-49	-000	-0.0054	0.0004	0.4496	0.0171	0.021	PANX1	0		29	rs11607757,rs4753124	PANX1	PANX1					47545
FEZ1	rs151105692	11	125420313	125550417	C	T	T	0.0670567	intergenic_variant	4.683e-10	+0?0	0.004	0.0009	5.317e-19	+0?0	0.0037	0.0006	0.5588	-0.0091	0.0273	FEZ1	0		29	rs118093992
CCND2	rs117233107	12	4328521	4219355	G	A	A	0.0148252	intergenic_variant	4.606e-10	-?0?	-0.0109	0.0019	1.455e-09	-?0?	-0.0063	0.0012	0.7413	0.0067	0.0591	CCND2	54408		1
KLRC1	rs11053802	12	10597207	10444608	C	T	C	0.328655	intron_variant	2.387e-11	+000	0.0027	0.0005	5.101e-20	+000	0.0022	0.0003	0.4933	-0.0078	0.0146	KLRC1	0	KLRC4	38	rs1049172,rs2617170,rs1841958		KLRC1			KLRC1, KLRF1, KLRC3, RP11-277P12.9			rs2617170	23291587	Behcet's syndrome		1e-09
SLCO1B3	rs7306033	12	21014178	20861244	A	G	G	0.143004	intron_variant	1.001e-21	++??	0.0053	0.0006	1.75e-12	+0??	0.0023	0.0004	0.271	0.0233	0.0193	SLCO1B3	0	SLCO1B3	35	rs34691116
KRT8	rs11170319	12	53285086	52891302	T	G	T	0.4516	downstream_gene_variant	2.066e-08	-0?-	-0.0023	0.0004	1.499e-10	-0?-	-0.0018	0.0003	0.7455	-0.0124	0.0136	KRT8	5886		25
NACA	Affx-8220405	12	57071889	56678105	AG	A	AG	0.275509	intron_variant	1.779e-11	-00-	-0.0031	0.0005	9.23e-16	-000	-0.0024	0.0003	0.7818	-0.0048	0.0152	PTGES3	0	NACA	27	Affx-8220405,rs2958149,rs2926743,rs941207					BAZ2A, NACA			rs2926743	30012220	QRS duration		4e-15
SH2B3	rs3184504	12	111884608	111446804	T	C	T	0.463496	missense_variant	2.247e-34	++0?	0.0051	0.0004	1.416e-18	++0?	0.0024	0.0003	0.3871	0.0108	0.0138	SH2B3,ATXN2	0,0	SH2B3	9	rs3184504,rs10774625,rs653178							166377	rs3184504	30595370	leukocyte count		8e-222
ELF1	rs73176948	13	41611271	41037135	A	G	G	0.0727776	intron_variant	1.475e-09	--0-	-0.0047	0.0008	1.976e-15	--0-	-0.0032	0.0005	0.6196	-0.0038	0.0262	ELF1	0		11						WBP4			rs17532301	30275531	total cholesterol measurement		3e-12
IRS2	rs4773073	13	110372270	109719923	G	C	G	0.125722	intergenic_variant	2.206e-08	-0?0	-0.003	0.0007	1.172e-11	--?0	-0.0023	0.0004	0.3465	-0.0264	0.0205	IRS2	32773		18	rs8000638
PNP	rs1760940	14	20938251	20470092	A	C	C	0.243827	intron_variant	2.866e-08	+000	0.0022	0.0005	1.143e-14	+000	0.002	0.0003	0.3231	0.0115	0.0157	PNP	0		5	rs1760940		PNP		PNP	PNP			rs1760940	30595370	age at menopause		1e-15
CFL2	rs12882669	14	35178297	34709091	A	G	G	0.439548	downstream_gene_variant	9.53e-15	+?00	0.0033	0.0004	4.57e-13	+?00	0.0021	0.0003	0.8237	0.0042	0.0137	CFL2	23		6
VCPKMT	rs72680099	14	50512111	50045393	C	T	T	0.0753033	intron_variant	1.315e-08	-000	-0.004	0.0008	3.673e-16	-000	-0.0036	0.0005	0.9131	-0.0089	0.0258	VCPKMT	63240		1	rs72680099
NIN	14:51202910_GCA_G	14	51202910	50736192	GCA	G	G	0.149141	intron_variant	3.204e-14	-0??	-0.0046	0.0006	3.611e-08	-0??	-0.0019	0.0004	0.03957	-0.043	0.0194	NIN	0		2									rs10148309	30573740	balding measurement		1e-09
IRF2BPL	rs205810	14	77517894	77051551	G	A	A	0.339947	intron_variant	3.623e-10	-0-0	-0.0026	0.0005	1.253e-08	-00-	-0.0017	0.0003	0.02884	-0.0269	0.0143	IRF2BPL	22843		8	rs205810								rs11622562	30595370	FEV/FEC ratio		3e-10
DGLUCY	rs11159989	14	91531842	91065498	G	T	T	0.319546	intron_variant	9.906e-10	+???	0.0025	0.0005	2.286e-08	+???	0.0016	0.0003	0.128	0.0202	0.0145	DGLUCY	0		23									rs11159989	30595370	waist-hip ratio		2e-28
SERPINA1	rs28929474	14	94844947	94378610	C	T	T	0.0188527	missense_variant	1.41e-72	+???	0.0246	0.0016	3.227e-50	+???	0.0131	0.001	0.004173	0.1344	0.0463	SERPINA1	0	SERPINA1	2	rs28929474,rs112635299						28887542	0	rs28929474	30595370	body height		3e-120
EIF2AK4	15:40331547_TCA_T	15	40331547	40039346	TCA	T	TCA	0.297869	non_coding_transcript_exon_variant	6.131e-26	+???	0.0049	0.0005	3.412e-22	+???	0.0027	0.0003	0.03679	0.0349	0.0149	SRP14	165		4	rs35056049,rs8208,rs8041057				EIF2AK4	RP11-521C20.4
TRPM7	rs200162706	15	50851558	50559361	A	AT	AT	0.394113	3_prime_UTR_variant	1.074e-08	-???	-0.0025	0.0005	5.466e-12	-???	-0.0018	0.0003	0.5541	-0.0012	0.014	TRPM7	0		138	rs3109882,rs2630,rs4775894,rs934624					RP11-120K9.2			rs3105593	24952745	QT interval		3e-12
LIPC	rs1077834	15	58723479	58431280	T	C	C	0.227394	intron_variant	1.612e-11	-???	-0.0035	0.0005	4.218e-10	-???	-0.002	0.0003	0.3265	-0.0294	0.0164	ALDH1A2,LIPC	0,0		10	rs1800588,rs261334		LIPC						rs2070895	29403010	high density lipoprotein cholesterol measurement		1e-140
CD276	rs8032727	15	73977336	73684995	A	G	G	0.420592	intron_variant	1.921e-17	+00?	0.0035	0.0004	3.628e-14	+00?	0.002	0.0003	0.3354	0.0047	0.0137	CD276	0		14	rs55868793,rs8038465	CD276	CD276						rs8038465	22001757	serum gamma-glutamyl transferase measurement		1e-09
ANPEP	rs41276920	15	90347920	89804689	G	A	A	0.0853499	non_coding_transcript_exon_variant	6.439e-18	-0-?	-0.006	0.0008	4.316e-12	---?	-0.003	0.0005	0.645	-0.0119	0.0242	ANPEP	0	ANPEP	8	rs41276914,rs17240268,rs41276922								rs17240268	30504769	gallstones		6e-11
IL32	rs76580947	16	3115325	3065324	G	C	C	0.0883057	5_prime_UTR_variant	2.687e-12	---0	-0.0053	0.0008	3.348e-12	---0	-0.003	0.0005	0.7673	-0.0182	0.0241	IL32	0		21	rs76580947				IL32
MMP15	rs9926693	16	58097357	58063453	A	G	G	0.25671	intergenic_variant	7.585e-15	-???	-0.0034	0.0005	1.631e-09	-???	-0.0016	0.0003	0.945	0.0008	0.0157	MMP15	16552	MMP15	24	rs12924215,rs2241774								rs12447804	21946350	pulmonary function measurement, FEV/FEC ratio	(FEV1/FVC)	4e-08
HPR	rs217184	16	72105965	72072066	T	C	C	0.190272	intron_variant	2.742e-20	-00?	-0.0046	0.0006	1.818e-21	-00?	-0.0029	0.0004	0.04704	-0.0258	0.0174	TXNL4B,HPR	0,0		3	rs217181								rs217184	29875488	blood protein measurement	(Haptoglobin, HP.3054.3.2)	1e-216
MAF	rs57652769	16	79753976	79720079	C	T	T	0.305447	intron_variant	6.123e-08	+0+0	0.0024	0.0005	1.972e-09	+0+0	0.0016	0.0003	0.6516	-0.0164	0.0148	MAF	119342		73	rs74037508,rs17767419,rs3813582								rs57652769	31578528	urate measurement		2e-27
DYNLRB2	rs28650012	16	80497341	80463444	G	C	G	0.272019	intron_variant	3.615e-26	++?+	0.0047	0.0005	9.36e-15	++?0	0.0023	0.0003	0.08217	-0.0301	0.0153	DYNLRB2	77291		3	rs4581712								rs4581712	22001757	serum gamma-glutamyl transferase measurement		3e-09
SLC2A4	rs117643180	17	7185779	7282460	C	A	A	0.0247739	intron_variant	9.792e-22	+000	0.0117	0.0014	9.231e-16	+000	0.0062	0.0009	0.3931	-0.0395	0.0441	SLC2A4	0		2					SLC2A4
DNAH2	rs138420351	17	7700063	7796745	C	T	T	0.0110116	intron_variant	1.658e-09	-0??	-0.0107	0.0023	7.83e-14	-0??	-0.0097	0.0015	0.6897	0.0053	0.0707	DNAH2	0		1			RP11-199F11.2						rs138420351	30194396	uterine fibroid		3e-30
SHMT1	rs62072546	17	18253839	18350525	C	T	T	0.223632	intron_variant	6.511e-10	+???	0.0029	0.0005	2.902e-08	+???	0.0016	0.0003	0.5474	-0.0065	0.0163	SHMT1	0	LLGL1,FLII,SMCR8	75	rs2290505,rs3829956,rs12449313,rs62072543,rs9909104			FAM106A
HNF1B	rs17138478	17	36073320	37713312	C	A	A	0.129052	intron_variant	2.445e-22	--0-	-0.0062	0.0007	1.001e-08	--00	-0.0021	0.0004	0.7184	-0.0028	0.0202	HNF1B	0		1	rs17138478								rs17138478	30504769	gallstones		5e-10
APOH	rs1801689	17	64210580	66214462	A	C	C	0.0295809	missense_variant	2.357e-32	+00?	0.0149	0.0013	2.261e-22	+00?	0.0072	0.0008	0.05958	0.1055	0.0386	APOH	0	APOH	4	rs1801689,rs78357146								rs1801689	29875488	blood protein measurement	(ADP-ribose pyrophosphatase, mitochondrial, NUDT9.9482.110.3)	1e-49
ATP8B1	rs12968116	18	55322502	57655270	C	T	T	0.119216	missense_variant	6.327e-28	-00?	-0.0065	0.0007	4.883e-11	-00?	-0.0024	0.0004	0.02244	-0.0451	0.0211	ATP8B1	0	ATP8B1	14	rs12968116								rs56950313	30595370	erythrocyte count		9e-16
NEDD4L	rs4940691	18	56095378	58428146	T	G	T	0.20218	intergenic_variant	2.735e-46	++00	0.008	0.0005	6.819e-30	++00	0.0041	0.0004	2.144e-05	0.0585	0.0166	NEDD4L	26606		9	rs4940691								rs9959832	29403010	serum gamma-glutamyl transferase measurement		8e-32
BCL2	rs12454712	18	60845884	63178651	T	C	C	0.377833	intron_variant	2.017e-22	-00-	-0.0042	0.0005	1.422e-11	--0-	-0.0017	0.0003	0.117	-0.0177	0.014	BCL2	0		1	rs12454712								rs12454712	30239722	BMI-adjusted waist-hip ratio		1e-20
PTBP1	rs123698	19	807442	807442	G	C	G	0.38677	non_coding_transcript_exon_variant	2.107e-10	-000	-0.0027	0.0005	4.475e-09	-000	-0.0017	0.0003	0.6404	-0.0003	0.0139	PTBP1	0		1	rs123698								rs123698	30595370	erythrocyte count		5e-27
TJP3	rs1046268	19	3750615	3750617	T	C	T	0.458247	missense_variant	7.534e-12	+0+0	0.0028	0.0004	4.242e-10	+000	0.0014	0.0003	0.4451	-0.0222	0.0136	TJP3	0	TJP3,APBA3	11	rs1046268,rs8102086,rs2368926
CYP4F2	rs11086006	19	15986388	15875578	G	A	A	0.354891	upstream_gene_variant	2.004e-08	-??-	-0.0023	0.0005	5.535e-08	-??0	-0.0014	0.0003	0.373	-0.0118	0.0142	CYP4F2	2446		54
ELL	rs11670056	19	18589943	18479133	C	T	T	0.0732619	intron_variant	1.712e-09	-00?	-0.0046	0.0008	1.325e-11	-00?	-0.0033	0.0005	0.02186	-0.0341	0.0265	ELL	0		2	rs11670056								rs11670056	30595370	heel bone mineral density		1e-17
TM6SF2	rs200210321	19	19393890	19283081	A	AG	AG	0.0730169	intron_variant	8.96e-107	++00	0.0181	0.0008	8.59e-53	++00	0.0084	0.0005	1.021e-19	0.1924	0.0241	SUGP1	0	TM6SF2	14	rs58542926					ATP13A1			rs10401969	24097068	total cholesterol measurement		4e-77
PEPD	rs8103728	19	33900257	33409351	C	G	C	0.332595	intron_variant	7.431e-21	+?+?	0.0049	0.0005	8.276e-18	+?0?	0.0027	0.0003	0.1202	0.0271	0.0144	PEPD	0		7	rs731839								rs4805881	30595370	leukocyte count		3e-12
TGFB1	rs73045269	19	41825191	41319286	C	T	T	0.162462	intron_variant	3.642e-09	+000	0.0028	0.0006	1.822e-25	+000	0.0031	0.0004	0.6603	-0.0079	0.0183	TGFB1,CCDC97	0,0		4	rs73045269		TGFB1		TGFB1			491907	rs73045269	29212778	coronary artery disease		1e-14
SPTLC3	rs4814176	20	12959398	12978750	T	C	T	0.395805	intergenic_variant	2.617e-13	+0??	0.0035	0.0004	9.399e-09	+0??	0.0014	0.0003	0.1483	0.0085	0.0139	SPTLC3	30223		20	rs364585,rs680379	SPTLC3	SPTLC3, RP4-718P11.1						rs4814176	24816252	blood metabolite measurement	(X-10510/palmitoyl sphingomyelin)	7e-33
MYH7B	rs11167248	20	33538721	34950918	G	T	T	0.189576	intron_variant	2.911e-12	+??0	0.0043	0.0006	3.197e-11	+??+	0.0026	0.0004	0.2861	0.0062	0.0173	GSS	0	MYH7B,EDEM2	65	rs3746436,rs3746435,rs6087666,rs3746429		MYH7B, TRPC4AP			EDEM2			rs6120804	30048462	heel bone mineral density		4e-26
TCEA2	rs28638160	20	62697000	64065647	C	A	A	0.239532	non_coding_transcript_exon_variant	1.561e-09	+000	0.0034	0.0005	3.617e-09	+000	0.002	0.0003	0.3028	0.0184	0.0158	TCEA2	0		11	rs28638160					RGS19			rs6512302	30239722	body mass index		2e-11
CHEK2	rs5752776	22	29108229	28712241	A	G	A	0.325032	non_coding_transcript_exon_variant	1.375e-13	-0-0	-0.0039	0.0005	1.532e-10	-000	-0.002	0.0003	0.1978	-0.014	0.0145	CHEK2	0		24	rs738722,rs1547014,rs5752773	CHEK2	CHEK2						rs5762752	31809533	optic disc size measurement		8e-33
APOL3	rs132645	22	36548406	36152358	G	A	G	0.173568	intron_variant	3.998e-57	-0?0	-0.0081	0.0006	1.768e-23	-0?0	-0.0033	0.0004	0.1431	-0.0194	0.0179	APOL3	0	APOL3	16	rs132642,rs132653								rs80576	31152163	glomerular filtration rate		1e-10
PNPLA3	rs738409	22	44324727	43928847	C	G	G	0.216326	missense_variant	0	++++	0.0217	0.0005	0	++0+	0.0131	0.0003	4.845e-55	0.223	0.0156	PNPLA3	0	PNPLA3	4	rs738409						22001757, 29403010, 28090653, 30589442	0	rs738408	29403010	aspartate aminotransferase measurement		4e-74
