# Supplementary material for: GWAS of serum ALT and AST reveals an association of SLC30A10 Thr95Ile with hypermanganesemia symptoms
Source: Nat Commun. 2021 Jul 27;12:4571. doi: 10.1038/s41467-021-24563-1 (PMC8316433; doi:10.1038/s41467-021-24563-1)
Supplement: Supplementary file 5 — Supplementary Data 3 [file 41467_2021_24563_MOESM5_ESM.xlsx]

## Sheet: Supplementary Data 3
MarkerName	locus_name	rsid	ALT_Sex_HetISq	ALT_Sex_HetChiSq	ALT_Sex_HetPVal	AST_Sex_HetISq	AST_Sex_HetChiSq	AST_Sex_HetPVal	ALT_Men_Effect	ALT_Men_StdErr	ALT_Men_PLINKPval	AST_Men_Effect	AST_Men_StdErr	AST_Men_PLINKPval	ALT_Women_Effect	ALT_Women_StdErr	ALT_Women_PLINKPval	AST_Women_Effect	AST_Women_StdErr	AST_Women_PLINKPval
10:70983629:A:G	HKDC1	rs9663238	98	49.706	1.786e-12	96.7	29.878	4.601e-08	0.0022	0.0007	0.001458	0.0005	0.0005	0.2829	0.0087	0.0006	4.581e-42	0.004	0.0004	4.466e-23
9:117134191:C:T	AKNA	rs7043196	96.1	25.681	4.029e-07	81.1	5.281	0.02156	0.0114	0.0006	3.599e-71	0.0041	0.0004	2.254e-21	0.0071	0.0006	2.429e-33	0.0028	0.0004	1.239e-13
14:94844947:C:T	SERPINA1	rs28929474	96.1	25.411	4.632e-07	97.1	34.744	3.761e-09	-0.0338	0.0023	3.108e-49	-0.0198	0.0015	7.32e-38	-0.0181	0.0021	1.175e-17	-0.0081	0.0013	1.377e-09
16:80497341:G:C	DYNLRB2	rs28650012	94.4	18	2.209e-05	84	6.244	0.01246	0.0026	0.0007	0.0002392	0.0015	0.0005	0.002043	0.0068	0.0007	1.246e-24	0.0031	0.0004	2.744e-13
1:220970028:A:G	MTARC1	rs2642438	94.1	16.988	3.761e-05	84	6.244	0.01246	0.0086	0.0007	6.39e-35	0.0028	0.0005	1.59e-09	0.0048	0.0006	1.72e-13	0.0012	0.0004	0.002935
6:116338065:T:C	FRK	rs1890426	93.8	16.106	5.99e-05	93.4	15.125	0.0001006	0.0054	0.0007	1.866e-16	0.0033	0.0004	2.23e-14	0.0017	0.0006	0.004773	0.0011	0.0004	0.00438
22:36548406:G:A	APOL3	rs132645	93.4	15.125	0.0001006	76.2	4.197	0.0405	-0.0104	0.0008	2.854e-35	-0.0041	0.0006	3.477e-13	-0.006	0.0008	7.798e-15	-0.0025	0.0005	2.807e-07
4:146821410:C:A	ZNF827	rs4835265	93.1	14.593	0.0001334	68.9	3.213	0.07305	-0.0078	0.0009	2.081e-19	-0.004	0.0006	1.286e-11	-0.0124	0.0008	2.404e-53	-0.0054	0.0005	1.027e-26
10:113949664:T:C	GPAM	rs10787429	92.8	13.969	0.0001858	89.8	9.756	0.001787	-0.0082	0.0007	1.311e-29	-0.0033	0.0005	4.767e-12	-0.0045	0.0007	2.304e-11	-0.0013	0.0004	0.001511
15:73977336:A:G	CD276	rs8032727	92.5	13.347	0.0002588	90.1	10.125	0.001463	0.0052	0.0006	4.936e-16	0.003	0.0004	2.527e-12	0.0021	0.0006	0.0003541	0.0012	0.0004	0.001297
1:110232983:A:G	GSTM1	rs140584594	91	11.112	0.0008576	71.5	3.512	0.06092	0.0059	0.0007	1.225e-16	0.0021	0.0005	1.693e-05	0.0026	0.0007	8.515e-05	0.0009	0.0004	0.03565
2:44072576:G:T	ABCG8	rs4299376	90.6	10.588	0.001138	79.1	4.78	0.02878	-0.0011	0.0007	0.09524	-0.0009	0.0005	0.05626	-0.0041	0.0006	1.301e-10	-0.0023	0.0004	1.026e-08
19:19393890:A:AG	TM6SF2	rs200210321	89	9.06	0.002612	91.3	11.469	0.0007077	0.0207	0.0012	3.035e-64	0.0103	0.0008	1.486e-36	0.0158	0.0011	5.706e-45	0.0067	0.0007	3.232e-21
5:31020521:A:G	CDH6	rs6888304	88.3	8.582	0.003396	75.7	4.122	0.04233	-0.0041	0.0007	6.406e-09	-0.0017	0.0005	0.0004244	-0.007	0.0007	1.911e-26	-0.003	0.0004	2.928e-13
6:21924164:G:A	SOX4	rs10946488	88.3	8.582	0.003396	85.8	7.049	0.007932	0.0014	0.0007	0.05377	0.0008	0.0005	0.09037	0.0043	0.0007	7.556e-11	0.0025	0.0004	1.369e-09
14:50512111:C:T	VCPKMT	rs72680099	86.3	7.306	0.006874	84.5	6.451	0.01109	0.0064	0.0012	1.1e-07	0.005	0.0008	5.461e-10	0.002	0.0011	0.0748	0.0023	0.0007	0.0007871
8:9187242:A:G	TNKS	rs1461729	85.5	6.882	0.008705	0	0.753	0.3855	-0.0071	0.0011	1.827e-11	-0.004	0.0007	1.482e-08	-0.011	0.001	2.953e-30	-0.0048	0.0006	2.064e-15
10:79657705:C:G	DLG5	rs7099526	85.2	6.776	0.009237	84	6.244	0.01246	0.0041	0.0007	4.8e-09	0.0015	0.0005	0.001069	0.0065	0.0006	6.191e-24	0.0031	0.0004	1.531e-14
19:3750615:T:C	TJP3	rs1046268	85.1	6.722	0.009522	73.6	3.781	0.05183	-0.0039	0.0006	1.478e-09	-0.0019	0.0004	6.393e-06	-0.0017	0.0006	0.003891	-0.0008	0.0004	0.02492
1:66161698:C:T	LEPR	rs6688625	84.8	6.57	0.01037	78.9	4.738	0.02951	-0.0019	0.0008	0.02316	-0.0018	0.0006	0.001099	-0.0048	0.0008	4.855e-10	-0.0035	0.0005	9.351e-13
8:126514676:T:C	TRIB1	rs7012891	84.3	6.378	0.01156	49.4	1.976	0.1599	0.0069	0.0007	5.502e-20	0.0028	0.0005	3.188e-08	0.0044	0.0007	1.576e-10	0.0019	0.0004	1.022e-05
3:12344730:C:G	PPARG	rs11712037	83.4	6.017	0.01417	76.5	4.247	0.03932	-0.0103	0.001	1.78e-25	-0.0043	0.0007	4.889e-11	-0.007	0.0009	2.527e-14	-0.0024	0.0006	2.457e-05
18:56095378:T:G	NEDD4L	rs4940691	81.9	5.531	0.01868	0	0.72	0.3961	-0.0067	0.0008	3.193e-17	-0.0038	0.0005	1.391e-12	-0.0092	0.0007	1.864e-36	-0.0044	0.0005	4.954e-21
2:227112754:C:T	IRS1	rs2943654	80.7	5.188	0.02274	73.6	3.781	0.05183	-0.007	0.0007	8.324e-26	-0.0029	0.0004	1.322e-10	-0.0049	0.0006	3.486e-15	-0.0018	0.0004	7.188e-06
17:7185779:C:A	SLC2A4	rs117643180	80.2	5.051	0.02461	66.8	3.012	0.08266	-0.0085	0.002	3.149e-05	-0.0046	0.0014	0.0007406	-0.0147	0.0019	4.568e-15	-0.0078	0.0012	4.991e-11
4:100472229:GATTTATAGTTCAGAGA:G	MTTP	4:100472229_GATTTATAGTTCAGAGA_G	79.8	4.939	0.02626	66.1	2.951	0.08581	0.0046	0.0007	3.205e-10	0.0027	0.0005	3.167e-08	0.0024	0.0007	0.0003922	0.0016	0.0004	0.0001227
1:16505320:A:G	EPHA2	rs1497406	77.8	4.5	0.03389	0	0.5	0.4795	0.0058	0.0006	1.953e-19	0.0031	0.0004	1.658e-12	0.0076	0.0006	7.355e-37	0.0035	0.0004	2.739e-20
1:89293294:CCCCTTCCCTT:C	PKN2	rs569279311	77.8	4.5	0.03389	0	0.125	0.7237	0.0025	0.0006	7.586e-05	0.0025	0.0004	5.443e-09	0.0043	0.0006	2.554e-13	0.0027	0.0004	7.152e-13
2:113841030:A:G	IL1F10	rs6734238	77.8	4.5	0.03389	81.1	5.281	0.02156	-0.0026	0.0006	5.16e-05	-0.0019	0.0004	1.338e-05	-0.0044	0.0006	2.169e-13	-0.0032	0.0004	3.01e-17
2:112764394:G:A	MERTK	rs10864895	76.5	4.247	0.03932	11.1	1.125	0.2888	0.0039	0.0007	2.772e-09	0.0018	0.0004	5.337e-05	0.002	0.0006	0.0009275	0.0012	0.0004	0.001937
17:7700063:C:T	DNAH2	rs138420351	75.8	4.129	0.04216	60.1	2.504	0.1135	0.0155	0.0033	2.177e-06	0.0121	0.0022	4.367e-08	0.0063	0.0031	0.04049	0.0075	0.0019	0.0001134
6:43757082:T:A	VEGFA	rs4711750	75.1	4.014	0.04513	11.1	1.125	0.2888	-0.0034	0.0006	8.106e-08	-0.002	0.0004	3.539e-06	-0.0051	0.0006	7.826e-18	-0.0026	0.0004	4.111e-12
3:172234017:G:A	TNFSF10	rs142552223	74.6	3.94	0.04716	0	0.163	0.6865	0.0148	0.0017	9.987e-19	0.0064	0.0011	1.267e-08	0.0103	0.0015	2.91e-11	0.0058	0.001	2.801e-09
6:33047466:T:C	HLA-DPB1	rs3135024	72.9	3.684	0.05495	0	0.22	0.6394	0.0044	0.0007	3.462e-09	0.0036	0.0005	4.371e-13	0.0025	0.0007	0.0003642	0.0033	0.0004	5.302e-14
16:79753976:C:T	MAF	rs57652769	70.6	3.4	0.0652	75.7	4.122	0.04233	-0.0033	0.0007	2.192e-06	-0.0022	0.0005	1.793e-06	-0.0016	0.0006	0.01172	-0.0009	0.0004	0.0201
3:156795468:A:G	LEKR1	rs13322435	70.6	3.4	0.0652	50	2	0.1573	0.0042	0.0007	1.707e-10	0.0018	0.0004	4.022e-05	0.0025	0.0006	3.141e-05	0.001	0.0004	0.006296
17:36073320:C:A	HNF1B	rs17138478	68.6	3.182	0.07444	57.4	2.347	0.1255	0.0049	0.001	2.144e-07	0.0014	0.0006	0.02866	0.0073	0.0009	1.4e-16	0.0027	0.0006	8.51e-07
6:26093141:G:A	HFE	rs1800562	68.5	3.174	0.07484	88.2	8.504	0.003543	-0.0073	0.0012	1.382e-09	-0.0061	0.0008	6.384e-14	-0.0044	0.0011	6.569e-05	-0.003	0.0007	2.387e-05
11:16251251:A:T	SOX6	rs2030291	66.8	3.012	0.08266	0	0.5	0.4795	-0.0034	0.0007	1.942e-07	-0.0016	0.0004	0.0002273	-0.0018	0.0006	0.002405	-0.0012	0.0004	0.001046
14:91531842:G:T	DGLUCY	rs11159989	66.8	3.012	0.08266	0	0.22	0.6394	-0.0017	0.0007	0.01346	-0.0015	0.0005	0.001566	-0.0033	0.0006	1.822e-07	-0.0018	0.0004	3.697e-06
14:20938251:A:C	PNP	rs1760940	66.1	2.949	0.08593	35.9	1.561	0.2115	0.0014	0.0007	0.05431	0.0016	0.0005	0.001098	0.0031	0.0007	7.628e-06	0.0024	0.0004	2.571e-08
5:130867733:G:A	FNIP1	rs1029472	64.4	2.805	0.09394	26	1.352	0.245	0.0042	0.0014	0.001824	0.0022	0.0009	0.01356	0.0074	0.0013	4.517e-09	0.0036	0.0008	6.084e-06
2:233515247:A:G	EFHD1	rs4973549	62.2	2.647	0.1037	85.8	7.031	0.00801	0.0064	0.0007	3.596e-22	0.0032	0.0004	1.029e-12	0.0049	0.0006	1.86e-15	0.0017	0.0004	6.641e-06
13:41611271:A:G	ELF1	rs73176948	57.6	2.358	0.1246	21.5	1.274	0.259	-0.0062	0.0012	3.722e-07	-0.0039	0.0008	2.761e-06	-0.0037	0.0011	0.00125	-0.0027	0.0007	0.0001506
19:33900257:C:G	PEPD	rs8103728	56.6	2.306	0.1289	59	2.439	0.1183	-0.0056	0.0007	1.361e-16	-0.0032	0.0005	2.278e-12	-0.0042	0.0006	3.196e-11	-0.0022	0.0004	1.471e-08
14:51202910:GCA:G	NIN	14:51202910_GCA_G	49.8	1.993	0.158	24.7	1.328	0.2492	0.0054	0.0009	2.718e-09	0.0023	0.0006	0.0001134	0.0037	0.0008	6.922e-06	0.0014	0.0005	0.005824
5:106878792:G:C	EFNA5	rs6879279	49.8	1.993	0.158	0	0.148	0.7009	0.0025	0.0009	0.003991	0.0015	0.0006	0.008776	0.0042	0.0008	2.842e-07	0.0018	0.0005	0.0004794
22:44324727:C:G	PNPLA3	rs738409	49.8	1.991	0.1582	95.1	20.48	6.026e-06	0.0225	0.0008	1.41e-187	0.0149	0.0005	5.42e-182	0.021	0.0007	1.12e-190	0.0117	0.0005	5.47e-149
17:64210580:A:C	APOH	rs1801689	44.1	1.788	0.1811	84.3	6.376	0.01157	0.017	0.0019	3.127e-19	0.0096	0.0013	3.204e-14	0.0135	0.0018	1.823e-14	0.0053	0.0011	1.715e-06
5:55857025:G:GT	C5orf67	rs11429307	43.1	1.758	0.1849	21.9	1.28	0.2579	0.0042	0.0008	2.404e-07	0.0016	0.0005	0.00351	0.0057	0.0008	4.678e-14	0.0024	0.0005	4.149e-07
6:127454893:G:A	RSPO3	rs72959041	42.2	1.732	0.1882	59	2.436	0.1185	-0.0064	0.0015	1.836e-05	-0.0044	0.001	1.454e-05	-0.0091	0.0014	4.26e-11	-0.0023	0.0009	0.008046
6:36646788:A:G	CDKN1A	rs3176320	41	1.694	0.1931	0	0.878	0.3487	-0.0033	0.0007	9.932e-07	-0.002	0.0005	1.902e-05	-0.0021	0.0006	0.0006342	-0.0014	0.0004	0.000415
10:101912064:T:C	ERLIN1	rs2862954	40.5	1.681	0.1949	0	0.031	0.8597	-0.0126	0.0006	4.702e-85	-0.0054	0.0004	1.786e-35	-0.0115	0.0006	1.038e-82	-0.0053	0.0004	2.656e-45
12:111884608:T:C	SH2B3	rs3184504	40.5	1.681	0.1949	0	0.5	0.4795	-0.0057	0.0006	1.144e-18	-0.0022	0.0004	3.282e-07	-0.0046	0.0006	7.165e-15	-0.0026	0.0004	1.141e-11
7:92408370:C:T	CDK6	rs445	38.8	1.633	0.2012	76.5	4.247	0.03932	-0.0053	0.0011	7.777e-07	-0.0013	0.0007	0.06528	-0.0072	0.001	4.289e-13	-0.0032	0.0006	3.411e-07
12:57071889:AG:A	NACA	Affx-8220405	31.9	1.469	0.2254	0	0.098	0.7548	-0.0023	0.0007	0.001414	-0.0022	0.0005	6.958e-06	-0.0035	0.0007	1.121e-07	-0.0024	0.0004	5.788e-09
3:160037972:T:A	IFT80	rs17826137	31.9	1.469	0.2254	35.9	1.561	0.2115	-0.0032	0.0007	1.016e-05	-0.0014	0.0005	0.003446	-0.0044	0.0007	3.764e-11	-0.0022	0.0004	1.731e-07
1:220101499:G:A	SLC30A10	rs188273166	31.4	1.458	0.2272	0	0.319	0.572	-0.066	0.009	2.13e-13	-0.0438	0.006	3.583e-13	-0.0508	0.0088	6.917e-09	-0.0392	0.0055	1.346e-12
14:35178297:A:G	CFL2	rs12882669	28	1.389	0.2386	11.1	1.125	0.2888	0.0028	0.0006	1.651e-05	0.0018	0.0004	1.924e-05	0.0038	0.0006	1.766e-10	0.0024	0.0004	3.078e-10
15:90347920:G:A	ANPEP	rs41276920	23.5	1.308	0.2528	0	0.717	0.3972	0.007	0.0011	5.165e-10	0.0035	0.0008	3.078e-06	0.0053	0.001	4.377e-07	0.0026	0.0007	0.0001123
17:18253839:C:T	SHMT1	rs62072546	21.5	1.274	0.259	16.3	1.195	0.2743	-0.0021	0.0008	0.005818	-0.0011	0.0005	0.03195	-0.0033	0.0007	2.421e-06	-0.0018	0.0004	3.577e-05
11:22255486:G:A	ANO5	rs12574283	19	1.235	0.2665	81.8	5.488	0.01915	-0.0037	0.0007	1.434e-07	-0.0039	0.0005	8.133e-17	-0.0026	0.0007	6.516e-05	-0.0024	0.0004	3.043e-09
3:39343522:T:C	CX3CR1	rs2853704	18.2	1.223	0.2688	55.9	2.265	0.1323	-0.0039	0.0012	0.001517	-0.0019	0.0008	0.01985	-0.0057	0.0011	4.304e-07	-0.0035	0.0007	9.713e-07
8:72447308:C:CT	EYA1	rs34082903	18.2	1.223	0.2688	0	0	1	-0.005	0.0012	2.75e-05	-0.004	0.0008	5.135e-07	-0.0068	0.0011	8.766e-10	-0.004	0.0007	8.514e-09
22:29108229:A:G	CHEK2	rs5752776	15	1.176	0.2781	16.3	1.195	0.2743	0.0044	0.0007	1.059e-10	0.0024	0.0005	1.047e-07	0.0034	0.0006	4.99e-08	0.0017	0.0004	2.135e-05
6:130370731:TTG:T	L3MBTL3	rs201927923	15	1.176	0.2781	0	0.878	0.3487	-0.0046	0.0007	2.427e-11	-0.0023	0.0005	4.85e-07	-0.0036	0.0006	1.926e-08	-0.0017	0.0004	4.021e-05
15:40331547:TCA:T	EIF2AK4	15:40331547_TCA_T	2	1.02	0.3124	0	0.878	0.3487	0.0043	0.0007	8.829e-10	0.003	0.0005	2.298e-10	0.0053	0.0007	4.522e-16	0.0024	0.0004	7.641e-09
14:77517894:G:A	IRF2BPL	rs205810	0	0.953	0.329	0	0.878	0.3487	0.0021	0.0007	0.002043	0.002	0.0005	1.202e-05	0.003	0.0006	9.303e-07	0.0014	0.0004	0.0003918
12:21014178:A:G	SLCO1B3	rs7306033	0	0.834	0.361	57.6	2.361	0.1244	0.006	0.0009	3.22e-11	0.003	0.0006	1.037e-06	0.0049	0.0008	6.317e-09	0.0018	0.0005	0.0009384
9:95902595:G:A	NINJ1	rs1110236	0	0.834	0.361	0	0.016	0.8981	0.0031	0.0009	0.0006687	0.0028	0.0006	6.409e-06	0.0042	0.0008	8.634e-07	0.0029	0.0005	6.23e-08
11:93866147:T:G	PANX1	rs11607757	0	0.669	0.4136	0	0.576	0.4477	-0.0123	0.001	2.739e-35	-0.005	0.0007	4.449e-14	-0.0112	0.0009	3.785e-34	-0.0057	0.0006	8.022e-23
20:12959398:T:C	SPTLC3	rs4814176	0	0.576	0.4477	0	0.125	0.7237	-0.0039	0.0007	2.512e-09	-0.0016	0.0004	0.0002508	-0.0032	0.0006	1.114e-07	-0.0014	0.0004	0.0003477
15:58723479:T:C	LIPC	rs1077834	0	0.566	0.4517	0	0.098	0.7548	-0.004	0.0008	2.399e-07	-0.0021	0.0005	3.168e-05	-0.0032	0.0007	4.912e-06	-0.0019	0.0004	1.465e-05
20:62697000:C:A	TCEA2	rs28638160	0	0.5	0.4795	0	0.878	0.3487	-0.0029	0.0007	8.647e-05	-0.0016	0.0005	0.0011	-0.0036	0.0007	1.558e-07	-0.0022	0.0004	3.014e-07
9:136905474:C:T	BRD3	rs467379	0	0.5	0.4795	66.1	2.951	0.08581	-0.003	0.0007	2.023e-05	-0.0024	0.0005	3.6e-07	-0.0023	0.0007	0.0004117	-0.0013	0.0004	0.001321
19:41825191:C:T	TGFB1	rs73045269	0	0.441	0.5065	57.6	2.361	0.1244	-0.0032	0.0009	0.0002251	-0.0038	0.0006	3.982e-11	-0.0024	0.0008	0.002488	-0.0026	0.0005	3.254e-07
12:4328521:G:A	CCND2	rs117233107	0	0.395	0.5299	0	0.585	0.4443	0.0117	0.0028	2.262e-05	0.0071	0.0019	0.0001422	0.0093	0.0026	0.0002861	0.0052	0.0016	0.001387
16:3115325:G:C	IL32	rs76580947	0	0.367	0.5449	0	0.434	0.5102	0.0056	0.0011	6.78e-07	0.0033	0.0008	1.595e-05	0.0047	0.001	6.86e-06	0.0026	0.0007	7.306e-05
13:110372270:G:C	IRS2	rs4773073	0	0.354	0.5521	0	0.125	0.7237	-0.0025	0.001	0.009842	-0.0024	0.0006	0.0001427	-0.0033	0.0009	0.0002391	-0.0021	0.0006	0.000165
12:10597207:C:T	KLRC1	rs11053802	0	0.294	0.5876	0	0.22	0.6394	0.0029	0.0007	2.52e-05	0.0023	0.0005	7.121e-07	0.0024	0.0006	0.0001355	0.002	0.0004	5.259e-07
19:15986388:G:A	CYP4F2	rs11086006	0	0.294	0.5876	0	0.5	0.4795	0.0025	0.0007	0.0001677	0.0016	0.0004	0.000465	0.002	0.0006	0.001251	0.0012	0.0004	0.001564
1:150981225:C:A	PRUNE1	rs6684154	0	0.231	0.6309	0	0.007	0.932	0.015	0.0026	9.085e-09	0.0062	0.0018	0.0004084	0.0133	0.0024	5.328e-08	0.006	0.0015	0.0001021
12:53285086:T:G	KRT8	rs11170319	0	0.222	0.6374	11.1	1.125	0.2888	0.0025	0.0006	0.0001008	0.0021	0.0004	1.107e-06	0.0021	0.0006	0.0004179	0.0015	0.0004	4.701e-05
4:88213808:A:G	HSD17B13	rs6834314	0	0.163	0.6862	71.5	3.512	0.06092	-0.0089	0.0007	3.186e-36	-0.0052	0.0005	3.108e-28	-0.0085	0.0007	3.364e-38	-0.004	0.0004	2.695e-22
18:55322502:C:T	ATP8B1	rs12968116	0	0.138	0.7102	0	0.188	0.6644	0.006	0.001	6.175e-10	0.0025	0.0007	9.865e-05	0.0065	0.0009	5.447e-13	0.0021	0.0006	0.0001986
15:50851558:A:AT	TRPM7	rs200162706	0	0.106	0.7449	0	0.781	0.3768	-0.0028	0.0007	1.543e-05	-0.0022	0.0004	4.002e-07	-0.0025	0.0006	3.357e-05	-0.0017	0.0004	1.333e-05
1:11119135:G:A	SRM	rs743577	0	0.092	0.7619	0	0.098	0.7548	-0.003	0.0007	4.57e-05	-0.0017	0.0005	0.0004233	-0.0033	0.0007	1.297e-06	-0.0015	0.0004	0.0003762
16:58097357:A:G	MMP15	rs9926693	0	0.092	0.7619	0	0.024	0.8759	-0.0034	0.0007	4.703e-06	-0.0015	0.0005	0.002263	-0.0031	0.0007	6.972e-06	-0.0016	0.0004	0.0002403
16:72105965:T:C	HPR	rs217184	0	0.08	0.7778	0	0.02	0.8875	-0.0048	0.0008	2.594e-09	-0.0029	0.0005	7.321e-08	-0.0045	0.0007	2.575e-09	-0.0028	0.0005	3.766e-09
2:101643506:G:A	TBC1D8	rs72821058	0	0.056	0.8137	0	0	1	0.0033	0.0009	0.0003881	0.0021	0.0006	0.0008076	0.0036	0.0009	2.604e-05	0.0021	0.0005	7.341e-05
1:247622874:T:C	OR2B11	rs4925671	0	0.047	0.8283	0	0.098	0.7548	-0.0024	0.0007	0.0005953	-0.0015	0.0005	0.0009392	-0.0022	0.0006	0.0004606	-0.0017	0.0004	2.004e-05
18:60845884:T:C	BCL2	rs12454712	0	0.047	0.8283	0	0.125	0.7237	-0.0041	0.0007	3.64e-10	-0.0016	0.0004	0.0003344	-0.0043	0.0006	1.871e-12	-0.0018	0.0004	3.931e-06
1:161653737:T:C	FCGR2B	rs61804205	0	0.02	0.8875	0	0.106	0.7449	0.0066	0.001	2.719e-10	0.0066	0.0007	3.269e-21	0.0068	0.001	2.841e-12	0.0069	0.0006	1.172e-29
1:205100663:G:C	DSTYK	rs6593925	0	0.018	0.893	0	0.255	0.6135	-0.0041	0.0011	0.0002118	-0.0033	0.0007	1.305e-05	-0.0039	0.001	0.0001598	-0.0028	0.0007	1.278e-05
19:18589943:C:T	ELL	rs11670056	0	0.015	0.9022	0	0.035	0.8508	0.0048	0.0012	9.479e-05	0.0034	0.0008	3.078e-05	0.0046	0.0011	4.306e-05	0.0032	0.0007	7.687e-06
19:807442:G:C	PTBP1	rs123698	0	0.012	0.9136	0	0.281	0.5959	-0.0027	0.0007	3.627e-05	-0.0015	0.0004	0.0004708	-0.0026	0.0006	2.268e-05	-0.0018	0.0004	3.559e-06
7:134889884:TG:T	WDR91	7:134889884_TG_T	0	0.01	0.9195	35.9	1.561	0.2115	-0.0031	0.0007	1.268e-05	-0.0015	0.0005	0.002036	-0.003	0.0007	4.238e-06	-0.0023	0.0004	6.281e-08
20:33538721:G:T	MYH7B	rs11167248	0	0.008	0.9296	0	0.08	0.7773	-0.0043	0.0008	1.322e-07	-0.0027	0.0005	5.983e-07	-0.0044	0.0008	6.641e-09	-0.0025	0.0005	1.145e-07
11:72945341:C:T	P2RY2	rs2511241	0	0.004	0.951	33.1	1.496	0.2214	0.006	0.0012	1.15e-06	0.004	0.0008	1.319e-06	0.0059	0.0011	2.149e-07	0.0027	0.0007	0.0001968
11:125420313:C:T	FEZ1	rs151105692	0	0.003	0.9549	0	0.069	0.7925	-0.0042	0.0013	0.001049	-0.0036	0.0009	2.773e-05	-0.0043	0.0012	0.0002463	-0.0039	0.0007	1.386e-07
