# Supplementary material for: GWAS of serum ALT and AST reveals an association of SLC30A10 Thr95Ile with hypermanganesemia symptoms
Source: Nat Commun. 2021 Jul 27;12:4571. doi: 10.1038/s41467-021-24563-1 (PMC8316433; doi:10.1038/s41467-021-24563-1)
Supplement: Supplementary file 6 — Supplementary Data 5 [file 41467_2021_24563_MOESM6_ESM.xlsx]

## Sheet: Supplementary Data 5
hg19 chr1 pos	consequence	MAPPED_GENE	DP	STRONGEST.SNP.RISK.ALLELE	MAF_A	DISEASE.TRAIT	P.VALUE	PUBMEDID	PHASE	Manual annotation of effect allele using GWAS Atlas (https://atlas.ctglab.nl/PheWAS)
219787413	upstream_gene_variant	ZC3H11B - SLC30A10	0.317012	rs10779364-?	0.472744	Height	5e-32	30595370	GA/CG
219790221	upstream_gene_variant	ZC3H11B - SLC30A10	-0.261007	rs11118367-T	0.449235	Spherical equivalent or myopia (age of diagnosis)	3e-13	29808027	TG/CA
219797675	intergenic_variant	ZC3H11B - SLC30A10	0.509496	rs1338219-?	0.342475	Red blood cell count	2e-09	30595370	AA/GG
219799245	intergenic_variant	ZC3H11B - SLC30A10	NA	rs6704155-G	NA	Maximum habitual alcohol consumption	5e-07	31151762	NA
219853742	intergenic_variant	ZC3H11B - SLC30A10	0.523595	rs1338227-T	0.418244	Lung function (FEV1/FVC)	4e-24	30804560	GA/TG
219897941	intron_variant	SLC30A10	0.530049	rs4846580-A	0.419169	Total body bone mineral density	3e-09	29304378	GA/AG
219924894	intron_variant	SLC30A10	0.540387	rs11118406-T	0.256272	Chronic obstructive pulmonary disease	4e-11	30804561	TA/AG
219926009	intron_variant	SLC30A10	0.536376	rs12134534-?	0.404831	Heel bone mineral density	2e-38	30595370	TA/CG
219926009	intron_variant	SLC30A10	0.536376	rs12134534-?	0.404831	Lung function (FEV1/FVC)	1e-28	30595370	TA/CG
219926009	intron_variant	SLC30A10	0.536376	rs12134534-?	0.404831	Heel bone mineral density	1e-35	30048462	TA/CG
219926009	intron_variant	SLC30A10	0.536376	rs12134534-T	0.404831	Heel bone mineral density	5e-32	30598549	TA/CG
219927429	intron_variant	SLC30A10	0.538478	rs1418752-T	0.256803	Intraocular pressure	4e-12	29617998	TA/CG
219929281	intron_variant	SLC30A10	0.535687	rs12024492-C	0.258866	Intraocular pressure	2e-12	29617998	CA/TG
219962548	intron_variant	SLC30A10	0.503666	rs7518186-?	0.239548	Balding type 1	3e-11	30595370	AA/GG
219962548	intron_variant	SLC30A10	0.503666	rs7518186-A	0.239548	Male-pattern baldness	2e-13	30573740	AA/GG
219969405	intron_variant	SLC30A10	-0.881436	rs1857237-?	0.109586	Triglyceride levels x long total sleep time interaction (1df test)	3e-10	31719535	TG/CA
219969405	intron_variant	SLC30A10	-0.881436	rs1857237-?	0.109586	Triglyceride levels x long total sleep time interaction (2df test)	9e-14	31719535	TG/CA
219969405	intron_variant	SLC30A10	-0.881436	rs1857237-?	0.109586	Triglyceride levels x long total sleep time interaction (2df test)	5e-06	31719535	TG/CA
220039256	intron_variant	SLC30A10	NA	rs9661050-?	NA	Heel bone mineral density	5e-27	30048462	NA
220040220	intron_variant	SLC30A10	NA	rs201324539-G	NA	Heel bone mineral density	2e-15	28869591	NA
220040220	intron_variant	SLC30A10	NA	rs201324539-G	NA	Heel bone mineral density	7e-13	28869591	NA
220040220	intron_variant	SLC30A10	NA	rs201324539-?	NA	Heel bone mineral density	2e-29	30048462	NA
220080028	intron_variant	SLC30A10	0.981534	rs1776029-?	0.192756	Mean corpuscular hemoglobin	4e-08	30595370	AA/GG	MCH-increasing allele is G, per PMID 27863252
220082150	intron_variant	SLC30A10	-0.94744	rs884127-A	0.351177	Urinary electrolytes (magnesium/calcium ratio)	3e-09	27915449	AG/GA
220086196	intron_variant	SLC30A10	NA	rs5781151-CA	NA	Reticulocyte fraction of red cells	5e-16	27863252	NA
220086196	intron_variant	SLC30A10	NA	rs5781151-CA	NA	Reticulocyte count	2e-13	27863252	NA
220088047	3_prime_UTR_variant	SLC30A10	0.982927	rs2275707-C	0.205823	Heel bone mineral density	1e-17	28869591	CA/AG
220088047	3_prime_UTR_variant	SLC30A10	0.982927	rs2275707-C	0.205823	Heel bone mineral density	8e-07	28869591	CA/AG
220088047	3_prime_UTR_variant	SLC30A10	0.982927	rs2275707-?	0.205823	Red cell distribution width	1e-12	30595370	CA/AG	Red cell distribution width-increasing allele is C, per PMID 27863252
220088047	3_prime_UTR_variant	SLC30A10	0.982927	rs2275707-C	0.205823	Heel bone mineral density	9e-11	28869591	CA/AG
220088047	3_prime_UTR_variant	SLC30A10	0.982927	rs2275707-?	0.205823	Heel bone mineral density	3e-33	30048462	CA/AG	BMD-increasing allele is C, per PMID 30048462, 2886951, 30598549
NA	NA	SLC30A10	NA	rs185048405-T	NA	Total body bone mineral density	3e-09	29304378	NA
NA	NA	SLC30A10	NA	rs201204531-A	NA	Lung function (FEV1/FVC)	3e-10	26635082	NA
