# Supplementary material for: GWAS of serum ALT and AST reveals an association of SLC30A10 Thr95Ile with hypermanganesemia symptoms
Source: Nat Commun. 2021 Jul 27;12:4571. doi: 10.1038/s41467-021-24563-1 (PMC8316433; doi:10.1038/s41467-021-24563-1)
Supplement: Supplementary file 7 — Supplementary Data 4 [file 41467_2021_24563_MOESM7_ESM.xlsx]

## Sheet: Supplementary Data 4
		rs188273166 carrier	noncarrier
Entire biobank	N with array genotyping data	1117	486210
	N with ALT measured	1056	463181
	N with AST measured	1053	461645
	N with ALT and AST	1053	461538
	Mean ALT (SD)	27.37 (18.30)	23.54 (14.18)
	Mean AST (SD)	28.85 (10.54)	26.22 (10.67)
		rs188273166 carrier	noncarrier	Unadjusted OR	Fisher p
	N ALT > 40 U/L (%)	140 (13.3%)	38949 (8.4%)	1.66	1.17e-07
	N AST > 40 U/L (%)	90 (8.5%)	23297 (5.0%)	1.76	1.97e-06
	N ALT and AST > 40 U/L	59 (5.6%)	16415 (3.6%)	1.61	0.000813
	Current drinker	1046 (93.7%)	446010 (91.7%)	1.32	0.019
	Former drinker	34 (3.1%)	17477 (3.6%)	0.84	0.38
	Never drinker	36 (3.2%)	21478 (4.4%)	0.72	0.058
		rs188273166 carrier	noncarrier
White British subset, born in England	N with array genotyping data	800	344210
	N with ALT measured	749	327369
	N with AST measured	746	326296
	N with ALT and AST	746	326217
	Mean ALT (SD)	27.53 (19.51)	23.41 (13.96)
	Mean AST (SD)	28.90 (10.49)	26.17 (10.41)
		rs188273166 carrier	noncarrier	Unadjusted OR	Fisher p
	N ALT > 40 U/L (%)	101 (13.5%)	26709 (8.2%)	1.75	8.98e-07
	N AST > 40 U/L (%)	66 (8.8%)	16129 (4.5%)	1.87	8.94e-06
	N ALT and AST > 40 U/L	41 (5.5%)	11262 (3.5%)	1.63	0.0046
	Current drinker	752 (94.0%)	321600 (93.4%)	1.1	0.57
	Former drinker	25 (3.1%)	11652 (3.4%)	0.92	0.77
	Never drinker	23 (2.7%)	10664 (3.1%)	0.93	0.84
