# Supplementary material for: GWAS of serum ALT and AST reveals an association of SLC30A10 Thr95Ile with hypermanganesemia symptoms
Source: Nat Commun. 2021 Jul 27;12:4571. doi: 10.1038/s41467-021-24563-1 (PMC8316433; doi:10.1038/s41467-021-24563-1)
Supplement: Supplementary file 8 — Supplementary Data 6 [file 41467_2021_24563_MOESM8_ESM.xlsx]

## Sheet: Supplementary Data 6
quantitative_trait	SAIGE_Pvalue	SAIGE_beta	SAIGE_se	SAIGE_nobs	PLINK_Pvalue	PLINK_beta	PLINK_se	PLINK_nobs
aspartate_aminotransferase	2.90064e-32	0.376507	0.03184	387770	2.76569e-28	0.375239	0.0340193	320242
alanine_aminotransferase	1.95398e-25	0.324822	0.031165	389063	2.76578e-21	0.315495	0.0333086	321307
ast_platelet_ratio	6.64718e-20	0.288158	0.0315504	378551	2.61302e-17	0.283136	0.0334551	312653
hdl_cholesterol	1.1757e-15	-0.248329	0.0310141	356214	8.55071e-11	-0.218249	0.0336243	294243
apolipoprotein_a	7.25385e-11	-0.208014	0.031927	354247	3.50734e-08	-0.187862	0.0340689	292624
albumin	2.12487e-08	-0.193571	0.0345569	356374	3.96855e-06	-0.167791	0.0363727	294369
haemoglobin_conc	8.11013e-06	0.115731	0.0259355	396065	0.000581932	0.0942871	0.0274096	327169
haematocrit_pctge	1.33031e-05	0.115931	0.0266198	396065	0.000642813	0.0963949	0.0282442	327170
gamma_glutamyltransferase	9.85712e-05	0.120937	0.0310567	388997	0.000396431	0.116923	0.033006	321273
total_protein	0.000252591	-0.126741	0.0346323	355964	0.00342207	-0.107464	0.0367138	294043
phosphate	0.000292916	-0.122255	0.0337583	355698	0.000358804	-0.128548	0.0360208	293808
cholesterol	0.000300744	-0.117121	0.0324015	389194	0.000244376	-0.127992	0.0348931	321432
right_leg_impedance	0.000332518	-0.105551	0.0294132	401067	0.00378678	-0.0903518	0.0312051	331248
creatinine	0.000831406	0.0901421	0.0269715	388999	3.45035e-05	0.117231	0.0283061	321267
heel_broad_ultras_attn	0.00116195	0.129467	0.0398597	237149	0.00123213	0.137902	0.0426758	194350
calcium	0.00138581	-0.110148	0.034447	356241	0.00888842	-0.0967488	0.0369788	294261
left_leg_impedance	0.00165199	-0.0933213	0.0296581	401062	0.0122477	-0.0787602	0.0314419	331243
heel_qui	0.00178693	0.124631	0.0399005	237165	0.00173888	0.136126	0.0434687	194363
heel_bmd_t_score	0.00178788	0.124624	0.0399005	237165	0.0017382	0.136131	0.0434685	194363
heel_bmd	0.00205224	0.124377	0.0403484	237053	0.00191181	0.134867	0.0434544	194273
liver_iron_corrected_t1	0.00321408	1.20157	0.407798	2407	0.00125045	1.21965	0.377389	1980
heel_speed_of_snd	0.00369159	0.116961	0.0402843	237165	0.00345586	0.128329	0.043888	194363
erythrocyte_ct	0.0041947	0.0802984	0.0280456	396065	0.0473158	0.0583374	0.0294118	327170
left_mass_fat_pctge	0.00435471	0.0699961	0.0245492	400943	0.0231507	0.0590619	0.0260076	331145
right_arm_fat_pctge	0.00599941	0.0675002	0.024565	401005	0.0219879	0.0597738	0.0260954	331196
smoking_pack_years_proptn	0.00695979	-0.150121	0.055626	124447	0.00519833	-0.169428	0.0606281	102262
smoking_pack_years	0.00774677	-0.145913	0.0547945	124447	0.00692228	-0.16119	0.0596866	102262
triglycerides	0.00818314	0.0858334	0.0324583	388886	0.0416246	0.0699017	0.0343116	321168
sitting_height	0.00924642	0.0631135	0.0242482	406960	0.031153	0.0554338	0.0257219	336118
bmi	0.00935251	0.082761	0.0318447	406892	0.0360408	0.0714469	0.0340795	336053
left_arm_fat_mass	0.0134642	0.0773869	0.0313149	400905	0.0632744	0.0624571	0.0336286	331111
testosterone	0.0184657	0.0483193	0.0205078	352621	0.077347	0.0401088	0.0227079	291444
right_hand_grip_strength	0.019342	-0.049884	0.0213282	406539	0.0205295	-0.0550552	0.0237661	335788
right_arm_fat_mass	0.0219726	0.0725682	0.0316775	400975	0.0781417	0.059188	0.0335994	331173
seated_height	0.0262745	0.0558726	0.0251437	406960	0.0904332	0.0450047	0.0265809	336118
mean_reticulocyte_vol	0.029148	0.0704804	0.0323085	389722	0.0226824	0.0789354	0.0346397	321871
cystatin_c	0.0295315	0.0656544	0.0301677	389163	0.0568504	0.0608726	0.0319631	321412
diastolic_bp_automated	0.0328093	-0.0704392	0.0330017	381325	0.111843	-0.0565642	0.0355756	314929
standing_height	0.0408532	-0.0450431	0.0220258	407316	0.0710976	-0.0433086	0.0239955	336420
neuroticism_score	0.0497416	0.0649495	0.0331007	331750	0.133872	0.0531336	0.0354458	274070
glucose	0.0500733	-0.0664851	0.0339325	355970	0.0490394	-0.071979	0.0365699	294058
body_fat_pctge	0.0503409	0.0479589	0.0245056	400860	0.117865	0.0407802	0.0260776	331064
ldl_direct	0.0592999	-0.0624897	0.0331341	388479	0.0291664	-0.0773665	0.035469	320826
predicted_fev_1_second	0.0595001	-0.0419596	0.0222659	133778	0.0921862	-0.0443586	0.0263414	110405
mean_corpuscular_vol	0.0614119	0.0604638	0.0323246	396063	0.0546454	0.064718	0.0336776	327168
liver_inflammation_fctr	0.0624353	1.35675	0.728185	922	0.0308643	1.53332	0.708966	792
wb_impedance	0.0694398	-0.0448229	0.0246883	401050	0.238293	-0.0310162	0.0263013	331231
platelet_dist_width	0.0728815	-0.0580926	0.0323894	396057	0.0979811	-0.0564425	0.0341099	327165
mean_corpusc_haemo	0.0773076	0.0567282	0.0321128	396062	0.104552	0.0543712	0.0334967	327167
platelet_crit	0.0789063	-0.0546791	0.0311195	396058	0.12435	-0.0507314	0.0330116	327166
wb_fat_mass	0.079317	0.0558388	0.0318231	400437	0.216875	0.0413938	0.0335204	330709
pulse_rate_automated	0.0799357	0.0582867	0.0332865	381325	0.268836	0.0399475	0.0361271	314929
left_leg_fat_pctge	0.0801016	0.0327858	0.0187337	401037	0.194345	0.0274864	0.0211787	331225
age_started_glasses	0.0809781	0.0553433	0.0317147	363923	0.141015	0.051716	0.0351325	300674
reticulocyte_ct	0.0944646	0.0540852	0.0323417	389721	0.431909	0.0271673	0.034567	321871
left_leg_fat_mass	0.100048	0.0420641	0.0255768	401034	0.24949	0.0313194	0.0271967	331222
left_hand_grip_strength	0.103865	-0.0346323	0.0212938	406477	0.342952	-0.0225537	0.0237821	335767
platelet_ct	0.104518	-0.0508996	0.031355	396062	0.0987907	-0.0553503	0.0335304	327169
c_reactive_protein	0.109277	0.0527907	0.0329642	388356	0.324761	0.0346579	0.0351957	320735
trunk_fat_mass	0.113682	0.0508545	0.0321486	400822	0.260664	0.0389148	0.0345962	331040
weight	0.119127	0.0447351	0.0287049	407038	0.27414	0.0329507	0.0301311	336173
trunk_fat_pctge	0.120738	0.04516	0.0291039	400844	0.232697	0.0373566	0.0313015	331060
hip_circumference	0.132392	0.0482945	0.032095	407464	0.274663	0.0372677	0.0341158	336547
systolic_bp_automated	0.132526	-0.0473536	0.0314806	381317	0.199462	-0.043284	0.0337343	314923
right_leg_pred_mass	0.139984	0.0303652	0.0205747	401045	0.373701	0.0194826	0.0219013	331232
waist_circumference	0.141893	0.0414355	0.0282109	407508	0.337455	0.0290993	0.0303368	336585
right_leg_fat_mas	0.142154	0.0380641	0.0259325	401054	0.336731	0.02643	0.0275128	331240
lymphocyte_pct	0.144769	-0.0479584	0.0328874	395373	0.0835843	-0.0589233	0.0340545	326607
srt_estimate_left	0.153633	-0.0801192	0.0561525	127303	0.179659	-0.0808937	0.0602868	106546
right_leg_fat_free_mass	0.15517	0.0297076	0.0208987	401046	0.392753	0.0188441	0.0220493	331232
right_heel_bmd	0.155426	0.0820743	0.0577735	126952	0.373007	0.0538591	0.0604576	106180
monocyte_pct	0.1686	0.0442999	0.0321779	395373	0.243276	0.039134	0.0335385	326607
left_leg_fat_free_mass	0.173965	0.0280331	0.0206191	401016	0.419657	0.0178768	0.0221517	331205
right_leg_fat_pctge	0.176868	0.0256282	0.0189774	401059	0.323511	0.02118	0.0214531	331243
left_leg_pred_mass	0.179823	0.0275056	0.0205067	401011	0.409196	0.0181574	0.0220007	331200
urine_microalbumin	0.19791	0.0736393	0.0571943	122992	0.150498	0.0909206	0.0632365	101366
min_per_wk_moderate_act	0.207112	-0.0417712	0.0331111	330319	0.346023	-0.0343508	0.0364529	273166
left_heel_bmd	0.20809	0.0728171	0.0578449	126992	0.182599	0.0809004	0.0606994	106180
mean_sphered_cell_vol	0.211369	0.040433	0.0323513	389722	0.167807	0.0476228	0.0345271	321871
monocyte_ct	0.217241	0.03915	0.0317288	395368	0.469747	0.0241789	0.0334475	326603
eosinophill_ct	0.222336	0.0393431	0.0322395	395368	0.366639	0.0307043	0.0340105	326603
lipoprotein_a	0.225942	-0.0455741	0.0376372	309492	0.288196	-0.0430408	0.0405247	255574
reticulocyte_pct	0.2548	0.0372812	0.0327382	389721	0.69337	0.0138	0.0349999	321870
igf_1	0.274425	0.0350789	0.0320962	387084	0.737257	-0.0114545	0.0341428	319706
lymphocyte_ct	0.297974	-0.033969	0.0326378	395368	0.0893027	-0.0585584	0.0344645	326603
total_bilirubin	0.301354	0.0328558	0.0317898	387575	0.356522	0.03117	0.0338064	320087
basophill_pct	0.30844	0.0321008	0.0315177	395373	0.461053	0.0255942	0.0347222	326607
urine_sodium	0.311982	0.03088	0.0305418	395693	0.481071	0.0235977	0.0334917	326777
rheumatoid_factor	0.33639	-0.107295	0.111612	34718	0.813958	-0.0292192	0.124165	28672
urine_creatinine_enzymatic	0.336736	0.0285452	0.029715	396532	0.450697	0.0246369	0.0326638	327471
erythrocyte_dist_width	0.345949	0.0305485	0.032413	396063	0.502474	0.0228865	0.0341283	327168
neutrophill_pct	0.347841	0.0310626	0.0330881	395373	0.206022	0.0435252	0.0344187	326607
eosinophill_pct	0.364511	0.0300157	0.0331006	395373	0.512704	0.0225666	0.0344722	326607
liver_iron	0.390266	-0.49913	0.580968	933	0.33276	-0.67551	0.696999	799
immat_reticulocyte_fr	0.433094	-0.0254326	0.0324433	389722	0.630595	-0.0167212	0.0347713	321871
oestradiol	0.441081	-0.0539866	0.0700789	60997	0.633243	-0.0366677	0.0768441	50421
birth_weight	0.456664	-0.0310478	0.0417112	233409	0.191799	-0.058665	0.0449443	193030
min_per_wk_vigorous_act	0.463343	-0.0225979	0.0308145	330319	0.581531	-0.0186136	0.0337722	273166
peak_expiratory_flow	0.46632	0.0192452	0.0264183	372124	0.409533	0.0243516	0.0295272	307589
hls_reticulocyte_ct	0.505088	0.0216191	0.0324365	389721	0.930741	0.00300767	0.0346054	321871
urate	0.51206	0.0184978	0.0282137	388722	0.551728	0.0179234	0.0301145	321018
left_arm_impedance	0.512415	-0.0150168	0.0229235	401055	0.937393	-0.00191441	0.0243728	331239
neutrophill_ct	0.518318	0.0212007	0.0328215	395368	0.675982	0.0143784	0.0344019	326603
basal_metabolic_rate	0.520919	0.0136738	0.0213011	401075	0.818025	0.00516722	0.0224577	331254
alkaline_phosphatase	0.524394	0.0208227	0.0327099	389215	0.88557	0.00500529	0.0347802	321446
urine_potassium	0.591528	-0.0169482	0.0315831	395656	0.564993	-0.0200083	0.0347703	326763
srt_estimate_right	0.653903	0.025109	0.0560036	127209	0.590812	0.0322593	0.0599994	106478
basophill_ct	0.674957	0.01242	0.029617	395368	0.669334	-0.0136239	0.0319013	326603
min_per_wk_walking	0.682539	-0.0139582	0.0341275	330319	0.23453	-0.0447299	0.037627	273166
right_arm_impedance	0.687465	-0.0092281	0.0229385	401039	0.785217	0.00661302	0.0242655	331226
urea	0.703911	0.012018	0.0316224	388928	0.636451	0.0158912	0.0336203	321221
predicted_fev_1_second_pct	0.706383	-0.0216655	0.0575113	133778	0.683726	0.0253471	0.0622192	110405
wb_fat_free_mass	0.706792	0.00763356	0.0202929	401053	0.991641	0.000224268	0.0214058	331238
liver_fat_pctge	0.713228	0.137277	0.373519	3958	0.856652	-0.0793902	0.439466	3289
whole_body_water_mass	0.713937	0.0073921	0.0201654	401086	0.979459	0.000552272	0.0214495	331262
hls_reticulocyte_pct	0.727314	0.0113297	0.032491	389722	0.920251	-0.00349927	0.0349516	321871
apolipoprotein_b	0.74264	-0.0110237	0.0335719	387310	0.38227	-0.031087	0.03558	319874
sleep_duration	0.769539	0.00858064	0.0292877	408181	0.423742	0.0254887	0.031863	337145
mean_corpusc_haemo_conc	0.794803	0.00832696	0.032017	396058	0.991427	-0.000365208	0.0339896	327163
glycated_haemoglobin_HbA1c	0.806323	-0.00774462	0.0315885	389091	0.466537	-0.0242481	0.0333021	321302
mean_thrombocyte_vol	0.847739	0.0062448	0.0325243	396057	0.431183	0.0273076	0.0346908	327165
pwave_art_stiff_idx	0.851538	-0.0103307	0.0551981	131265	0.682265	-0.0246544	0.0602244	109802
shbg	0.864835	-0.00544118	0.031965	352969	0.632999	0.0161515	0.0338244	291539
trunk_predicted_mass	0.86883	-0.00333042	0.0201666	400708	0.695498	-0.00836324	0.0213672	330942
left_arm_fat_free_mass	0.872446	-0.00328339	0.0204507	400896	0.648636	-0.00985632	0.021631	331106
trunk_fat_free_mass	0.889216	-0.00282984	0.0203153	400749	0.708504	-0.00801546	0.0214394	330977
right_arm_fat_free_mass	0.8982	0.00238706	0.0186583	400970	0.649545	-0.00959325	0.0211122	331168
best_forced_vital_cap	0.915843	0.00273403	0.025873	308709	0.20808	0.0352999	0.028041	255453
liver_proton_density_fat_fraction_amra	0.918051	0.0245103	0.23822	8469	0.910897	-0.0279793	0.250015	7018
direct_bilirubin	0.929438	-0.00301011	0.0339924	330955	0.929821	-0.00320741	0.036419	273481
best_fev_1_second	0.931052	-0.0023086	0.0266826	308709	0.346053	0.0273198	0.0289935	255453
right_arm_pred_mass	0.951552	-0.00112912	0.018584	400964	0.582139	-0.0115638	0.021015	331163
left_arm_pred_mass	0.954256	0.00108796	0.0189662	400882	0.70134	-0.00825524	0.0215254	331093
leukocyte_ct	0.9832	-0.000688827	0.032712	396061	0.652558	-0.0155397	0.0345164	327166
vitamin_d	0.991599	-0.000352233	0.0334509	372037	0.906241	0.00413033	0.0350678	307300
