# Supplementary material for: GWAS of serum ALT and AST reveals an association of SLC30A10 Thr95Ile with hypermanganesemia symptoms
Source: Nat Commun. 2021 Jul 27;12:4571. doi: 10.1038/s41467-021-24563-1 (PMC8316433; doi:10.1038/s41467-021-24563-1)
Supplement: Supplementary file 9 — Supplementary Data 7 [file 41467_2021_24563_MOESM9_ESM.xlsx]

## Sheet: Supplementary Data 7
diagnosis	SAIGE_pvalue	PLINK_pvalue	PLINK_beta	PLINK_se	N_cases_white_british	N_carrier_cases_white_british	OR	OR95low	OR95hi	pop_prevalence_white_british	expected	carrier_prevalence
C240_extrahepatic_bile_duct	2.21456e-09	2.87664e-10	2.89959	0.459866	148	8	18.1667	7.37616	44.7427	0.000362603	0.362966	0.00799201
C24_malignant_neoplasm_of_other_and_unsp	1.54038e-06	1.01974e-05	2.00156	0.453566	339	8	7.40059	3.04217	18.0032	0.000830557	0.831387	0.00799201
C221_intrahepatic_bile_duct_carcinoma	6.22298e-06	3.22815e-06	1.92752	0.414009	424	8	6.87245	3.05281	15.4712	0.00103881	1.03985	0.00799201
K830_cholangitis	1.64341e-05	0.0002933	1.22159	0.337349	1297	13	3.39258	1.75135	6.57184	0.00317768	3.18085	0.012987
K831_obstruction_of_bile_duct	0.000119502	0.00287087	1.22159	0.336727	1585	13	2.72879	1.4104	5.27957	0.00388328	3.88716	0.012987
R02_gangrene_not_elsewhere_classified	0.000177229	0.000163602	1.27121	0.33724	1219	11	3.56516	1.84084	6.90469	0.00298657	2.98956	0.010989
C22_malignant_neoplasm_of_liver_and_intr	0.000191351	0.000262941	1.39557	0.382421	849	9	4.03728	1.90794	8.54302	0.00208007	2.08215	0.00899101
D036_melanoma_in_situ_of_upper_limb_incl	0.000196557	3.86274e-05	1.86292	0.452655	399	6	6.44252	2.65307	15.6446	0.000977558	0.978535	0.00599401
K566_other_and_unspecified_intestinal_ob	0.000218532	0.0054001	0.705323	0.253518	3865	22	2.0245	1.23174	3.32749	0.00946933	9.4788	0.021978
Z888_personal_history_of_allergy_to_othe	0.00022303	0.000489787	0.564766	0.161997	12402	49	1.75904	1.2805	2.4164	0.0303851	30.4155	0.048951
M24_other_specific_joint_derangements	0.000320157	0.000142698	0.864238	0.227225	4305	23	2.3732	1.52025	3.70469	0.0105473	10.5579	0.022977
K91_postprocedural_disorders_of_digestiv	0.000579661	0.00379001	0.845409	0.29201	2602	16	2.32893	1.31399	4.12782	0.00637495	6.38133	0.015984
I831_varicose_veins_of_lower_extremities	0.000647428	0.000212459	0.854071	0.230598	4205	21	2.34919	1.49496	3.69154	0.0103023	10.3126	0.020979
K56_paralytic_ileus_and_intestinal_obstr	0.00070852	0.00542107	0.556662	0.200174	7390	33	1.74484	1.17859	2.58313	0.0181056	18.1238	0.032967
J93_pneumothorax	0.000813438	0.000109327	1.08851	0.281348	2097	14	2.96985	1.71098	5.15492	0.00513769	5.14283	0.013986
K512_ulcerative_chronic_proctitis	0.000846705	1.91366e-05	1.63383	0.382207	683	7	5.12346	2.42227	10.8369	0.00167336	1.67504	0.00699301
J101_influenza_with_other_respiratory_ma	0.000968729	0.000317231	1.37509	0.381883	874	8	3.95543	1.87124	8.36102	0.00214132	2.14346	0.00799201
D509_iron_deficiency_anaemia_unspecified	0.00098552	0.000240988	0.54535	0.14853	14687	55	1.72521	1.28947	2.3082	0.0359834	36.0194	0.0549451
Block_J90_J94_other_diseases_of_pleura	0.00104072	0.0123398	0.396718	0.158543	14282	55	1.48694	1.08978	2.02884	0.0349912	35.0262	0.0549451
M175_other_secondary_gonarthrosis	0.00111274	0.00162254	2.26099	0.71736	115	3	9.59258	2.35129	39.1349	0.000281752	0.282034	0.002997
Z87_personal_history_of_other_diseases_a	0.00124311	0.00097893	0.31208	0.0946698	53277	162	1.36626	1.13488	1.64482	0.13053	130.66	0.161838
X420_home	0.00130859	0.00240639	2.17378	0.716268	123	3	8.79145	2.15954	35.7899	0.000301352	0.301654	0.002997
K910_vomiting_following_gastro_intestina	0.00131625	0.00359719	2.08226	0.715188	127	3	8.02258	1.97485	32.5907	0.000311152	0.311464	0.002997
Block_T08_T14_injuries_to_unspecified_pa	0.00132325	0.00232669	0.36953	0.121356	31075	103	1.44705	1.14073	1.83563	0.0761344	76.2105	0.102897
Block_A30_A49_other_bacterial_diseases	0.0014718	0.00267008	0.388126	0.12923	23671	80	1.47422	1.14435	1.89917	0.0579944	58.0524	0.0799201
K810_acute_cholecystitis	0.00149628	0.000284002	1.02188	0.281551	2270	14	2.77841	1.60006	4.82456	0.00556154	5.56711	0.013986
Y544_loop_high_ceiling_diuretics	0.00150815	1.87343e-05	2.52038	0.588948	130	3	12.4333	3.91981	39.4375	0.000318503	0.318821	0.002997
K83_other_diseases_of_biliary_tract	0.00156327	0.0159653	0.63068	0.261725	3915	20	1.87889	1.12491	3.13824	0.00959183	9.60142	0.01998
T44_poisoning_by_drugs_primarily_affecti	0.00172576	3.87204e-05	2.08712	0.5072	248	4	8.06166	2.98323	21.7852	0.000607605	0.608212	0.003996
S761_injury_of_quadriceps_muscle_and_ten	0.00179932	8.83843e-05	1.62217	0.413771	564	6	5.06407	2.25056	11.3948	0.00138181	1.38319	0.00599401
F34_persistent_mood_affective_disorders	0.001993	0.000105935	1.48658	0.383478	764	7	4.42195	2.08541	9.37641	0.00187181	1.87369	0.00699301
T40_poisoning_by_narcotics_and_psychodys	0.00199686	0.000959907	1.26028	0.381669	962	8	3.52641	1.66897	7.45102	0.00235692	2.35928	0.00799201
B99_other_and_unspecified_infectious_dis	0.00210184	0.0551594	0.336262	0.175354	13644	49	1.39971	0.992596	1.97379	0.0334281	33.4615	0.048951
Block_B99_B99_other_infectious_diseases	0.00210195	0.0551594	0.336262	0.175354	13644	49	1.39971	0.992596	1.97379	0.0334281	33.4615	0.048951
Block_R10_R19_symptoms_and_signs_involvi	0.00213142	0.00707491	0.20811	0.0772695	110416	312	1.23135	1.0583	1.4327	0.270521	270.792	0.311688
M75_shoulder_lesions	0.00215416	0.0105477	0.314425	0.12295	28055	92	1.36947	1.07621	1.74265	0.0687353	68.804	0.0919081
O66_other_obstructed_labour	0.00218793	6.40952e-05	2.0889	0.52259	337	4	8.07603	2.89975	22.4924	0.000825657	0.826482	0.003996
H438_other_disorders_of_vitreous_body	0.00222488	0.00803542	0.571688	0.215684	6486	28	1.77125	1.16061	2.70318	0.0158908	15.9067	0.027972
H43_disorders_of_vitreous_body	0.00236765	0.00317188	0.543961	0.184358	9360	37	1.72282	1.20036	2.47268	0.0229322	22.9551	0.036963
Z870_personal_history_of_diseases_of_the	0.0026367	0.0024565	0.598907	0.197747	7541	31	1.82013	1.23531	2.68181	0.0184756	18.4941	0.030969
J10_influenza_due_to_identified_influenz	0.00264454	0.00122565	1.15464	0.35716	1252	9	3.17288	1.57555	6.38961	0.00306742	3.07049	0.00899101
V484_person_injured_while_boarding_or_al	0.00265483	0.221793	1.22857	1.00556	153	3	3.41634	0.476005	24.5195	0.000374853	0.375228	0.002997
Z88_personal_history_of_allergy_to_drugs	0.00266747	0.00428852	0.281226	0.0984643	50877	150	1.32475	1.09225	1.60675	0.12465	124.774	0.14985
T834_mechanical_complication_of_other_pr	0.00270997	0.000129545	2.2421	0.585815	165	3	9.41308	2.9859	29.6748	0.000404253	0.404657	0.002997
K46_unspecified_abdominal_hernia	0.00271228	0.000152389	1.1639	0.30733	1771	11	3.2024	1.75336	5.84898	0.00433898	4.34332	0.010989
E834_disorders_of_magnesium_metabolism	0.00283122	0.00134176	1.08087	0.337046	1518	10	2.94724	1.52236	5.70578	0.00371913	3.72285	0.00999001
Z515_palliative_care	0.00299057	0.0239244	0.43842	0.194134	9111	36	1.55026	1.05963	2.26806	0.0223221	22.3445	0.035964
M357_hypermobility_syndrome	0.00300115	0.106675	1.14998	0.712807	313	4	3.15813	0.781046	12.7698	0.000766856	0.767623	0.003996
G97_postprocedural_disorders_of_nervous_	0.00323816	0.000172506	1.89957	0.505715	308	4	6.68302	2.48027	18.0072	0.000754606	0.755361	0.003996
G419_status_epilepticus_unspecified	0.00328807	0.00011198	2.26304	0.585818	166	3	9.61227	3.04907	30.3029	0.000406703	0.40711	0.002997
L539_erythematous_condition_unspecified	0.00341294	0.00224882	1.16552	0.381482	1099	8	3.20759	1.51864	6.7749	0.00269257	2.69526	0.00799201
T825_mechanical_complication_of_other_ca	0.00348795	0.00496836	1.41628	0.50418	472	5	4.12176	1.53432	11.0726	0.00115641	1.15757	0.004995
E833_disorders_of_phosphorus_metabolism	0.00349987	0.0246009	1.01295	0.450679	883	7	2.75371	1.13839	6.66107	0.00216337	2.16553	0.00699301
C184_transverse_colon	0.00353826	0.00516655	1.41056	0.504409	477	5	4.09825	1.52488	11.0144	0.00116866	1.16983	0.004995
Y433_other_antineoplastic_drugs	0.00362153	0.0488067	0.552677	0.280507	3727	18	1.7379	1.00289	3.0116	0.00913122	9.14035	0.017982
Z932_ileostomy_status	0.003708	0.0793373	0.668171	0.380823	1808	11	1.95067	0.924741	4.11477	0.00442964	4.43407	0.010989
C183_hepatic_flexure	0.00376113	0.000349922	1.80844	0.505824	314	4	6.10092	2.26376	16.4423	0.000769306	0.770075	0.003996
M707_other_bursitis_of_hip	0.00383241	0.0353255	1.06205	0.504631	691	6	2.89229	1.0757	7.77666	0.00169296	1.69466	0.00599401
Z65_problems_related_to_other_psychosoci	0.00386147	0.0118061	1.80089	0.715237	166	3	6.05503	1.49037	24.6002	0.000406703	0.40711	0.002997
Z948_other_transplanted_organ_and_tissue	0.0039137	0.0054005	1.25423	0.450819	677	6	3.50514	1.44864	8.48106	0.00165866	1.66032	0.00599401
T447_beta_adrenoreceeptor_antagonists_no	0.00397352	0.000154895	2.21692	0.586007	171	3	9.17902	2.91056	28.9478	0.000418953	0.419372	0.002997
E209_hypoparathyroidism_unspecified	0.00399075	0.000243473	2.14955	0.585865	176	3	8.581	2.72169	27.0543	0.000431203	0.431635	0.002997
D41_neoplasm_of_uncertain_or_unknown_beh	0.00399471	0.00739338	0.904051	0.337511	1757	11	2.46959	1.27447	4.78541	0.00430468	4.30899	0.010989
D50_iron_deficiency_anaemia	0.00402304	0.00371793	0.394865	0.136106	20073	69	1.48418	1.13666	1.93795	0.0491792	49.2284	0.0689311
B348_other_viral_infections_of_unspecifi	0.00404071	0.000343214	2.09552	0.585292	170	3	8.12967	2.58144	25.6026	0.000416503	0.41692	0.002997
Block_D37_D48_neoplasms_of_uncertain_or_	0.00406325	0.00378436	0.517793	0.178821	9733	38	1.67832	1.18211	2.38281	0.023846	23.8699	0.037962
R31_unspecified_haematuria	0.00419305	0.019004	0.300448	0.128098	24897	84	1.35046	1.05062	1.73589	0.0609981	61.0591	0.0839161
B05_measles	0.00428528	0.211324	0.47897	0.383196	2093	11	1.61441	0.761783	3.42135	0.00512789	5.13302	0.010989
A41_other_septicaemia	0.00436074	0.00131066	0.545555	0.169763	10744	41	1.72557	1.23716	2.40678	0.026323	26.3493	0.040959
T233_burn_of_third_degree_of_wrist_and_h	0.00443228	0.000382333	2.07944	0.585429	183	3	7.99999	2.53958	25.2009	0.000448354	0.448802	0.002997
K908_other_intestinal_malabsorption	0.00447437	0.000361167	2.08856	0.585533	180	3	8.07328	2.56233	25.437	0.000441004	0.441445	0.002997
K21_gastro_oesophageal_reflux_disease	0.00470157	0.0107415	0.245268	0.096146	53527	160	1.27796	1.05847	1.54298	0.131142	131.273	0.15984
T827_infection_and_inflammatory_reaction	0.00478899	0.00256167	1.07651	0.356939	1353	9	2.93442	1.45777	5.90684	0.00331488	3.31819	0.00899101
H402_primary_angle_closure_glaucoma	0.00525121	0.2114	0.562636	0.450207	1433	9	1.75529	0.726316	4.24203	0.00351088	3.51439	0.00899101
T139_unspecified_injury_of_lower_limb_le	0.00550176	0.00044773	1.77858	0.506685	334	4	5.92144	2.19345	15.9855	0.000818307	0.819125	0.003996
Y43_primarily_systemic_agents	0.00571277	0.0610481	0.506565	0.270436	4166	19	1.65958	0.976784	2.81967	0.0102068	10.217	0.018981
Z452_adjustment_and_management_of_vascul	0.00599874	0.00351893	0.982189	0.336557	1741	10	2.6703	1.38063	5.16467	0.00426548	4.26975	0.00999001
T402_other_opioids	0.00600174	0.00792853	1.19696	0.450818	732	6	3.31004	1.36801	8.00898	0.00179341	1.79521	0.00599401
W209_unspecified_place	0.00603601	0.00058711	2.01132	0.585112	196	3	7.47318	2.37382	23.5268	0.000480204	0.480684	0.002997
S730_dislocation_of_hip	0.0063902	0.0276664	1.57048	0.713212	202	3	4.80896	1.18837	19.4603	0.000494904	0.495399	0.002997
R15_faecal_incontinence	0.0064453	0.0289801	0.591715	0.270962	3943	18	1.80708	1.06251	3.07345	0.00966043	9.67009	0.017982
R11_nausea_and_vomiting	0.00651838	0.0571652	0.257454	0.135356	23566	77	1.29363	0.992187	1.68666	0.0577372	57.7949	0.0769231
S011_open_wound_of_eyelid_and_periocular	0.00662137	0.000993517	1.35749	0.412317	732	6	3.88643	1.73212	8.72011	0.00179341	1.79521	0.00599401
F412_mixed_anxiety_and_depressive_disord	0.00668553	0.0124236	0.473946	0.189588	9659	36	1.60632	1.10778	2.32923	0.0236647	23.6884	0.035964
M751_rotator_cuff_syndrome	0.00672139	0.0480854	0.35979	0.182024	11114	40	1.43303	1.00303	2.04737	0.0272295	27.2567	0.03996
Y83_surgical_operation_and_other_surgica	0.00672295	0.225701	0.158561	0.130879	26999	87	1.17182	0.906684	1.5145	0.0661481	66.2142	0.0869131
M255_pain_in_joint	0.00702824	0.018241	0.228447	0.0967712	77901	219	1.25665	1.03954	1.5191	0.190859	191.05	0.218781
E20_hypoparathyroidism	0.0070536	0.000978207	1.92714	0.584562	210	3	6.86983	2.18453	21.6041	0.000514504	0.515019	0.002997
K81_cholecystitis	0.00715321	0.00100971	0.714276	0.21725	5325	23	2.04271	1.33438	3.12704	0.0130464	13.0594	0.022977
D869_sarcoidosis_unspecified	0.00723802	0.0412871	0.918913	0.450307	962	7	2.50656	1.03698	6.05882	0.00235692	2.35928	0.00699301
E143_with_ophthalmic_complications	0.00729115	0.0882786	0.437998	0.256958	5145	22	1.5496	0.936468	2.56417	0.0126054	12.618	0.021978
M752_bicipital_tendinitis	0.00764348	0.00131884	1.22766	0.382228	1029	7	3.41323	1.61364	7.2198	0.00252107	2.52359	0.00699301
N994_postprocedural_pelvic_peritoneal_ad	0.00777604	0.00111194	1.90513	0.584295	238	3	6.72028	2.13809	21.1227	0.000583105	0.583688	0.002997
T814_infection_following_a_procedure_not	0.00781615	0.0184319	0.455351	0.193205	8789	34	1.57673	1.07968	2.30259	0.0215332	21.5548	0.033966
D70_agranulocytosis	0.00783141	0.00270752	0.636786	0.212324	6063	25	1.8904	1.24686	2.86607	0.0148545	14.8693	0.024975
Block_Y83_Y84_surgical_and_other_medical	0.00784947	0.16161	0.173822	0.124187	29941	95	1.18984	0.932781	1.51775	0.073356	73.4294	0.0949051
K090_developmental_odontogenic_cysts	0.00796547	0.00138554	1.86592	0.583531	226	3	6.46188	2.05896	20.2801	0.000553704	0.554258	0.002997
Block_U00_U49_provisional_assignment_of_	0.00802712	0.00660716	0.969411	0.356923	1493	9	2.63639	1.30976	5.30675	0.00365788	3.66154	0.00899101
D414_bladder	0.0082906	0.0278701	0.839926	0.381939	1443	9	2.3162	1.09563	4.89653	0.00353538	3.53891	0.00899101
T09_other_injuries_of_spine_and_trunk_le	0.00846103	0.0887059	0.500926	0.294271	3676	17	1.65025	0.92696	2.93791	0.00900627	9.01528	0.016983
F13_mental_and_behavioural_disorders_due	0.00852619	0.001154	1.9017	0.585137	220	3	6.69727	2.12725	21.0851	0.000539004	0.539543	0.002997
F32_depressive_episode	0.00865922	0.0100375	0.282957	0.109906	37984	115	1.32705	1.06987	1.64604	0.0930615	93.1546	0.114885
J939_pneumothorax_unspecified	0.00877443	0.00589202	0.927682	0.336882	1699	10	2.52864	1.30655	4.89381	0.00416258	4.16675	0.00999001
E892_postprocedural_hypoparathyroidism	0.00899448	0.00169089	1.83176	0.583407	243	3	6.24487	1.99029	19.5943	0.000595355	0.59595	0.002997
J00_acute_nasopharyngitis_common_cold_	0.00918962	0.00614798	0.530116	0.193488	8693	33	1.69913	1.16286	2.48271	0.021298	21.3193	0.032967
Z51_other_medical_care	0.00935278	0.0577674	0.225202	0.118686	32082	100	1.25258	0.992605	1.58063	0.0786015	78.6801	0.0999001
N920_excessive_and_frequent_menstruation	0.00943339	0.0859371	-0.345539	0.201219	19383	29	0.707839	0.477148	1.05006	0.0474887	47.5362	0.028971
A419_septicaemia_unspecified	0.0098208	0.00652443	0.509881	0.187443	8920	34	1.66509	1.15314	2.40433	0.0218542	21.876	0.033966
M190_primary_arthrosis_of_other_joints	0.00987244	0.00132858	0.93878	0.292479	2313	12	2.55686	1.44126	4.53597	0.0056669	5.67256	0.011988
I499_cardiac_arrhythmia_unspecified	0.00988228	0.130971	0.538915	0.356831	2384	12	1.71415	0.85174	3.44976	0.00584085	5.84669	0.011988
M241_other_articular_cartilage_disorders	0.00995832	0.00857776	1.0023	0.381327	1339	8	2.72454	1.29033	5.75288	0.00328058	3.28386	0.00799201
I269_pulmonary_embolism_without_mention_	0.0100304	0.00537244	0.557699	0.200336	7343	29	1.74665	1.17944	2.58663	0.0179905	18.0085	0.028971
Z637_other_stressful_life_events_affecti	0.0101461	0.0406215	1.4582	0.712231	243	3	4.29822	1.0642	17.3601	0.000595355	0.59595	0.002997
X62_intentional_self_poisoning_by_and_ex	0.0102583	0.00191606	1.40163	0.451708	600	5	4.06182	1.67579	9.84514	0.00147001	1.47148	0.004995
L400_psoriasis_vulgaris	0.0103702	0.243159	0.829317	0.710562	416	4	2.29175	0.569279	9.22593	0.00101921	1.02023	0.003996
T87_complications_peculiar_to_reattachme	0.0103937	0.043065	1.44082	0.712194	244	3	4.22416	1.04594	17.0597	0.000597805	0.598403	0.002997
I469_cardiac_arrest_unspecified	0.0104226	0.0124727	1.02987	0.412198	1040	7	2.8007	1.24852	6.28256	0.00254802	2.55057	0.00699301
N304_irradiation_cystitis	0.0104455	0.123733	1.55137	1.00785	102	2	4.71793	0.654413	34.0134	0.000249902	0.250152	0.001998
Q79_congenital_malformations_of_musculos	0.0104815	0.0479216	1.40826	0.711939	249	3	4.08883	1.01294	16.505	0.000610055	0.610665	0.002997
I80_phlebitis_and_thrombophlebitis	0.0105567	0.0135123	0.430781	0.174407	11336	40	1.53846	1.09302	2.16543	0.0277734	27.8012	0.03996
R401_stupor	0.0105624	0.00146115	2.28436	0.717836	104	2	9.8194	2.40464	40.0977	0.000254802	0.255057	0.001998
L53_other_erythematous_conditions	0.0105709	0.010557	0.974852	0.381244	1322	8	2.65077	1.2556	5.59621	0.00323893	3.24216	0.00799201
W02_fall_involving_ice_skates_skis_rolle	0.0106586	0.0365193	1.21534	0.581195	425	4	3.37144	1.07918	10.5327	0.00104126	1.0423	0.003996
Q796_ehlers_danlos_syndrome	0.0106629	0.12575	1.54168	1.00693	113	2	4.67243	0.649272	33.6248	0.000276852	0.277129	0.001998
M244_recurrent_dislocation_and_subluxati	0.0107566	0.0217363	1.1555	0.503498	620	5	3.17561	1.1837	8.51949	0.00151901	1.52053	0.004995
Block_T36_T50_poisoning_by_drugs_medicam	0.0108057	0.0167619	0.531944	0.222395	6157	25	1.70224	1.10081	2.63225	0.0150848	15.0999	0.024975
M19_other_arthrosis	0.0109173	0.0476587	0.196703	0.099325	54543	160	1.21738	1.00203	1.47902	0.133631	133.765	0.15984
K914_colostomy_and_enterostomy_malfuncti	0.0109626	0.0159088	1.08623	0.450532	840	6	2.96308	1.2253	7.16546	0.00205802	2.06007	0.00599401
W188_other_specified_place	0.0113114	0.0631196	1.32251	0.711659	256	3	3.75283	0.930213	15.1403	0.000627205	0.627832	0.002997
G919_hydrocephalus_unspecified	0.0113571	0.0267076	1.11538	0.503382	620	5	3.05073	1.13741	8.18259	0.00151901	1.52053	0.004995
B950_streptococcus_group_a_as_the_cause_	0.0113793	0.0570428	1.35414	0.71159	253	3	3.87343	0.960236	15.6248	0.000619855	0.620475	0.002997
G91_hydrocephalus	0.0115015	0.0182597	1.06319	0.450443	848	6	2.89559	1.1976	7.00104	0.00207762	2.07969	0.00599401
Block_K65_K67_diseases_of_peritoneum	0.0117205	0.073905	0.387379	0.216752	7585	29	1.47311	0.963238	2.25289	0.0185834	18.602	0.028971
M259_joint_disorder_unspecified	0.0118163	0.0117706	0.962603	0.382145	1370	8	2.6185	1.23813	5.53785	0.00335653	3.35988	0.00799201
W015_trade_and_service_area	0.0118443	0.00304751	1.49521	0.504645	443	4	4.46027	1.65882	11.9929	0.00108536	1.08644	0.003996
K668_other_specified_disorders_of_perito	0.0118704	0.0582515	1.34765	0.711614	262	3	3.84837	0.953979	15.5244	0.000641905	0.642547	0.002997
Z80_family_history_of_malignant_neoplasm	0.0120186	0.281823	0.148793	0.138253	25671	80	1.16043	0.884987	1.52161	0.0628945	62.9573	0.0799201
I26_pulmonary_embolism	0.0120508	0.00651996	0.545003	0.200338	7432	29	1.72461	1.16456	2.55401	0.0182085	18.2268	0.028971
K069_disorder_of_gingiva_and_edentulous_	0.0122023	0.00184321	2.23252	0.716839	112	2	9.32333	2.28763	37.9977	0.000274402	0.274677	0.001998
Z507_occupational_therapy_and_vocational	0.0123581	0.00475217	0.616141	0.218229	6179	24	1.85177	1.20733	2.84019	0.0151387	15.1538	0.023976
Z94_transplanted_organ_and_tissue_status	0.0125232	0.0124389	0.89125	0.35658	1590	9	2.43818	1.2121	4.90447	0.00389553	3.89943	0.00899101
B059_measles_without_complication	0.0128386	0.0556762	0.734206	0.383685	1603	9	2.08383	0.982341	4.42039	0.00392738	3.93131	0.00899101
E86_volume_depletion	0.0128402	0.115109	0.359074	0.227891	6967	27	1.432	0.916134	2.23835	0.0170693	17.0864	0.026973
K219_gastro_oesophageal_reflux_disease_w	0.0128508	0.0285518	0.235148	0.107392	41274	124	1.2651	1.02497	1.56148	0.101122	101.223	0.123876
K819_cholecystitis_unspecified	0.0128857	0.00288382	1.0034	0.336727	1631	9	2.72754	1.40975	5.27714	0.00399598	3.99998	0.00899101
Z760_issue_of_repeat_prescription	0.0129135	0.00883483	0.637216	0.243363	4778	20	1.89121	1.17377	3.04715	0.0117062	11.7179	0.01998
K51_ulcerative_colitis	0.0129367	0.00225255	0.71119	0.232815	4613	20	2.03641	1.2903	3.21397	0.0113019	11.3132	0.01998
M879_osteonecrosis_unspecified	0.0131293	0.0032192	1.32895	0.451105	630	5	3.77708	1.56015	9.14416	0.00154351	1.54506	0.004995
I770_arteriovenous_fistula_acquired	0.0131633	0.00303021	2.12252	0.715942	117	2	8.35216	2.05294	33.9798	0.000286652	0.286939	0.001998
Z895_acquired_absence_of_leg_at_or_below	0.013232	0.0685768	1.29633	0.711802	267	3	3.65586	0.905922	14.7532	0.000654155	0.654809	0.002997
K605_anorectal_fistula	0.0134356	0.00326083	2.10701	0.71618	115	2	8.22362	2.0204	33.4725	0.000281752	0.282034	0.001998
K65_peritonitis	0.0134978	0.148022	0.59451	0.410984	1601	9	1.81214	0.809759	4.05536	0.00392248	3.9264	0.00899101
K409_unilateral_or_unspecified_inguinal_	0.0135538	0.0658874	-0.330411	0.179651	21988	37	0.718628	0.505338	1.02194	0.053871	53.9249	0.036963
S058_other_injuries_of_eye_and_orbit	0.0136196	0.035	1.22664	0.581797	451	4	3.40975	1.09015	10.6649	0.00110496	1.10606	0.003996
R490_dysphonia	0.0137165	0.0489702	-1.14121	0.579633	4555	3	0.319432	0.102562	0.994884	0.0111598	11.171	0.002997
K06_other_disorders_of_gingiva_and_edent	0.0138973	0.00318418	1.33055	0.451129	670	5	3.78312	1.56258	9.15924	0.00164151	1.64315	0.004995
Z92_personal_history_of_medical_treatmen	0.0139684	0.0036796	0.274162	0.0943956	61476	174	1.31543	1.09324	1.58277	0.150617	150.768	0.173826
N08_glomerular_disorders_in_diseases_cla	0.0139729	0.0211473	1.03974	0.451014	887	6	2.82848	1.16854	6.84643	0.00217317	2.17534	0.00599401
G978_other_postprocedural_disorders_of_n	0.0140243	0.00211447	2.20071	0.715989	126	2	9.03142	2.2197	36.7467	0.000308702	0.309011	0.001998
L409_psoriasis_unspecified	0.0140289	0.104672	0.339352	0.209139	8318	32	1.40404	0.931871	2.11544	0.0203793	20.3996	0.031968
H042_epiphora	0.014145	0.00740698	0.785009	0.293136	2724	13	2.19243	1.23425	3.89446	0.00667385	6.68053	0.012987
H352_other_proliferative_retinopathy	0.0143175	0.00243112	2.17186	0.716363	119	2	8.77459	2.155	35.7279	0.000291552	0.291844	0.001998
T885_other_complications_of_anaesthesia	0.0144317	0.00346946	2.09088	0.715378	125	2	8.09203	1.9912	32.8851	0.000306252	0.306559	0.001998
E83_disorders_of_mineral_metabolism	0.0144512	0.0293946	0.495237	0.227365	5924	24	1.64089	1.05085	2.56222	0.0145139	14.5284	0.023976
S39_other_and_unspecified_injuries_of_ab	0.0145663	0.0399341	0.734624	0.357581	1889	10	2.0847	1.03434	4.20167	0.00462809	4.63272	0.00999001
K659_peritonitis_unspecified	0.0145997	0.18069	0.776871	0.580346	651	5	2.17466	0.697253	6.78252	0.00159496	1.59656	0.004995
G41_status_epilepticus	0.0148097	0.00315069	1.7214	0.583004	268	3	5.59235	1.78374	17.5331	0.000656605	0.657262	0.002997
K073_anomalies_of_tooth_position	0.0148632	0.0741256	1.27032	0.711333	293	3	3.56199	0.883475	14.3612	0.000717856	0.718574	0.002997
R48_dyslexia_and_other_symbolic_dysfunct	0.0150794	0.00354847	2.08942	0.7166	119	2	8.08023	1.98354	32.9159	0.000291552	0.291844	0.001998
K469_unspecified_abdominal_hernia_withou	0.015081	0.00299692	1.00562	0.338815	1695	9	2.7336	1.40712	5.31056	0.00415278	4.15694	0.00899101
K250_acute_with_haemorrhage	0.0151165	0.00485089	2.01721	0.716143	114	2	7.51732	1.84701	30.5954	0.000279302	0.279582	0.001998
R521_chronic_intractable_pain	0.0152425	0.0183444	0.97048	0.411466	1144	7	2.63921	1.17822	5.91182	0.00280282	2.80563	0.00699301
K818_other_cholecystitis	0.0153063	0.00291325	2.14066	0.719127	106	2	8.50505	2.07751	34.8185	0.000259702	0.259962	0.001998
M253_other_instability_of_joint	0.0157039	0.0447777	1.16566	0.580872	487	4	3.20804	1.02752	10.0159	0.00119316	1.19435	0.003996
M671_other_contracture_of_tendon_sheath_	0.0157439	0.00571302	1.97563	0.71482	131	2	7.21116	1.77639	29.2733	0.000320953	0.321274	0.001998
Z76_persons_encountering_health_services	0.0158221	0.00946108	0.61462	0.236854	5170	21	1.84895	1.16228	2.94131	0.0126666	12.6793	0.020979
Z991_dependence_on_respirator	0.0159847	0.0219555	0.944903	0.412417	1044	7	2.57256	1.14633	5.77328	0.00255782	2.56038	0.00699301
T813_disruption_of_operation_wound_not_e	0.0160466	0.0096811	0.826056	0.319308	2199	11	2.28429	1.22166	4.27122	0.00538759	5.39298	0.010989
Block_A20_A28_certain_zoonotic_bacterial	0.0162219	0.00304193	2.12301	0.716395	125	2	8.35625	2.05212	34.0267	0.000306252	0.306559	0.001998
G373_acute_transverse_myelitis_in_demyel	0.0163276	0.00419934	2.04772	0.715291	133	2	7.75021	1.90742	31.4906	0.000325853	0.326178	0.001998
Y830_surgical_operation_with_transplant_	0.0164807	0.0759182	1.26282	0.711498	274	3	3.53538	0.87659	14.2585	0.000671305	0.671977	0.002997
M160_primary_coxarthrosis_bilateral	0.0165662	0.133623	0.754854	0.503247	922	6	2.1273	0.793335	5.70429	0.00225892	2.26118	0.00599401
R828_abnormal_findings_on_cytological_an	0.0171916	0.178742	1.35272	1.00601	135	2	3.86793	0.538451	27.7851	0.000330753	0.331083	0.001998
D221_melanocytic_naevi_of_eyelid_includi	0.0171958	0.00515179	1.62898	0.582321	314	3	5.09867	1.62845	15.9639	0.000769306	0.770075	0.002997
O03_spontaneous_abortion	0.0173071	0.0455137	0.434294	0.21716	7842	29	1.54387	1.0087	2.36299	0.0192131	19.2323	0.028971
T840_mechanical_complication_of_internal	0.0174344	0.00224187	0.859574	0.281259	2785	13	2.36215	1.36112	4.0994	0.0068233	6.83013	0.012987
E105_with_peripheral_circulatory_complic	0.0174688	0.00392566	2.06626	0.716437	125	2	7.89524	1.93875	32.1521	0.000306252	0.306559	0.001998
Block_H43_H45_disorders_of_vitreous_body	0.017544	0.018689	0.426459	0.181343	10825	38	1.53182	1.07361	2.1856	0.0265215	26.548	0.037962
Block_D50_D53_nutritional_anaemias	0.0176586	0.019838	0.312351	0.134091	22340	72	1.36663	1.05078	1.77743	0.0547334	54.7882	0.0719281
T23_burn_and_corrosion_of_wrist_and_hand	0.0179272	0.00603208	1.23971	0.451454	699	5	3.45461	1.42598	8.36921	0.00171256	1.71428	0.004995
G912_normal_pressure_hydrocephalus	0.0179919	0.00499396	2.00883	0.715543	135	2	7.45459	1.83375	30.3044	0.000330753	0.331083	0.001998
Block_R30_R39_symptoms_and_signs_involvi	0.0180289	0.0209449	0.216097	0.09359	61444	177	1.24122	1.0332	1.49113	0.150539	150.69	0.176823
Block_X40_X49_accidental_poisoning_by_an	0.0180785	0.130197	0.575983	0.380607	1938	10	1.77888	0.843659	3.75081	0.00474814	4.75289	0.00999001
Q610_congenital_single_renal_cyst	0.018296	0.00448005	2.034	0.715637	138	2	7.6446	1.88015	31.0826	0.000338103	0.338441	0.001998
F101_harmful_use	0.0183566	0.0353292	0.492111	0.23383	5374	23	1.63577	1.03438	2.58679	0.0131664	13.1796	0.022977
X42_accidental_poisoning_by_and_exposure	0.0186165	0.0954487	1.18576	0.71117	294	3	3.27317	0.812099	13.1926	0.000720306	0.721026	0.002997
N600_solitary_cyst_of_breast	0.0187916	0.0626869	0.552391	0.29676	3264	15	1.7374	0.971165	3.10819	0.00799686	8.00486	0.014985
Z933_colostomy_status	0.0187923	0.0636751	0.706598	0.381029	1732	9	2.02708	0.960579	4.2777	0.00424343	4.24768	0.00899101
F329_depressive_episode_unspecified	0.0189418	0.0158936	0.280437	0.116299	33937	101	1.32371	1.05389	1.6626	0.0831463	83.2295	0.100899
L97_ulcer_of_lower_limb_not_elsewhere_cl	0.0191167	0.0316321	0.656047	0.305276	2814	13	1.92716	1.0594	3.50569	0.00689436	6.90125	0.012987
Z940_kidney_transplant_status	0.0191215	0.00578231	1.39128	0.50411	483	4	4.01999	1.49664	10.7977	0.00118336	1.18454	0.003996
Q61_cystic_kidney_disease	0.0191989	0.210687	0.726202	0.580183	713	5	2.06721	0.663016	6.44536	0.00174686	1.74861	0.004995
Block_T51_T65_toxic_effects_of_substance	0.0192465	0.0417758	0.552202	0.271253	3999	17	1.73707	1.02076	2.95606	0.00979763	9.80743	0.016983
Block_C15_C26_malignant_neoplasms_of_dig	0.0192509	0.0476027	0.345553	0.174443	12109	43	1.41277	1.00365	1.98866	0.0296673	29.697	0.042957
L600_ingrowing_nail	0.0193395	0.105626	0.380333	0.235039	6396	24	1.46277	0.922799	2.31871	0.0156703	15.686	0.023976
Y859_sequelae_of_other_and_unspecified_t	0.019516	0.00690652	1.9311	0.714874	141	2	6.89709	1.69884	28.0014	0.000345453	0.345798	0.001998
A047_enterocolitis_due_to_clostridium_di	0.0195871	0.00510791	1.06822	0.381486	1201	7	2.91019	1.37783	6.14681	0.00294247	2.94542	0.00699301
N083_glomerular_disorders_in_diabetes_me	0.0195958	0.0414104	1.02796	0.504049	722	5	2.79536	1.04084	7.50745	0.00176891	1.77068	0.004995
N210_calculus_in_bladder	0.0196911	0.115616	0.709867	0.451155	1181	7	2.03372	0.839964	4.92405	0.00289347	2.89637	0.00699301
B001_herpesviral_vesicular_dermatitis	0.0197615	0.165909	0.313459	0.226248	7878	28	1.36815	0.878107	2.13167	0.0193013	19.3206	0.027972
R634_abnormal_weight_loss	0.0197727	0.188548	0.24215	0.18416	12152	42	1.27399	0.887982	1.82778	0.0297726	29.8024	0.041958
M212_flexion_deformity	0.0198133	0.345519	0.669641	0.709879	515	4	1.95354	0.485915	7.85385	0.00126176	1.26302	0.003996
Z016_radiological_examination_not_elsewh	0.0199478	0.0445809	0.905539	0.450834	888	6	2.47326	1.02215	5.98451	0.00217562	2.17779	0.00599401
I779_disorder_of_arteries_and_arterioles	0.0200528	0.0619581	1.08603	0.581824	467	4	2.96249	0.947105	9.26649	0.00114416	1.1453	0.003996
M702_olecranon_bursitis	0.0202434	0.0634882	-1.07805	0.58092	4245	3	0.340258	0.108973	1.06242	0.0104003	10.4107	0.002997
F819_developmental_disorder_of_scholasti	0.0203296	0.0853399	1.22459	0.711761	305	3	3.40277	0.843276	13.7308	0.000747256	0.748003	0.002997
Z904_acquired_absence_of_other_parts_of_	0.0205703	0.00822338	0.431354	0.163221	13387	45	1.53934	1.11789	2.11968	0.0327984	32.8312	0.044955
A048_other_specified_bacterial_intestina	0.0206767	0.671579	0.174233	0.410945	2453	11	1.19033	0.531943	2.66362	0.0060099	6.01591	0.010989
K750_abscess_of_liver	0.0207756	0.0952945	1.18679	0.711461	300	3	3.27655	0.812472	13.2137	0.000735006	0.735741	0.002997
K55_vascular_disorders_of_intestine	0.0208905	0.0490694	0.662521	0.336649	2244	11	1.93968	1.00269	3.75224	0.00549784	5.50334	0.010989
E84_cystic_fibrosis	0.020953	0.0698117	1.05556	0.582174	512	4	2.87358	0.918052	8.99457	0.00125441	1.25566	0.003996
G039_meningitis_unspecified	0.0209893	0.104145	1.15575	0.711195	314	3	3.1764	0.788051	12.8032	0.000769306	0.770075	0.002997
C23_malignant_neoplasm_of_gallbladder	0.0211278	0.00732365	1.91661	0.714685	149	2	6.79787	1.67502	27.5883	0.000365053	0.365418	0.001998
B956_staphylococcus_aureus_as_the_cause_	0.0213283	0.0196217	0.631297	0.270536	3692	16	1.88005	1.10633	3.19487	0.00904547	9.05452	0.015984
E232_diabetes_insipidus	0.021338	0.00541974	1.98755	0.714698	148	2	7.29763	1.79812	29.6173	0.000362603	0.362966	0.001998
M479_spondylosis_unspecified	0.0214598	0.0093128	-1.30504	0.501869	7344	8	0.271162	0.101398	0.72515	0.0179929	18.0109	0.00799201
Z886_personal_history_of_allergy_to_anal	0.0214777	0.0594303	0.393173	0.20858	8545	30	1.48167	0.984478	2.22997	0.0209354	20.9564	0.02997
V48_car_occupant_injured_in_noncollision	0.0215288	0.654641	0.448577	1.0028	313	3	1.56608	0.219389	11.1793	0.000766856	0.767623	0.002997
S96_injury_of_muscle_and_tendon_at_ankle	0.0215661	0.00719628	1.91944	0.714177	152	2	6.81714	1.68144	27.639	0.000372403	0.372775	0.001998
T393_other_nonsteroidal_anti_inflammator	0.0216183	0.00813136	1.335	0.504426	512	4	3.8	1.41386	10.2131	0.00125441	1.25566	0.003996
T861_kidney_transplant_failure_and_rejec	0.0216466	0.00511261	2.00294	0.715375	142	2	7.41081	1.82359	30.1166	0.000347903	0.348251	0.001998
Y41_other_systemic_anti_infectives_and_a	0.0217599	0.396829	0.602089	0.710598	492	4	1.82593	0.453535	7.35118	0.00120541	1.20662	0.003996
Z871_personal_history_of_diseases_of_the	0.0218666	0.0143236	0.301507	0.123112	27891	86	1.35189	1.06206	1.72083	0.0683335	68.4018	0.0859141
L40_psoriasis	0.0218852	0.15615	0.280056	0.197482	9917	36	1.3232	0.898518	1.94862	0.0242968	24.3211	0.035964
Block_N00_N08_glomerular_diseases	0.0219197	0.0212099	0.624095	0.270848	3590	16	1.86656	1.09772	3.17389	0.00879557	8.80437	0.015984
Block_F30_F39_mood_affective_disorders	0.0221506	0.0193628	0.252985	0.108184	40572	119	1.28786	1.04179	1.59206	0.0994022	99.5016	0.118881
W023_sports_and_athletics_area	0.0222969	0.0104148	1.82895	0.713946	157	2	6.22734	1.53667	25.2363	0.000384653	0.385038	0.001998
R162_hepatomegaly_with_splenomegaly_not_	0.0223678	0.00717302	1.92177	0.714756	149	2	6.83304	1.68346	27.7349	0.000365053	0.365418	0.001998
F81_specific_developmental_disorders_of_	0.0223907	0.0953806	1.18672	0.711601	316	3	3.27632	0.812192	13.2164	0.000774206	0.77498	0.002997
I694_sequelae_of_stroke_not_specified_as	0.0224648	0.00501127	0.94634	0.337219	1762	9	2.57626	1.33028	4.98927	0.00431693	4.32125	0.00899101
K759_inflammatory_liver_disease_unspecif	0.0227647	0.00762139	1.34548	0.504228	514	4	3.84003	1.42931	10.3167	0.00125931	1.26057	0.003996
Y418_other_specified_systemic_anti_infec	0.022863	0.135887	1.06203	0.712156	306	3	2.89224	0.7162	11.6797	0.000749706	0.750456	0.002997
S020_fracture_of_vault_of_skull	0.0230529	0.00803596	1.54471	0.582786	307	3	4.68661	1.49548	14.6871	0.000752156	0.752908	0.002997
T82_complications_of_cardiac_and_vascula	0.0233735	0.0459602	0.540849	0.270999	3913	17	1.71746	1.00974	2.92124	0.00958693	9.59651	0.016983
M199_arthrosis_unspecified	0.0233781	0.1119	0.161414	0.101537	53032	153	1.17517	0.9631	1.43394	0.129929	130.059	0.152847
H620_otitis_externa_in_bacterial_disease	0.0233793	0.295157	0.261703	0.249985	6663	24	1.29914	0.795911	2.12055	0.0163245	16.3408	0.023976
J019_acute_sinusitis_unspecified	0.023416	0.276188	0.204085	0.187419	13219	43	1.2264	0.849374	1.77079	0.0323868	32.4192	0.042957
R06_abnormalities_of_breathing	0.0234397	0.0328938	0.26017	0.121952	30424	93	1.29715	1.02137	1.6474	0.0745394	74.6139	0.0929071
J90_pleural_effusion_not_elsewhere_class	0.023866	0.42484	0.160262	0.200817	10822	38	1.17382	0.791885	1.73996	0.0265141	26.5406	0.037962
Block_R50_R69_general_symptoms_and_signs	0.0240149	0.058956	0.15258	0.0807935	107531	291	1.16484	0.994241	1.3647	0.263453	263.717	0.290709
R457_state_of_emotional_shock_and_stress	0.0240281	0.0273946	0.846192	0.383613	1521	8	2.33075	1.0989	4.9435	0.00372648	3.73021	0.00799201
K513_ulcerative_chronic_rectosigmoiditis	0.0241578	0.00829506	1.53674	0.58214	325	3	4.64941	1.48549	14.5521	0.000796256	0.797053	0.002997
E55_vitamin_d_deficiency	0.0242006	0.0147011	0.571713	0.234341	5427	21	1.7713	1.11897	2.80393	0.0132963	13.3096	0.020979
Z28_immunisation_not_carried_out	0.0242091	0.0089088	1.3245	0.506396	555	4	3.7603	1.3937	10.1456	0.00135976	1.36112	0.003996
T14_injury_of_unspecified_body_region	0.0247092	0.0196391	0.324623	0.139134	22876	72	1.38351	1.05329	1.81725	0.0560466	56.1027	0.0719281
Z921_personal_history_of_long_term_curre	0.0247517	0.00236928	0.397317	0.130715	23892	74	1.48783	1.15156	1.92229	0.0585359	58.5944	0.0739261
R418_other_and_unspecified_symptoms_and_	0.0249148	0.0271362	0.789427	0.357279	1831	9	2.20213	1.09326	4.43574	0.00448599	4.49047	0.00899101
E211_secondary_hyperparathyroidism_not_e	0.0250503	0.00770365	1.90395	0.714483	156	2	6.71236	1.65461	27.2305	0.000382203	0.382585	0.001998
Z804_family_history_of_malignant_neoplas	0.0255322	0.148294	0.515091	0.356321	2410	11	1.67379	0.83252	3.36518	0.00590455	5.91045	0.010989
Block_I30_I52_other_forms_of_heart_disea	0.0256065	0.0229369	0.210416	0.0925116	63712	182	1.23419	1.02952	1.47955	0.156096	156.252	0.181818
B965_pseudomonas_aeruginosa_mallei_pseud	0.0256853	0.11721	0.644265	0.411253	1556	8	1.90459	0.850619	4.26448	0.00381223	3.81604	0.00799201
S028_fractures_of_other_skull_and_facial	0.0257314	0.0103042	1.49421	0.582437	320	3	4.45582	1.42281	13.9543	0.000784006	0.78479	0.002997
Block_Q00_Q07_congenital_malformations_o	0.0257942	0.0810942	1.0129	0.580669	550	4	2.75357	0.882311	8.59354	0.00134751	1.34886	0.003996
D303_bladder	0.0259053	0.00916546	1.86259	0.714782	159	2	6.4404	1.58664	26.1425	0.000389553	0.389943	0.001998
H651_other_acute_nonsuppurative_otitis_m	0.0259601	0.14178	-2.07688	1.41361	1976	0	0.125321	0.00784754	2.0013	0.00484124	4.84608	0
K739_chronic_hepatitis_unspecified	0.0263254	0.0109123	1.81817	0.714271	159	2	6.16057	1.51922	24.9816	0.000389553	0.389943	0.001998
R933_abnormal_findings_on_diagnostic_ima	0.0264675	0.245496	0.413833	0.356335	2701	12	1.5126	0.752327	3.04119	0.0066175	6.62412	0.011988
N92_excessive_frequent_and_irregular_men	0.0264779	0.21497	-0.197683	0.15942	29418	52	0.82063	0.600408	1.12163	0.0720747	72.1468	0.0519481
R100_acute_abdomen	0.0266284	0.0101321	1.29535	0.503774	559	4	3.65227	1.36064	9.80357	0.00136956	1.37093	0.003996
X629_unspecified_place	0.0269468	0.0118569	1.46617	0.582651	325	3	4.33261	1.38289	13.5741	0.000796256	0.797053	0.002997
T092_dislocation_strain_and_sprain_of_un	0.0269952	0.15413	0.458201	0.321523	3202	14	1.58123	0.841993	2.96948	0.00784496	7.85281	0.013986
F489_neurotic_disorder_unspecified	0.0270532	0.0136203	1.76321	0.71468	163	2	5.83113	1.43683	23.6647	0.000399353	0.399753	0.001998
D86_sarcoidosis	0.027524	0.14645	0.653355	0.449911	1249	7	1.92198	0.79575	4.64216	0.00306007	3.06313	0.00699301
T817_vascular_complications_following_a_	0.0276296	0.244803	1.1691	1.00519	165	2	3.21909	0.448847	23.0871	0.000404253	0.404657	0.001998
S003_superficial_injury_of_nose	0.0276314	0.134052	1.06509	0.710856	354	3	2.9011	0.720228	11.6857	0.000867307	0.868174	0.002997
Z889_personal_history_of_allergy_to_unsp	0.0276439	0.135643	0.383813	0.257211	5528	21	1.46787	0.886636	2.43013	0.0135437	13.5573	0.020979
Z93_artificial_opening_status	0.0276575	0.234253	0.321857	0.270587	5056	20	1.37969	0.811806	2.34482	0.0123873	12.3997	0.01998
Z098_follow_up_examination_after_other_t	0.0279004	0.160659	0.426997	0.304376	3480	15	1.53265	0.844019	2.78312	0.00852607	8.53459	0.014985
Z036_observation_for_suspected_toxic_eff	0.0279119	0.273086	1.10258	1.00602	145	2	3.01193	0.419279	21.6364	0.000355253	0.355608	0.001998
G03_meningitis_due_to_other_and_unspecif	0.0280723	0.137424	1.05596	0.710866	348	3	2.87473	0.713668	11.5797	0.000852607	0.853459	0.002997
R258_other_and_unspecified_abnormal_invo	0.0282204	0.141397	1.04537	0.71084	348	3	2.84445	0.706186	11.4572	0.000852607	0.853459	0.002997
B964_proteus_mirabilis_morganii_as_the_c	0.0282609	0.0142388	1.23526	0.503943	573	4	3.43927	1.28086	9.23489	0.00140386	1.40527	0.003996
T200_burn_of_unspecified_degree_of_head_	0.0284729	0.264634	1.1215	1.00537	165	2	3.06945	0.427832	22.0216	0.000404253	0.404657	0.001998
H918_other_specified_hearing_loss	0.0287734	0.012398	1.78483	0.71376	169	2	5.95857	1.47088	24.1383	0.000414053	0.414467	0.001998
J020_streptococcal_pharyngitis	0.0289084	0.0127012	1.45324	0.583151	350	3	4.27695	1.36379	13.4129	0.000857507	0.858364	0.002997
Z936_other_artificial_openings_of_urinar	0.0294653	0.292595	0.61059	0.580163	804	5	1.84152	0.590651	5.74144	0.00196982	1.97179	0.004995
N48_other_disorders_of_penis	0.0296035	0.0950995	0.371405	0.22252	7496	28	1.44977	0.937317	2.24239	0.0183653	18.3837	0.027972
L210_seborrhoea_capitis	0.0296264	0.0472173	0.760092	0.383044	1580	8	2.13847	1.00937	4.53062	0.00387103	3.8749	0.00799201
I49_other_cardiac_arrhythmias	0.0296718	0.0601787	0.400144	0.212901	7693	28	1.49204	0.983004	2.26467	0.018848	18.8668	0.027972
L299_pruritus_unspecified	0.0298228	0.0157361	0.572275	0.236969	5510	21	1.77229	1.11384	2.81999	0.0134996	13.5131	0.020979
F609_personality_disorder_unspecified	0.0299662	0.012966	1.44679	0.582279	345	3	4.24945	1.35733	13.3039	0.000845257	0.846102	0.002997
G809_infantile_cerebral_palsy_unspecifie	0.0300328	0.789404	0.367568	1.37622	168	2	1.44422	0.097313	21.4336	0.000411603	0.412015	0.001998
R84_abnormal_findings_in_specimens_from_	0.0302891	0.0144538	1.42341	0.581984	352	3	4.15125	1.32674	12.9889	0.000862407	0.863269	0.002997
M796_pain_in_limb	0.0303031	0.0401134	0.21168	0.103129	57681	164	1.23575	1.00959	1.51257	0.14132	141.461	0.163836
M768_other_enthesopathies_of_lower_limb_	0.030317	0.0149299	1.22803	0.504516	578	4	3.4145	1.27021	9.17866	0.00141611	1.41753	0.003996
Block_T80_T88_complications_of_surgical_	0.0305501	0.1787	0.153384	0.11406	37313	111	1.16577	0.932232	1.45782	0.0914176	91.509	0.110889
U80_agent_resistant_to_penicillin_and_re	0.0308448	0.0722324	0.904556	0.503188	826	5	2.47083	0.921555	6.6247	0.00202372	2.02574	0.004995
S518_open_wound_of_other_parts_of_forear	0.0308688	0.796597	0.354597	1.37572	174	2	1.42561	0.096153	21.1366	0.000426303	0.42673	0.001998
K518_other_ulcerative_colitis	0.0308706	0.0142072	1.42615	0.581633	360	3	4.16264	1.33129	13.0156	0.000882007	0.882889	0.002997
D695_secondary_thrombocytopenia	0.0308926	0.015122	1.7335	0.713536	177	2	5.66043	1.3979	22.9205	0.000433653	0.434087	0.001998
W49_exposure_to_other_and_unspecified_in	0.0309414	0.0145142	1.74559	0.714154	163	2	5.72928	1.41319	23.2274	0.000399353	0.399753	0.001998
K75_other_inflammatory_liver_diseases	0.0310809	0.0374166	0.792697	0.380886	1583	8	2.20935	1.04724	4.66102	0.00387838	3.88226	0.00799201
C920_acute_myeloid_leukaemia	0.0310954	0.12963	0.879949	0.580609	570	4	2.41078	0.772561	7.52283	0.00139651	1.39791	0.003996
R52_pain_not_elsewhere_classified	0.031141	0.33538	0.172817	0.179395	14335	47	1.18865	0.836275	1.6895	0.035121	35.1562	0.046953
L059_pilonidal_cyst_without_abscess	0.0312417	0.014514	1.10485	0.452016	793	5	3.01877	1.24471	7.3214	0.00194287	1.94481	0.004995
Y049_unspecified_place	0.0312447	0.0155549	1.22456	0.506184	510	4	3.40267	1.26167	9.17682	0.00124951	1.25076	0.003996
R443_hallucinations_unspecified	0.0312722	0.104096	0.943957	0.580785	581	4	2.57013	0.823344	8.02287	0.00142346	1.42488	0.003996
Z960_presence_of_urogenital_implants	0.0319214	0.221064	0.391685	0.320082	3334	14	1.47947	0.790037	2.77055	0.00816837	8.17653	0.013986
K603_anal_fistula	0.0321394	0.15585	-2.00354	1.41177	1769	0	0.134857	0.00847522	2.14584	0.00433408	4.33842	0
N303_trigonitis	0.0322422	0.0147977	1.41967	0.582477	375	3	4.13576	1.32051	12.953	0.000918757	0.919676	0.002997
Y403_macrolides	0.032267	0.0155465	1.73102	0.715476	169	2	5.64641	1.38914	22.9508	0.000414053	0.414467	0.001998
J85_abscess_of_lung_and_mediastinum	0.0323735	0.0142041	1.75108	0.714126	165	2	5.76082	1.42105	23.354	0.000404253	0.404657	0.001998
H66_suppurative_and_unspecified_otitis_m	0.0327111	0.275549	0.210398	0.19296	11764	39	1.23417	0.84552	1.80146	0.028822	28.8509	0.038961
N21_calculus_of_lower_urinary_tract	0.0329946	0.186028	0.596297	0.450914	1315	7	1.81538	0.750141	4.39333	0.00322178	3.225	0.00699301
I371_pulmonary_valve_insufficiency	0.0330036	0.154028	1.0135	0.711008	374	3	2.75523	0.68381	11.1014	0.000916307	0.917224	0.002997
T090_superficial_injury_of_trunk_level_u	0.0330092	0.176573	0.961755	0.711682	363	3	2.61628	0.648469	10.5555	0.000889357	0.890246	0.002997
B081_molluscum_contagiosum	0.0332122	0.114995	0.916592	0.581545	570	4	2.50075	0.799926	7.81793	0.00139651	1.39791	0.003996
L05_pilonidal_cyst	0.0335063	0.0148511	0.931813	0.382519	1292	7	2.53911	1.19971	5.37388	0.00316543	3.16859	0.00699301
G473_sleep_apnoea	0.0336011	0.073787	0.36528	0.204303	8505	31	1.44092	0.965457	2.15053	0.0208374	20.8583	0.030969
R568_other_and_unspecified_convulsions	0.0336237	0.0109939	0.644248	0.253353	4030	17	1.90455	1.15914	3.12933	0.00987358	9.88345	0.016983
N319_neuromuscular_dysfunction_of_bladde	0.0337656	0.0203061	0.956178	0.412031	979	6	2.60173	1.16021	5.83433	0.00239857	2.40097	0.00599401
Z874_personal_history_of_diseases_of_the	0.0338148	0.0184623	0.398193	0.168997	12902	42	1.48913	1.06925	2.07389	0.0316102	31.6418	0.041958
B005_herpesviral_ocular_disease	0.0340154	0.157869	-1.99621	1.41347	1782	0	0.135849	0.00850917	2.16884	0.00436593	4.3703	0
S831_dislocation_of_knee	0.0340671	0.0184588	1.68396	0.714667	174	2	5.38685	1.32739	21.8611	0.000426303	0.42673	0.001998
W270_home	0.0340726	0.0142621	1.74861	0.713547	180	2	5.74661	1.41915	23.2699	0.000441004	0.441445	0.001998
R263_immobility	0.0342065	0.017356	1.073	0.451015	860	5	2.92414	1.20805	7.07799	0.00210702	2.10912	0.004995
Block_C51_C58_malignant_neoplasms_of_fem	0.0343281	0.062509	0.491548	0.263894	4692	18	1.63485	0.974643	2.74225	0.0114955	11.507	0.017982
E804_gilbert_s_syndrome	0.0344264	0.0540034	0.793444	0.411792	1343	7	2.211	0.986425	4.95579	0.00329038	3.29367	0.00699301
S225_flail_chest	0.0344397	0.0194233	1.66742	0.713392	185	2	5.29848	1.30888	21.4488	0.000453254	0.453707	0.001998
D518_other_vitamin_b12_deficiency_anaemi	0.0346509	0.335246	0.968723	1.00532	170	2	2.63458	0.367253	18.8998	0.000416503	0.41692	0.001998
E115_with_peripheral_circulatory_complic	0.0346892	0.114232	0.918095	0.581274	577	4	2.50451	0.801555	7.82553	0.00141366	1.41507	0.003996
T143_dislocation_sprain_and_strain_of_un	0.0348111	0.174571	0.486132	0.358066	2397	11	1.62601	0.805995	3.28032	0.0058727	5.87857	0.010989
K913_postoperative_intestinal_obstructio	0.0351029	0.492195	0.487413	0.709664	610	4	1.6281	0.405138	6.54273	0.00149451	1.49601	0.003996
N608_other_benign_mammary_dysplasias	0.0354646	0.0232782	1.14487	0.504608	615	4	3.14203	1.16864	8.44776	0.00150676	1.50827	0.003996
J208_acute_bronchitis_due_to_other_speci	0.0356177	0.0221039	1.63221	0.713198	192	2	5.11517	1.26408	20.6988	0.000470404	0.470874	0.001998
E112_with_renal_complications	0.0356296	0.115329	0.915282	0.581248	599	4	2.49748	0.799344	7.80315	0.00146756	1.46903	0.003996
E109_without_complications	0.0356534	0.173205	0.414557	0.304379	3581	15	1.5137	0.83358	2.74873	0.00877352	8.78229	0.014985
G83_other_paralytic_syndromes	0.0358636	0.0174531	0.978254	0.411546	1086	6	2.65981	1.18723	5.95889	0.00266072	2.66338	0.00599401
T845_infection_and_inflammatory_reaction	0.0362774	0.0151857	1.0948	0.45092	848	5	2.98858	1.23491	7.23263	0.00207762	2.07969	0.004995
F420_predominantly_obsessional_thoughts_	0.0367127	0.0183305	1.68391	0.713864	196	2	5.38658	1.32941	21.8256	0.000480204	0.480684	0.001998
E669_obesity_unspecified	0.0367364	0.0419149	0.231137	0.113616	36887	106	1.26003	1.00849	1.57432	0.0903739	90.4642	0.105894
H408_other_glaucoma	0.0369181	0.377372	0.886457	1.0042	191	2	2.42652	0.338993	17.369	0.000467954	0.468422	0.001998
A63_other_predominantly_sexually_transmi	0.0369865	0.0493994	0.752497	0.382925	1533	8	2.12229	1.00197	4.49529	0.00375588	3.75964	0.00799201
D374_colon	0.0376028	0.0216334	1.15718	0.503836	612	4	3.18095	1.1849	8.53947	0.00149941	1.50091	0.003996
H669_otitis_media_unspecified	0.0376358	0.232716	0.247034	0.207001	9830	33	1.28022	0.853263	1.92083	0.0240837	24.1078	0.032967
I729_aneurysm_of_unspecified_site	0.0377774	0.332379	0.974018	1.00483	190	2	2.64857	0.369558	18.9819	0.000465504	0.465969	0.001998
Z468_fitting_and_adjustment_of_other_spe	0.0378467	0.0215298	1.63826	0.712734	197	2	5.14621	1.2729	20.8055	0.000482654	0.483137	0.001998
M25_other_joint_disorders_not_elsewhere_	0.0379445	0.0899987	0.157942	0.0931591	87259	236	1.1711	0.975651	1.4057	0.213786	214	0.235764
B80_enterobiasis	0.0384531	0.130051	0.880311	0.581486	619	4	2.41165	0.771513	7.5385	0.00151656	1.51808	0.003996
D47_other_neoplasms_of_uncertain_or_unkn	0.0385384	0.127178	0.581279	0.381085	1894	9	1.78832	0.847345	3.77426	0.00464034	4.64498	0.00899101
S36_injury_of_intra_abdominal_organs	0.0386978	0.187649	0.936145	0.710512	395	3	2.55013	0.633523	10.2651	0.000967758	0.968725	0.002997
M229_disorder_of_patella_unspecified	0.0389842	0.0223613	1.33071	0.582579	394	3	3.78373	1.20787	11.8528	0.000965308	0.966273	0.002997
I701_atherosclerosis_of_renal_artery	0.0390695	0.02079	1.64959	0.713561	192	2	5.20485	1.28532	21.0767	0.000470404	0.470874	0.001998
K632_fistula_of_intestine	0.0392614	0.188027	0.935304	0.710481	391	3	2.54799	0.633029	10.2558	0.000957958	0.958916	0.002997
E66_obesity	0.0395278	0.0512911	0.219203	0.112467	38165	109	1.24508	0.998768	1.55215	0.093505	93.5985	0.108891
D473_essential_haemorrhagic_thrombocytha	0.039654	0.138427	0.860363	0.58067	622	4	2.36402	0.757486	7.37781	0.00152391	1.52544	0.003996
L401_generalised_pustular_psoriasis	0.0402776	0.877357	0.21267	1.37811	197	2	1.23698	0.0830406	18.4261	0.000482654	0.483137	0.001998
J848_other_specified_interstitial_pulmon	0.0414127	0.418616	0.812791	1.0049	186	2	2.25419	0.314487	16.1577	0.000455704	0.456159	0.001998
C838_other_types_of_diffuse_non_hodgkin_	0.0416844	0.383598	0.875066	1.00434	198	2	2.39903	0.335062	17.177	0.000485104	0.485589	0.001998
Block_E65_E68_obesity_and_other_hyperali	0.0419675	0.0540854	0.216616	0.11246	38250	109	1.24187	0.996202	1.54811	0.0937132	93.807	0.108891
Block_Z40_Z54_persons_encountering_healt	0.0420099	0.103452	0.132769	0.0815364	92360	252	1.14199	0.97332	1.33988	0.226284	226.51	0.251748
Z480_attention_to_surgical_dressings_and	0.0420506	0.0204679	0.633533	0.27335	3671	15	1.88426	1.10271	3.21973	0.00899402	9.00302	0.014985
B008_other_forms_of_herpesviral_infectio	0.0423804	0.0286324	1.56284	0.714112	202	2	4.77236	1.17725	19.3463	0.000494904	0.495399	0.001998
J01_acute_sinusitis	0.0423974	0.240618	0.176538	0.150444	21567	66	1.19308	0.888401	1.60225	0.0528396	52.8924	0.0659341
X23_contact_with_hornets_wasps_and_bees	0.042768	0.0219603	1.63273	0.712652	208	2	5.11783	1.26609	20.6875	0.000509604	0.510114	0.001998
R12_heartburn	0.0430847	0.192598	0.396797	0.304541	3633	15	1.48705	0.818646	2.7012	0.00890092	8.90982	0.014985
H35_other_retinal_disorders	0.0431729	0.0211257	0.403798	0.175128	11660	39	1.4975	1.06242	2.11076	0.0285672	28.5958	0.038961
I959_hypotension_unspecified	0.0432716	0.0657182	0.376145	0.204389	8606	30	1.45666	0.975839	2.17439	0.0210849	21.106	0.02997
F132_dependence_syndrome	0.0441654	0.0281182	1.56789	0.714096	200	2	4.79652	1.18325	19.4436	0.000490004	0.490494	0.001998
Block_I26_I28_pulmonary_heart_disease_an	0.0441867	0.019358	0.444787	0.190196	9153	32	1.56016	1.07466	2.26499	0.022425	22.4475	0.031968
J219_acute_bronchiolitis_unspecified	0.0444447	0.0276481	1.57071	0.713233	213	2	4.81006	1.1886	19.4656	0.000521854	0.522376	0.001998
E279_disorder_of_adrenal_gland_unspecifi	0.0444837	0.353145	0.932246	1.00403	207	2	2.54021	0.354995	18.1768	0.000507154	0.507661	0.001998
K515_mucosal_proctocolitis	0.0445888	0.389905	0.863053	1.0038	209	2	2.37039	0.331411	16.954	0.000512054	0.512566	0.001998
U800_penicillin_resistant_agent	0.0456893	0.0288514	1.55704	0.712438	222	2	4.74476	1.17429	19.1714	0.000543904	0.544448	0.001998
K299_gastroduodenitis_unspecified	0.0458134	0.476864	0.29299	0.411876	2170	9	1.34043	0.597927	3.00497	0.00531654	5.32186	0.00899101
S320_fracture_of_lumbar_vertebra	0.045999	0.191074	0.588239	0.449928	1356	7	1.80081	0.74556	4.34966	0.00332223	3.32555	0.00699301
I808_phlebitis_and_thrombophlebitis_of_o	0.0461833	0.0258183	1.29573	0.581325	418	3	3.65366	1.16922	11.4173	0.00102411	1.02513	0.002997
H353_degeneration_of_macula_and_posterio	0.0469371	0.0169437	0.491998	0.206036	7618	27	1.63558	1.09217	2.44936	0.0186642	18.6829	0.026973
C778_lymph_nodes_of_multiple_regions	0.0469581	0.0365195	1.48976	0.712431	212	2	4.43603	1.0979	17.9237	0.000519404	0.519924	0.001998
C77_secondary_and_unspecified_malignant_	0.0472206	0.172366	0.283707	0.207899	8937	31	1.32804	0.883579	1.99609	0.0218958	21.9177	0.030969
M350_sicca_syndrome_sjogren_	0.0472481	0.268184	0.557426	0.503431	1127	6	1.74617	0.650965	4.68399	0.00276117	2.76393	0.00599401
Block_L60_L75_disorders_of_skin_appendag	0.0477315	0.10413	0.166775	0.102621	54833	155	1.18149	0.966222	1.44472	0.134342	134.476	0.154845
Block_M20_M25_other_joint_disorders	0.0477761	0.081254	0.14392	0.0825488	120165	318	1.15479	0.982283	1.3576	0.294407	294.701	0.317682
Z920_personal_history_of_contraception	0.0480214	0.147581	0.597269	0.412442	1680	8	1.81715	0.809679	4.0782	0.00411603	4.12015	0.00799201
Z128_special_screening_examination_for_n	0.0481558	0.0414557	1.45204	0.712154	223	2	4.27182	1.05783	17.2509	0.000546354	0.546901	0.001998
Z504_psychotherapy_not_elsewhere_classif	0.048187	0.0335859	1.5133	0.712139	223	2	4.54169	1.12469	18.3401	0.000546354	0.546901	0.001998
L231_allergic_contact_dermatitis_due_to_	0.0482394	0.0441863	1.43603	0.71362	206	2	4.20397	1.03804	17.0257	0.000504704	0.505209	0.001998
Block_U82_U85_resistance_to_antimicrobia	0.0487659	0.0816834	0.556334	0.319549	2834	12	1.74427	0.932411	3.26301	0.00694336	6.9503	0.011988
R478_other_and_unspecified_speech_distur	0.0489876	0.0164611	0.85575	0.356781	1660	8	2.35314	1.16936	4.73528	0.00406703	4.0711	0.00799201
Block_S30_S39_injuries_to_the_abdomen_lo	0.0495572	0.0854238	0.313623	0.182334	11696	39	1.36837	0.957192	1.95619	0.0286554	28.6841	0.038961
U838_resistance_to_other_single_specifie	0.0495808	0.0282357	1.27588	0.581532	424	3	3.58185	1.14577	11.1974	0.00103881	1.03985	0.002997
C857_other_specified_types_of_non_hodgki	0.0497201	0.0400252	1.4626	0.712253	222	2	4.31717	1.06885	17.4374	0.000543904	0.544448	0.001998
Block_W00_W19_falls	0.050019	0.0536155	0.221208	0.114619	35116	103	1.24758	0.996561	1.56183	0.0860349	86.1209	0.102897
S62_fracture_at_wrist_and_hand_level	0.0509317	0.0450857	-0.495521	0.247284	12937	22	0.609253	0.375237	0.989214	0.0316959	31.7276	0.021978
A415_septicaemia_due_to_other_gram_negat	0.051713	0.0127214	0.889785	0.357132	1671	8	2.43461	1.20902	4.90259	0.00409398	4.09808	0.00799201
N328_other_specified_disorders_of_bladde	0.0518213	0.025837	0.398691	0.178893	10886	37	1.48987	1.04923	2.11556	0.0266709	26.6976	0.036963
S527_multiple_fractures_of_forearm	0.0524089	0.44366	0.768924	1.00378	223	2	2.15744	0.301651	15.4303	0.000546354	0.546901	0.001998
D860_sarcoidosis_of_lung	0.0525093	0.219635	0.871956	0.710351	407	3	2.39158	0.594323	9.62385	0.000997158	0.998155	0.002997
R56_convulsions_not_elsewhere_classified	0.0527303	0.0172325	0.603408	0.253351	4193	17	1.82834	1.11276	3.00409	0.0102729	10.2832	0.016983
A04_other_bacterial_intestinal_infection	0.0530547	0.17641	0.315667	0.233501	6811	24	1.37117	0.867626	2.16697	0.0166871	16.7038	0.023976
Block_C45_C49_malignant_neoplasms_of_mes	0.0532436	0.205882	0.569269	0.450026	1377	7	1.76697	0.731409	4.26875	0.00337368	3.37705	0.00699301
E213_hyperparathyroidism_unspecified	0.0533536	0.026298	1.00216	0.451063	893	5	2.72416	1.12533	6.59455	0.00218787	2.19006	0.004995
Z513_blood_transfusion_without_reported_	0.0536671	0.0709807	0.742905	0.411445	1432	7	2.10203	0.938449	4.70835	0.00350843	3.51194	0.00699301
I50_heart_failure	0.0543126	0.073749	0.31451	0.175884	12629	42	1.36959	0.970229	1.93333	0.0309413	30.9722	0.041958
G80_infantile_cerebral_palsy	0.0545823	0.953043	0.0815526	1.38493	219	2	1.08497	0.071869	16.3793	0.000536554	0.537091	0.001998
C482_peritoneum_unspecified	0.054627	0.0448061	1.43231	0.713843	232	2	4.18836	1.03373	16.9699	0.000568405	0.568973	0.001998
C787_secondary_malignant_neoplasm_of_liv	0.0548407	0.0660608	0.452478	0.246178	5293	20	1.5722	0.970416	2.54718	0.012968	12.9809	0.01998
R13_dysphagia	0.0548997	0.232377	0.21631	0.181125	12898	42	1.24149	0.870493	1.77059	0.0316004	31.632	0.041958
C56_malignant_neoplasm_of_ovary	0.0551999	0.019242	0.838762	0.358322	1755	8	2.3135	1.1462	4.6696	0.00429978	4.30408	0.00799201
I12_hypertensive_renal_disease	0.0552103	0.0142998	0.875379	0.35735	1667	8	2.39978	1.19121	4.83454	0.00408418	4.08827	0.00799201
C83_diffuse_non_hodgkin_s_lymphoma	0.055343	0.0592102	0.719182	0.381199	1640	8	2.05275	0.972419	4.33331	0.00401803	4.02205	0.00799201
S220_fracture_of_thoracic_vertebra	0.0555195	0.0180711	0.973052	0.411585	1116	6	2.64601	1.18098	5.92843	0.00273422	2.73696	0.00599401
Block_B35_B49_mycoses	0.0555508	0.31894	0.108478	0.108844	52665	147	1.11458	0.900454	1.37963	0.12903	129.159	0.146853
D172_benign_lipomatous_neoplasm_of_skin_	0.0555636	0.119988	-2.19604	1.4124	2268	1	0.111243	0.00698253	1.77227	0.00555664	5.5622	0.000999001
M063_rheumatoid_nodule	0.0556707	0.0341175	1.51021	0.712808	233	2	4.52768	1.11975	18.3076	0.000570855	0.571425	0.001998
Block_J09_J18_influenza_and_pneumonia	0.0559206	0.135597	0.171119	0.114661	36998	108	1.18663	0.947795	1.48565	0.0906458	90.7365	0.107892
N60_benign_mammary_dysplasia	0.0563911	0.0370684	0.422938	0.202847	8474	30	1.52644	1.02568	2.27168	0.0207615	20.7822	0.02997
A46_erysipelas	0.0564944	0.447598	0.189598	0.249659	7131	24	1.20876	0.741016	1.97177	0.0174711	17.4886	0.023976
C833_large_cell_diffuse_	0.0566048	0.0227266	0.937841	0.411695	1109	6	2.55446	1.13988	5.72455	0.00271707	2.71979	0.00599401
N811_cystocele	0.0566467	0.0514728	0.391401	0.200974	9243	31	1.47905	0.997495	2.19309	0.0226455	22.6682	0.030969
U898_agent_resistant_to_other_single_spe	0.0569301	0.44678	0.763585	1.00367	234	2	2.14596	0.300109	15.3448	0.000573305	0.573878	0.001998
C505_lower_outer_quadrant_of_breast	0.0570853	0.150047	0.725364	0.503947	929	5	2.06548	0.769225	5.54613	0.00227607	2.27834	0.004995
K562_volvulus	0.0574179	0.0213475	0.946961	0.411403	1151	6	2.57786	1.15098	5.77369	0.00281997	2.82279	0.00599401
L738_other_specified_follicular_disorder	0.0574712	0.163051	0.812001	0.582128	649	4	2.25241	0.719665	7.04961	0.00159006	1.59165	0.003996
C50_malignant_neoplasm_of_breast	0.0577926	0.192399	0.219799	0.16862	16044	49	1.24583	0.895211	1.73376	0.0393081	39.3474	0.048951
Block_C50_C50_malignant_neoplasm_of_brea	0.0577936	0.192399	0.219799	0.16862	16044	49	1.24583	0.895211	1.73376	0.0393081	39.3474	0.048951
F341_dysthymia	0.0588316	0.0324649	1.24608	0.582649	396	3	3.47669	1.1097	10.8925	0.000970208	0.971178	0.002997
W20_struck_by_thrown_projected_or_fallin	0.0590012	0.0325573	1.24334	0.581677	420	3	3.46717	1.10877	10.842	0.00102901	1.03004	0.002997
M18_arthrosis_of_first_carpometacarpal_j	0.0590802	0.090778	0.569673	0.336824	2649	11	1.76769	0.913472	3.42071	0.0064901	6.49659	0.010989
Q120_congenital_cataract	0.059443	0.0366318	1.48901	0.712497	236	2	4.4327	1.09693	17.9126	0.000578205	0.578783	0.001998
W109_unspecified_place	0.0594906	0.0177951	0.845072	0.356592	1676	8	2.32815	1.15737	4.68325	0.00410623	4.11034	0.00799201
T841_mechanical_complication_of_internal	0.0595115	0.0997603	0.740514	0.449882	1181	6	2.09701	0.868268	5.06464	0.00289347	2.89637	0.00599401
K720_acute_and_subacute_hepatic_failure	0.0595845	0.0456203	1.42368	0.712234	226	2	4.15237	1.02809	16.7711	0.000553704	0.554258	0.001998
M775_other_enthesopathy_of_foot	0.0596105	0.0292422	1.09958	0.504347	668	4	3.0029	1.11746	8.06957	0.00163661	1.63825	0.003996
I800_phlebitis_and_thrombophlebitis_of_s	0.059619	0.0214893	0.878355	0.382014	1417	7	2.40694	1.13838	5.08911	0.00347168	3.47515	0.00699301
K449_diaphragmatic_hernia_without_obstru	0.0599104	0.0344754	0.224549	0.106197	42395	120	1.25176	1.01654	1.54141	0.103869	103.972	0.11988
T39_poisoning_by_nonopioid_analgesics_an	0.0610996	0.0434107	0.679974	0.336664	2245	10	1.97383	1.02032	3.81842	0.00550029	5.50579	0.00999001
R49_voice_disturbances	0.061295	0.172314	-0.561531	0.411436	5126	6	0.570335	0.25463	1.27747	0.0125588	12.5714	0.00599401
R47_speech_disturbances_not_elsewhere_cl	0.0613735	0.0728659	0.523764	0.292007	3487	14	1.68837	0.952591	2.99247	0.00854322	8.55176	0.013986
Z837_family_history_of_diseases_of_the_d	0.0617395	0.0733085	0.736621	0.411312	1485	7	2.08887	0.932813	4.67763	0.00363828	3.64192	0.00699301
M706_trochanteric_bursitis	0.0619659	0.0866491	0.427356	0.249428	5454	20	1.5332	0.940331	2.49986	0.0133624	13.3758	0.01998
K519_ulcerative_colitis_unspecified	0.062195	0.0204195	0.605857	0.261309	4017	16	1.83282	1.09822	3.0588	0.00984173	9.85157	0.015984
R51_headache	0.0630677	0.0726638	0.235112	0.130986	27207	80	1.26505	0.978611	1.63533	0.0666577	66.7243	0.0799201
J34_other_disorders_of_nose_and_nasal_si	0.064115	0.0171453	0.385585	0.161767	13988	45	1.47047	1.07092	2.01909	0.0342709	34.3051	0.044955
I352_aortic_valve_stenosis_with_insuffic	0.0642209	0.0265292	1.11871	0.504292	653	4	3.0609	1.13917	8.22454	0.00159986	1.60146	0.003996
T149_injury_unspecified	0.0643625	0.0400006	0.660811	0.321759	2581	11	1.93636	1.03062	3.63809	0.0063235	6.32982	0.010989
Z882_personal_history_of_allergy_to_sulp	0.0644594	0.077125	0.727693	0.411681	1532	7	2.0703	0.923854	4.63941	0.00375343	3.75718	0.00699301
Block_K90_K93_other_diseases_of_the_dige	0.0646811	0.0923446	0.198004	0.117639	34307	100	1.21897	0.967956	1.53507	0.0840528	84.1369	0.0999001
M87_osteonecrosis	0.0648073	0.0278513	0.990476	0.450344	893	5	2.69252	1.11383	6.50877	0.00218787	2.19006	0.004995
D487_other_specified_sites	0.0654363	0.0417195	1.1866	0.582722	457	3	3.27592	1.04547	10.2649	0.00111966	1.12078	0.002997
U801_methicillin_resistant_agent	0.0657241	0.248069	0.82047	0.710331	447	3	2.27157	0.56452	9.14053	0.00109516	1.09625	0.002997
G54_nerve_root_and_plexus_disorders	0.0657864	0.187375	0.54276	0.411686	1736	8	1.72075	0.767863	3.85613	0.00425323	4.25749	0.00799201
Q825_congenital_nonneoplastic_naevus	0.065972	0.0437136	1.176	0.583092	399	3	3.24138	1.03369	10.1641	0.000977558	0.978535	0.002997
D234_skin_of_scalp_and_neck	0.0661994	0.0316326	1.24893	0.58116	445	3	3.48661	1.11612	10.8917	0.00109026	1.09135	0.002997
Block_M70_M79_other_soft_tissue_disorder	0.0662032	0.0874349	0.145871	0.0853503	118869	315	1.15705	0.978812	1.36774	0.291231	291.523	0.314685
H62_disorders_of_external_ear_in_disease	0.0664454	0.476992	0.177785	0.249996	7223	24	1.19457	0.73183	1.9499	0.0176965	17.7142	0.023976
E87_other_disorders_of_fluid_electrolyte	0.0665289	0.0570987	0.305074	0.16035	15610	49	1.35673	0.99083	1.85774	0.0382448	38.2831	0.048951
H838_other_specified_diseases_of_inner_e	0.0667619	0.0495431	1.40029	0.71302	244	2	4.05638	1.00277	16.4087	0.000597805	0.598403	0.001998
S430_dislocation_of_shoulder_joint	0.0673876	0.0680814	0.696509	0.38176	1653	8	2.00673	0.949575	4.24083	0.00404988	4.05393	0.00799201
Z851_personal_history_of_malignant_neopl	0.0673982	0.228274	-1.69975	1.4108	1333	0	0.182729	0.0115056	2.90205	0.00326588	3.26914	0
Block_T00_T07_injuries_involving_multipl	0.067895	0.225461	-1.70982	1.41058	1334	0	0.180898	0.0113953	2.87174	0.00326833	3.27159	0
Block_I10_I15_hypertensive_diseases	0.0680798	0.0419781	0.155898	0.076656	131545	352	1.16871	1.00567	1.35818	0.322288	322.61	0.351648
Z877_personal_history_of_congenital_malf	0.0684042	0.0346146	1.0631	0.503161	696	4	2.89533	1.07994	7.76243	0.00170521	1.70692	0.003996
Y831_surgical_operation_with_implant_of_	0.0688516	0.386001	0.184222	0.212509	9429	31	1.20228	0.792712	1.82347	0.0231012	23.1243	0.030969
Block_J40_J47_chronic_lower_respiratory_	0.0691416	0.0786663	0.162193	0.0922349	62088	172	1.17609	0.981584	1.40913	0.152117	152.269	0.171828
N488_other_specified_disorders_of_penis	0.0692093	0.127906	0.768009	0.504469	884	5	2.15547	0.801917	5.79368	0.00216582	2.16798	0.004995
Z31_procreative_management	0.06928	0.30431	0.520103	0.506313	1154	6	1.6822	0.623585	4.53796	0.00282732	2.83015	0.00599401
Q82_other_congenital_malformations_of_sk	0.0693937	0.02376	0.864034	0.382149	1413	7	2.37271	1.1219	5.01807	0.00346188	3.46534	0.00699301
J931_other_spontaneous_pneumothorax	0.0697355	0.0345483	1.22989	0.58189	418	3	3.42085	1.0935	10.7016	0.00102411	1.02513	0.002997
H269_cataract_unspecified	0.0699244	0.0869696	0.221911	0.129651	27051	81	1.24846	0.968308	1.60967	0.0662755	66.3418	0.0809191
R05_cough	0.0704486	0.268971	0.133735	0.120979	40074	112	1.14309	0.901781	1.44897	0.0981821	98.2803	0.111888
E114_with_neurological_complications	0.0704633	0.0280153	0.990792	0.45096	908	5	2.69337	1.11283	6.51869	0.00222462	2.22684	0.004995
U821_resistance_to_methicillin	0.0705794	0.136444	0.749328	0.503187	921	5	2.11558	0.789056	5.67219	0.00225647	2.25872	0.004995
D03_melanoma_in_situ	0.0706863	0.375818	0.36374	0.410714	2045	9	1.4387	0.643226	3.21793	0.00501029	5.0153	0.00899101
H330_retinal_detachment_with_retinal_bre	0.071194	0.143663	-1.46383	1.00106	2130	1	0.231349	0.0325198	1.64583	0.00521854	5.22376	0.000999001
H191_herpesviral_keratitis_and_keratocon	0.0712185	0.228232	-1.70138	1.41202	1332	0	0.182432	0.0114595	2.90426	0.00326343	3.26669	0
Y04_assault_by_bodily_force	0.0712433	0.0306567	0.97788	0.452408	845	5	2.65881	1.09544	6.45335	0.00207027	2.07234	0.004995
Z511_chemotherapy_session_for_neoplasm	0.0715471	0.213507	0.228847	0.183964	11618	39	1.25715	0.876584	1.80294	0.0284643	28.4928	0.038961
U89_agent_resistant_to_other_and_unspeci	0.0716348	0.491555	0.690213	1.00345	249	2	1.99414	0.278998	14.2531	0.000610055	0.610665	0.001998
W22_striking_against_or_struck_by_other_	0.0721165	0.0911435	0.760157	0.449958	1186	6	2.13861	0.88536	5.16588	0.00290572	2.90863	0.00599401
N43_hydrocele_and_spermatocele	0.0721819	0.390722	0.307707	0.358504	2838	12	1.3603	0.673706	2.74663	0.00695316	6.96011	0.011988
R86_abnormal_findings_in_specimens_from_	0.0723221	0.0508184	1.14403	0.585778	462	3	3.13939	0.995913	9.89624	0.00113191	1.13304	0.002997
K66_other_disorders_of_peritoneum	0.0726575	0.187321	0.324068	0.245777	6308	22	1.38274	0.854144	2.23847	0.0154547	15.4702	0.021978
R35_polyuria	0.0729106	0.0565007	-0.557867	0.292513	10203	16	0.572429	0.322648	1.01558	0.0249975	25.0225	0.015984
D044_skin_of_scalp_and_neck	0.0729265	0.502896	0.672844	1.00433	242	2	1.9598	0.273722	14.0319	0.000592905	0.593498	0.001998
K73_chronic_hepatitis_not_elsewhere_clas	0.0730833	0.0565774	1.35722	0.711867	243	2	3.88538	0.962675	15.6815	0.000595355	0.59595	0.001998
S399_unspecified_injury_of_abdomen_lower	0.0733795	0.196501	0.5321	0.411974	1725	8	1.7025	0.759292	3.8174	0.00422628	4.23051	0.00799201
L980_pyogenic_granuloma	0.0735985	0.228208	-1.70016	1.41093	1279	0	0.182654	0.011498	2.9016	0.00313358	3.13671	0
D72_other_disorders_of_white_blood_cells	0.0737518	0.234742	-1.67607	1.41056	1273	0	0.187108	0.0117869	2.97019	0.00311887	3.12199	0
C780_secondary_malignant_neoplasm_of_lun	0.0739165	0.27382	0.333319	0.304593	3830	15	1.39559	0.768217	2.53532	0.00938358	9.39296	0.014985
J21_acute_bronchiolitis	0.0742	0.0514383	1.38747	0.712325	249	2	4.00471	0.991351	16.1776	0.000610055	0.610665	0.001998
J20_acute_bronchitis	0.0745851	0.101311	0.285146	0.174025	13885	43	1.32996	0.945593	1.87055	0.0340185	34.0525	0.042957
H60_otitis_externa	0.0746226	0.122139	0.214574	0.138806	25300	74	1.23933	0.944135	1.62683	0.0619855	62.0475	0.0739261
U82_resistance_to_betalactam_antibiotics	0.0748963	0.0783922	0.670826	0.381131	1771	8	1.95585	0.926639	4.12821	0.00433898	4.34332	0.00799201
L84_corns_and_callosities	0.0749521	0.207016	0.405046	0.321003	3293	13	1.49937	0.799219	2.81289	0.00806791	8.07598	0.012987
K359_acute_appendicitis_unspecified	0.075041	0.251356	0.515781	0.449655	1496	7	1.67495	0.69382	4.04348	0.00366523	3.66889	0.00699301
E78_disorders_of_lipoprotein_metabolism_	0.0751416	0.206871	-0.125513	0.099439	69545	149	0.882044	0.725849	1.07185	0.170387	170.557	0.148851
I120_hypertensive_renal_disease_with_ren	0.0752984	0.0230145	0.867754	0.381734	1479	7	2.38156	1.127	5.03268	0.00362358	3.6272	0.00699301
S327_multiple_fractures_of_lumbar_spine_	0.0759147	0.0624649	1.32604	0.711783	244	2	3.7661	0.933276	15.1976	0.000597805	0.598403	0.001998
K44_diaphragmatic_hernia	0.0759663	0.0512822	0.20505	0.105202	43537	123	1.22759	0.998855	1.5087	0.106667	106.773	0.122877
C773_axillary_and_upper_limb_lymph_nodes	0.0759756	0.225743	0.408466	0.337186	3106	12	1.50451	0.776919	2.91349	0.00760976	7.61737	0.011988
Block_N20_N23_urolithiasis	0.0761044	0.273443	0.205093	0.187271	11722	39	1.22764	0.850477	1.77206	0.0287191	28.7478	0.038961
M060_seronegative_rheumatoid_arthritis	0.0764173	0.151097	0.721876	0.502816	965	5	2.05829	0.768247	5.51458	0.00236427	2.36663	0.004995
E876_hypokalaemia	0.0767754	0.0552573	0.502113	0.261947	4604	17	1.65221	0.988761	2.76082	0.0112799	11.2912	0.016983
H570_anomalies_of_pupillary_function	0.076879	0.043909	1.17134	0.581324	462	3	3.22631	1.03246	10.0818	0.00113191	1.13304	0.002997
E14_unspecified_diabetes_mellitus	0.0773901	0.281826	0.217244	0.201857	10365	34	1.24265	0.836611	1.84575	0.0253945	25.4198	0.033966
N32_other_disorders_of_bladder	0.0774663	0.116814	0.259968	0.165765	14624	47	1.29689	0.937132	1.79475	0.0358291	35.8649	0.046953
I429_cardiomyopathy_unspecified	0.0775591	0.2464	-1.63468	1.41025	1256	0	0.195015	0.0122925	3.09383	0.00307722	3.0803	0
N28_other_disorders_of_kidney_and_ureter	0.0776807	0.044122	0.482551	0.239726	5474	20	1.6202	1.01277	2.59196	0.0134114	13.4248	0.01998
S20_superficial_injury_of_thorax	0.0777155	0.244995	-1.63953	1.41023	1253	0	0.194071	0.0122335	3.07874	0.00306987	3.07294	0
L024_cutaneous_abscess_furuncle_and_carb	0.0778546	0.113345	0.506122	0.319655	3014	12	1.65885	0.886564	3.10386	0.00738436	7.39174	0.011988
L819_disorder_of_pigmentation_unspecifie	0.078217	0.235941	-1.67229	1.41099	1259	0	0.187816	0.0118216	2.98396	0.00308457	3.08766	0
R498_other_and_unspecified_voice_disturb	0.0784487	0.0458164	1.16263	0.582164	465	3	3.19833	1.02182	10.0109	0.00113926	1.1404	0.002997
D410_kidney	0.0784772	0.0503351	1.39428	0.712421	245	2	4.03207	0.997937	16.2912	0.000600255	0.600855	0.001998
L29_pruritus	0.0785115	0.218843	0.210349	0.17107	15255	48	1.23411	0.882543	1.72572	0.037375	37.4124	0.047952
Block_I95_I99_other_and_unspecified_diso	0.0791429	0.0839336	0.286356	0.165686	14615	46	1.33157	0.962339	1.84246	0.035807	35.8428	0.045954
M150_primary_generalised_osteo_arthrosis	0.0796328	0.0317326	1.08256	0.504039	706	4	2.95223	1.09927	7.9286	0.00172971	1.73144	0.003996
K228_other_specified_diseases_of_oesopha	0.0797415	0.0413646	0.595869	0.292113	3330	13	1.81461	1.0236	3.21688	0.00815857	8.16672	0.012987
N136_pyonephrosis	0.0798619	0.482269	0.705118	1.0035	256	2	2.02409	0.28316	14.4686	0.000627205	0.627832	0.001998
I11_hypertensive_heart_disease	0.079971	0.0395561	1.03707	0.503836	686	4	2.82094	1.0508	7.57299	0.00168071	1.68239	0.003996
Z092_follow_up_examination_after_chemoth	0.079995	0.0535109	0.649963	0.336633	2389	10	1.91547	0.990211	3.7053	0.0058531	5.85895	0.00999001
H603_other_infective_otitis_externa	0.0801246	0.200125	0.245596	0.191693	11904	37	1.27838	0.877988	1.86137	0.029165	29.1942	0.036963
L71_rosacea	0.0806669	0.160511	0.234696	0.167239	15449	49	1.26452	0.911109	1.75503	0.0378504	37.8882	0.048951
I37_pulmonary_valve_disorders	0.0819558	0.279131	0.76868	0.710246	469	3	2.15692	0.536117	8.67775	0.00114906	1.15021	0.002997
K61_abscess_of_anal_and_rectal_regions	0.0820618	0.161673	-0.991728	0.708647	2511	2	0.370935	0.092488	1.48768	0.006152	6.15815	0.001998
T430_tricyclic_and_tetracyclic_antidepre	0.0823198	0.044706	1.16707	0.581381	462	3	3.21257	1.02795	10.04	0.00113191	1.13304	0.002997
Z12_special_screening_examination_for_ne	0.0827241	0.188046	0.214796	0.163171	16512	50	1.23961	0.900307	1.70678	0.0404547	40.4952	0.04995
I95_hypotension	0.0828523	0.0767422	0.30462	0.17211	13223	42	1.35611	0.967814	1.90019	0.0323966	32.429	0.041958
E80_disorders_of_porphyrin_and_bilirubin	0.0828891	0.0951354	0.686901	0.411587	1481	7	1.98755	0.887089	4.45315	0.00362848	3.63211	0.00699301
R845_abnormal_microbiological_findings	0.0829443	0.0539839	1.37205	0.712026	251	2	3.94343	0.976754	15.9207	0.000614955	0.61557	0.001998
I359_aortic_valve_disorder_unspecified	0.0832248	0.0572586	1.1059	0.581644	474	3	3.02194	0.966453	9.44913	0.00116131	1.16247	0.002997
I10_essential_primary_hypertension	0.0836676	0.0554104	0.147035	0.0767549	131317	350	1.15839	0.996601	1.34645	0.321729	322.051	0.34965
Y442_anticoagulants	0.0838337	0.0492431	1.1437	0.581599	466	3	3.13836	1.00377	9.81227	0.00114171	1.14285	0.002997
H433_other_vitreous_opacities	0.0841791	0.0258912	0.715898	0.321342	2472	10	2.04602	1.08988	3.84098	0.00605645	6.0625	0.00999001
Y86_sequelae_of_other_accidents	0.0852808	0.262763	-1.57873	1.40972	1208	0	0.206237	0.0130133	3.26847	0.00295962	2.96258	0
I848_unspecified_haemorrhoids_with_other	0.0853353	0.197311	-0.64672	0.501625	3673	4	0.523761	0.195948	1.39999	0.00899892	9.00792	0.003996
E10_insulin_dependent_diabetes_mellitus	0.0858012	0.296548	0.317642	0.304294	3894	15	1.37388	0.756711	2.49442	0.00954038	9.54992	0.014985
K552_angiodysplasia_of_colon	0.0858082	0.153126	0.718768	0.503136	960	5	2.0519	0.765383	5.50092	0.00235202	2.35437	0.004995
H360_diabetic_retinopathy	0.0862896	0.331508	0.240497	0.247659	6624	23	1.27188	0.782771	2.06661	0.0162289	16.2452	0.022977
E21_hyperparathyroidism_and_other_disord	0.0863459	0.0300366	0.774903	0.357163	1836	8	2.17038	1.07774	4.37078	0.00449824	4.50273	0.00799201
Block_V10_V19_pedal_cyclist_injured_in_t	0.0864837	0.166393	-0.980834	0.708752	2509	2	0.374998	0.0934819	1.50429	0.0061471	6.15325	0.001998
D69_purpura_and_other_haemorrhagic_condi	0.0865372	0.0790315	0.475354	0.270651	4252	16	1.60858	0.94637	2.73418	0.0104175	10.4279	0.015984
M222_patellofemoral_disorders	0.0865456	0.0522504	1.12809	0.581171	459	3	3.08975	0.989055	9.65219	0.00112456	1.12568	0.002997
Block_Z55_Z65_persons_with_potential_hea	0.0867997	0.0417589	0.271188	0.133202	26512	77	1.31152	1.01016	1.70278	0.0649549	65.0199	0.0769231
N309_cystitis_unspecified	0.0868541	0.0320765	0.391225	0.182521	11451	37	1.47879	1.03405	2.11481	0.0280552	28.0832	0.036963
N132_hydronephrosis_with_renal_and_urete	0.0871597	0.356406	0.463533	0.50262	1234	6	1.58968	0.593569	4.25744	0.00302332	3.02635	0.00599401
H36_retinal_disorders_in_diseases_classi	0.0874568	0.334821	0.238857	0.247662	6634	23	1.2698	0.781484	2.06323	0.0162534	16.2697	0.022977
G632_diabetic_polyneuropathy	0.0875886	0.0340441	0.873314	0.412028	1244	6	2.39483	1.06795	5.37033	0.00304782	3.05087	0.00599401
E780_pure_hypercholesterolaemia	0.0880035	0.173873	-0.144385	0.106176	60248	127	0.865554	0.702936	1.06579	0.147609	147.756	0.126873
Z803_family_history_of_malignant_neoplas	0.0881123	0.985477	0.00651023	0.357639	4177	15	1.00653	0.499343	2.02888	0.0102337	10.244	0.014985
M841_nonunion_of_fracture_pseudarthrosis	0.0883454	0.133394	0.675087	0.449803	1208	6	1.9642	0.813404	4.74315	0.00295962	2.96258	0.00599401
D051_intraductal_carcinoma_in_situ	0.0887275	0.301013	0.37005	0.357791	2871	11	1.44781	0.718047	2.91923	0.00703401	7.04104	0.010989
Block_N30_N39_other_diseases_of_urinary_	0.0887806	0.00384989	0.25484	0.0881738	73116	199	1.29026	1.08548	1.53367	0.179136	179.315	0.198801
D320_cerebral_meninges	0.0888363	0.0470911	0.999399	0.503354	731	4	2.71665	1.01291	7.28613	0.00179096	1.79276	0.003996
H131_conjunctivitis_in_infectious_and_pa	0.0888691	0.129417	0.351663	0.231906	7082	24	1.42143	0.902242	2.23938	0.017351	17.3684	0.023976
B85_pediculosis_and_phthiriasis	0.0890114	0.0639151	1.32277	0.713943	257	2	3.75381	0.926299	15.2122	0.000629655	0.630285	0.001998
R066_hiccough	0.0899196	0.529143	0.631804	1.00396	263	2	1.881	0.262906	13.4579	0.000644355	0.645	0.001998
I609_subarachnoid_haemorrhage_unspecifie	0.0903565	0.259802	-1.58843	1.40961	1148	0	0.204246	0.0128905	3.23622	0.00281262	2.81544	0
I358_other_aortic_valve_disorders	0.0904381	0.0545075	1.11765	0.581265	489	3	3.05766	0.978603	9.55371	0.00119806	1.19926	0.002997
Block_K20_K31_diseases_of_oesophagus_sto	0.0905674	0.263819	0.0886923	0.0793731	104201	279	1.09274	0.935308	1.27668	0.255294	255.55	0.278721
D313_choroid	0.0907183	0.0493185	1.14379	0.581837	469	3	3.13864	1.0034	9.81774	0.00114906	1.15021	0.002997
D124_descending_colon	0.0909021	0.0151056	0.71102	0.29262	2968	12	2.03607	1.14738	3.61306	0.00727166	7.27893	0.011988
Block_C81_C96_malignant_neoplasms_stated	0.090953	0.350883	0.188251	0.201796	10607	34	1.20714	0.812801	1.79279	0.0259874	26.0133	0.033966
L73_other_follicular_disorders	0.0912539	0.666196	0.121842	0.282451	5576	20	1.12958	0.649364	1.96491	0.0136613	13.675	0.01998
K148_other_diseases_of_tongue	0.0913517	0.12603	0.68837	0.449931	1259	6	1.99047	0.824074	4.80778	0.00308457	3.08766	0.00599401
F430_acute_stress_reaction	0.0925879	0.0301906	0.830554	0.383171	1562	7	2.29459	1.08279	4.86258	0.00382693	3.83076	0.00699301
M545_low_back_pain	0.092706	0.114788	0.170277	0.107973	48038	134	1.18563	0.959493	1.46507	0.117694	117.812	0.133866
L899_decubitus_ulcer_and_pressure_area_u	0.0928219	0.166674	0.696311	0.50349	1009	5	2.00634	0.747868	5.38249	0.00247207	2.47454	0.004995
S76_injury_of_muscle_and_tendon_at_hip_a	0.0931075	0.0326018	0.817385	0.3825	1521	7	2.26457	1.07003	4.79266	0.00372648	3.73021	0.00699301
G253_myoclonus	0.0934232	0.527008	0.63465	1.00327	263	2	1.88636	0.264012	13.478	0.000644355	0.645	0.001998
I74_arterial_embolism_and_thrombosis	0.0935196	0.286192	0.480409	0.450448	1491	7	1.61674	0.668667	3.90902	0.00365298	3.65663	0.00699301
N394_other_specified_urinary_incontinenc	0.0937011	0.0872662	0.501267	0.293139	3776	14	1.65081	0.929336	2.93239	0.00925127	9.26053	0.013986
Q12_congenital_lens_malformations	0.0941477	0.0555052	1.36339	0.711988	267	2	3.90942	0.968403	15.7823	0.000654155	0.654809	0.001998
Block_L55_L59_radiation_related_disorder	0.0942012	0.190386	-0.242587	0.185261	19254	36	0.784595	0.545693	1.12809	0.0471727	47.2199	0.035964
Z902_acquired_absence_of_lung_part_of_	0.0943749	0.281997	-1.51679	1.40986	1126	0	0.219415	0.0138411	3.47827	0.00275872	2.76148	0
Z865_personal_history_of_other_mental_an	0.0949205	0.0977784	0.630362	0.380717	1916	8	1.87829	0.890615	3.96128	0.00469424	4.69893	0.00799201
Q059_spina_bifida_unspecified	0.095236	0.0567041	1.35633	0.711768	267	2	3.88192	0.962005	15.6645	0.000654155	0.654809	0.001998
F10_mental_and_behavioural_disorders_due	0.0953463	0.0541125	0.367845	0.190995	9398	33	1.44462	0.993516	2.10054	0.0230253	23.0483	0.032967
Z862_personal_history_of_diseases_of_the	0.0957022	0.0428532	0.912153	0.450415	1017	5	2.48968	1.02977	6.01927	0.00249167	2.49416	0.004995
Z48_other_surgical_follow_up_care	0.0959439	0.0346087	0.509355	0.241068	5320	19	1.66422	1.03755	2.66939	0.0130341	13.0471	0.018981
O809_single_spontaneous_delivery_unspeci	0.0963799	0.0529786	0.378007	0.195343	10292	36	1.45937	0.995147	2.14016	0.0252156	25.2408	0.035964
H259_senile_cataract_unspecified	0.0970603	0.0986461	-1.65397	1.00152	2471	2	0.191289	0.0268645	1.36207	0.006054	6.06005	0.001998
H660_acute_suppurative_otitis_media	0.0976059	0.69938	-0.387023	1.00224	735	3	0.679075	0.0952345	4.84219	0.00180076	1.80257	0.002997
Y44_agents_primarily_affecting_blood_con	0.097847	0.0487153	0.99279	0.503679	722	4	2.69875	1.00559	7.24275	0.00176891	1.77068	0.003996
S637_sprain_and_strain_of_other_and_unsp	0.0979002	0.576728	0.560402	1.004	265	2	1.75138	0.24477	12.5315	0.000649255	0.649904	0.001998
D510_vitamin_b12_deficiency_anaemia_due_	0.0982447	0.147954	-2.04279	1.41194	1775	1	0.129666	0.00814629	2.06393	0.00434878	4.35313	0.000999001
G430_migraine_without_aura_common_migrai	0.0983942	0.0842636	1.22982	0.712336	274	2	3.42061	0.846743	13.8184	0.000671305	0.671977	0.001998
J44_other_chronic_obstructive_pulmonary_	0.0985906	0.122314	0.240146	0.155421	17436	54	1.27143	0.937556	1.72421	0.0427185	42.7613	0.0539461
C78_secondary_malignant_neoplasm_of_resp	0.0990549	0.427012	0.17249	0.217155	9032	30	1.18826	0.776364	1.81869	0.0221286	22.1507	0.02997
K644_residual_haemorrhoidal_skin_tags	0.0991599	0.189525	0.499588	0.380788	2213	9	1.64804	0.781331	3.47617	0.00542189	5.42732	0.00899101
H811_benign_paroxysmal_vertigo	0.0993996	0.104023	-0.582585	0.358369	6733	10	0.558453	0.276654	1.12729	0.016496	16.5125	0.00999001
Block_D65_D69_coagulation_defects_purpur	0.0998685	0.0601595	0.437918	0.232982	6008	21	1.54948	0.981448	2.44627	0.0147197	14.7344	0.020979
D693_idiopathic_thrombocytopenic_purpura	0.100121	0.243573	0.67647	0.580111	722	4	1.96692	0.630938	6.1318	0.00176891	1.77068	0.003996
R740_elevation_of_levels_of_transaminase	0.100152	0.530696	0.629162	1.00354	257	2	1.87604	0.262429	13.4113	0.000629655	0.630285	0.001998
I249_acute_ischaemic_heart_disease_unspe	0.100155	0.0834523	0.583083	0.336848	2437	10	1.79155	0.925761	3.46705	0.0059707	5.97667	0.00999001
G590_diabetic_mononeuropathy	0.100298	0.0653624	1.31207	0.712007	266	2	3.71385	0.919924	14.9933	0.000651705	0.652357	0.001998
M189_arthrosis_of_first_carpometacarpal_	0.100357	0.186413	0.503738	0.381254	2225	9	1.6549	0.783864	3.49382	0.00545129	5.45674	0.00899101
L303_infective_dermatitis	0.100728	0.223533	0.707615	0.581352	756	4	2.02915	0.649317	6.34118	0.00185221	1.85407	0.003996
Z09_follow_up_examination_after_treatmen	0.10109	0.124185	0.250449	0.1629	15460	48	1.2846	0.933481	1.76779	0.0378773	37.9152	0.047952
G25_other_extrapyramidal_and_movement_di	0.101264	0.177736	0.379574	0.281633	4373	16	1.46166	0.84162	2.5385	0.0107139	10.7246	0.015984
R160_hepatomegaly_not_elsewhere_classifi	0.101342	0.0616727	1.08595	0.581144	473	3	2.96225	0.948293	9.25341	0.00115886	1.16002	0.002997
I459_conduction_disorder_unspecified	0.101786	0.055825	1.11232	0.581634	484	3	3.04141	0.972697	9.5098	0.00118581	1.187	0.002997
L57_skin_changes_due_to_chronic_exposure	0.101813	0.185718	-0.252775	0.191011	18263	34	0.776643	0.534108	1.12931	0.0447447	44.7895	0.033966
R942_abnormal_results_of_pulmonary_funct	0.101931	0.276502	-1.53782	1.41317	1117	0	0.214849	0.0134654	3.42806	0.00273667	2.73941	0
M240_loose_body_in_joint	0.102284	0.051042	1.1334	0.580897	490	3	3.1062	0.994855	9.69837	0.00120051	1.20171	0.002997
R060_dyspnoea	0.102391	0.0920348	0.259066	0.15377	17853	54	1.29572	0.95856	1.75147	0.0437402	43.7839	0.0539461
T84_complications_of_internal_orthopaedi	0.102673	0.0334865	0.451448	0.212326	7440	25	1.57058	1.03592	2.38121	0.0182281	18.2464	0.024975
G59_mononeuropathy_in_diseases_classifie	0.102894	0.0673923	1.30226	0.711985	268	2	3.6776	0.910983	14.8463	0.000656605	0.657262	0.001998
N200_calculus_of_kidney	0.102987	0.17495	0.333896	0.246151	5797	21	1.3964	0.861948	2.26223	0.0142028	14.217	0.020979
J459_asthma_unspecified	0.103006	0.215358	0.135828	0.10963	41964	116	1.14548	0.923997	1.42007	0.102813	102.915	0.115884
C793_secondary_malignant_neoplasm_of_bra	0.10305	0.927164	-0.0529582	0.579329	1527	7	0.94842	0.304695	2.95213	0.00374118	3.74492	0.00699301
H608_other_otitis_externa	0.103154	0.252952	0.367017	0.321042	3346	13	1.44342	0.769338	2.70813	0.00819777	8.20596	0.012987
I211_acute_transmural_myocardial_infarct	0.103337	0.224474	-0.704051	0.5796	2859	3	0.494578	0.158807	1.54028	0.00700461	7.01161	0.002997
Block_H25_H28_disorders_of_lens	0.103728	0.0204015	0.250782	0.108148	42784	120	1.28503	1.03957	1.58844	0.104822	104.926	0.11988
Block_A00_A09_intestinal_infectious_dise	0.104093	0.176773	0.151573	0.112214	42351	117	1.16366	0.933918	1.44993	0.103761	103.865	0.116883
M46_other_inflammatory_spondylopathies	0.104146	0.116897	0.458023	0.292119	3809	14	1.58095	0.891785	2.80268	0.00933212	9.34146	0.013986
Block_H30_H36_disorders_of_choroid_and_r	0.104669	0.19801	0.182737	0.14196	22600	67	1.2005	0.908914	1.58562	0.0553704	55.4258	0.0669331
D728_other_specified_disorders_of_white_	0.104967	0.291522	-1.48678	1.40955	1044	0	0.2261	0.0142714	3.58206	0.00255782	2.56038	0
T634_venom_of_other_arthropods	0.105129	0.110136	0.611569	0.38281	1918	8	1.84332	0.870456	3.90351	0.00469914	4.70384	0.00799201
H200_acute_and_subacute_iridocyclitis	0.105616	0.980279	-0.0175434	0.709718	1004	5	0.98261	0.244488	3.94916	0.00245982	2.46228	0.004995
M950_acquired_deformity_of_nose	0.105747	0.0695208	1.29294	0.712356	251	2	3.64348	0.901876	14.7193	0.000614955	0.61557	0.001998
I341_mitral_valve_prolapse	0.105779	0.28757	-1.49894	1.40949	1081	0	0.223367	0.0141006	3.53835	0.00264847	2.65112	0
S625_fracture_of_thumb	0.105786	0.296427	-1.47214	1.40993	1056	0	0.229434	0.0144711	3.6376	0.00258722	2.58981	0
L570_actinic_keratosis	0.106087	0.181251	-0.259643	0.194211	17755	33	0.771327	0.527136	1.12864	0.0435001	43.5436	0.032967
Block_X20_X29_contact_with_venomous_anim	0.106343	0.0640527	1.31748	0.711454	278	2	3.734	0.925918	15.0583	0.000681105	0.681787	0.001998
I05_rheumatic_mitral_valve_diseases	0.106357	0.04893	0.992511	0.504017	719	4	2.698	1.00465	7.24553	0.00176156	1.76333	0.003996
M758_other_shoulder_lesions	0.106903	0.0560773	0.537117	0.281149	3812	14	1.71107	0.986162	2.96883	0.00933947	9.34881	0.013986
T159_foreign_body_on_external_eye_unspec	0.10735	0.218669	0.715922	0.582015	729	4	2.04607	0.653883	6.40239	0.00178606	1.78785	0.003996
R63_symptoms_and_signs_concerning_food_a	0.107411	0.671101	0.0738332	0.173873	16073	49	1.07663	0.765705	1.5138	0.0393792	39.4185	0.048951
H905_sensorineural_hearing_loss_unspecif	0.107429	0.122921	0.452648	0.293427	3580	14	1.57247	0.884733	2.79481	0.00877107	8.77984	0.013986
K12_stomatitis_and_related_lesions	0.107705	0.0333645	0.499033	0.234545	5717	20	1.64713	1.04011	2.60841	0.0140068	14.0208	0.01998
D51_vitamin_b12_deficiency_anaemia	0.108699	0.107269	-1.61239	1.00112	2322	2	0.19941	0.028027	1.41879	0.00568895	5.69463	0.001998
R748_abnormal_levels_of_other_serum_enzy	0.109026	0.026262	-0.851332	0.383083	7823	11	0.426846	0.201458	0.904395	0.0191665	19.1857	0.010989
K40_inguinal_hernia	0.110853	0.361182	-0.144663	0.158428	24423	49	0.865314	0.634333	1.1804	0.0598368	59.8967	0.048951
S90_superficial_injury_of_ankle_and_foot	0.111704	0.0997506	0.588303	0.3574	2164	9	1.80093	0.893865	3.62846	0.00530184	5.30714	0.00899101
Z349_supervision_of_normal_pregnancy_uns	0.111957	0.248763	0.676471	0.586522	844	4	1.96692	0.62306	6.20934	0.00206782	2.06988	0.003996
X659_unspecified_place	0.112018	0.0579382	1.10291	0.581652	487	3	3.01292	0.963553	9.42106	0.00119316	1.19435	0.002997
M349_systemic_sclerosis_unspecified	0.112334	0.567222	0.574146	1.00349	277	2	1.77561	0.248405	12.6922	0.000678655	0.679334	0.001998
B356_tinea_cruris	0.11306	0.293549	0.35794	0.340776	3155	12	1.43038	0.733461	2.7895	0.00772981	7.73754	0.011988
L719_rosacea_unspecified	0.113406	0.12414	0.260149	0.169189	14709	46	1.29712	0.931032	1.80717	0.0360373	36.0734	0.045954
Block_O00_O08_pregnancy_with_abortive_ou	0.113907	0.112486	0.300553	0.18937	12381	38	1.35061	0.931823	1.9576	0.0303337	30.364	0.037962
R402_coma_unspecified	0.115455	0.318529	-1.40499	1.40854	989	0	0.24537	0.0155184	3.87966	0.00242307	2.42549	0
J302_other_seasonal_allergic_rhinitis	0.115898	0.11837	-1.10837	0.709743	3003	3	0.330097	0.0821288	1.32674	0.00735741	7.36477	0.002997
M513_other_specified_intervertebral_disk	0.116037	0.303552	0.25336	0.246256	6583	22	1.28835	0.795089	2.08761	0.0161285	16.1446	0.021978
K660_peritoneal_adhesions	0.116166	0.312304	0.263988	0.26127	5915	20	1.30211	0.780281	2.17293	0.0144919	14.5064	0.01998
I71_aortic_aneurysm_and_dissection	0.116805	0.13094	-0.8763	0.580175	3456	4	0.41632	0.133528	1.29802	0.00846727	8.47574	0.003996
Z721_alcohol_use	0.116844	0.0916397	-0.345283	0.204696	17098	32	0.70802	0.474029	1.05751	0.0418904	41.9323	0.031968
Z823_family_history_of_stroke	0.117626	0.235511	-0.198672	0.167475	24276	47	0.819819	0.590419	1.13835	0.0594767	59.5362	0.046953
Block_Z80_Z99_persons_with_potential_hea	0.117825	0.0943728	0.131941	0.078876	239227	596	1.14104	0.977599	1.33181	0.586111	586.697	0.595405
B95_streptococcus_and_staphylococcus_as_	0.117974	0.0958931	0.378176	0.22712	6768	23	1.45962	0.935215	2.27808	0.0165817	16.5983	0.022977
Block_M50_M54_other_dorsopathies	0.118038	0.350961	0.0826125	0.0885709	99018	262	1.08612	0.91303	1.29203	0.242596	242.839	0.261738
J458_mixed_asthma	0.11827	0.104919	1.63444	1.00801	102	1	5.12659	0.710874	36.9712	0.000249902	0.250152	0.000999001
G37_other_demyelinating_diseases_of_cent	0.118611	0.353953	0.658203	0.710075	505	3	1.93132	0.480204	7.76751	0.00123726	1.2385	0.002997
Block_F20_F29_schizophrenia_schizotypal_	0.119408	0.216309	-1.23771	1.00105	1693	1	0.290048	0.0407717	2.06339	0.00414788	4.15203	0.000999001
K09_cysts_of_oral_region_not_elsewhere_c	0.119524	0.0632511	0.934488	0.50311	763	4	2.54591	0.949701	6.82494	0.00186936	1.87123	0.003996
A630_anogenital_venereal_warts	0.119579	0.143915	0.603334	0.412856	1521	7	1.8282	0.813944	4.10634	0.00372648	3.73021	0.00699301
Block_K70_K77_diseases_of_liver	0.119602	0.0255345	0.368082	0.164821	13340	42	1.44496	1.04606	1.99597	0.0326833	32.7159	0.041958
Block_E10_E14_diabetes_mellitus	0.119797	0.306586	0.123238	0.120537	33816	98	1.13115	0.893138	1.4326	0.0828499	82.9327	0.0979021
M171_other_primary_gonarthrosis	0.120924	0.117941	-0.594735	0.380393	5864	9	0.551709	0.261766	1.16281	0.0143669	14.3813	0.00899101
E119_without_complications	0.121041	0.381349	0.113237	0.129353	29893	86	1.1199	0.869102	1.44306	0.0732384	73.3117	0.0859141
L603_nail_dystrophy	0.121769	0.313873	-1.42013	1.41008	978	0	0.241683	0.0152392	3.83292	0.00239612	2.39852	0
T20_burn_and_corrosion_of_head_and_neck	0.121924	0.568518	0.572271	1.00357	273	2	1.77229	0.247901	12.6704	0.000668855	0.669524	0.001998
S626_fracture_of_other_finger	0.122101	0.279931	-0.486134	0.449926	3910	5	0.614999	0.254618	1.48545	0.00957958	9.58916	0.004995
C788_secondary_malignant_neoplasm_of_oth	0.122175	0.952669	-0.0594731	1.00197	526	3	0.942261	0.132214	6.7153	0.00128871	1.29	0.002997
Q05_spina_bifida	0.12237	0.0706152	1.28636	0.711504	288	2	3.61959	0.897459	14.5983	0.000705606	0.706311	0.001998
Block_G80_G83_cerebral_palsy_and_other_p	0.122379	0.166762	0.373957	0.270457	4745	17	1.45347	0.855441	2.46959	0.0116253	11.637	0.016983
K220_achalasia_of_cardia	0.122668	0.619703	0.497731	1.00294	285	2	1.64498	0.230379	11.7458	0.000698256	0.698954	0.001998
E07_other_disorders_of_thyroid	0.123034	0.330497	-1.37152	1.40941	1006	0	0.253721	0.0160193	4.01856	0.00246472	2.46718	0
Q38_other_congenital_malformations_of_to	0.123468	0.0733938	1.04048	0.581154	497	3	2.83058	0.906122	8.84225	0.00121766	1.21888	0.002997
G549_nerve_root_and_plexus_disorder_unsp	0.123643	0.541716	0.354284	0.580585	1046	5	1.42516	0.45673	4.447	0.00256272	2.56528	0.004995
K315_obstruction_of_duodenum	0.12366	0.595844	0.532095	1.00322	280	2	1.7025	0.238302	12.1631	0.000686005	0.686691	0.001998
I209_angina_pectoris_unspecified	0.124674	0.209735	0.180602	0.143987	22296	65	1.19794	0.90338	1.58854	0.0546256	54.6803	0.0649351
N81_female_genital_prolapse	0.124767	0.127622	0.240507	0.15786	18549	54	1.27189	0.933421	1.7331	0.0454454	45.4909	0.0539461
S060_concussion	0.125364	0.332501	-1.36518	1.40873	914	0	0.255335	0.0161426	4.03873	0.00223932	2.24156	0
M549_dorsalgia_unspecified	0.126063	0.213117	0.162909	0.130847	28919	83	1.17693	0.910691	1.521	0.0708521	70.923	0.0829171
Z123_special_screening_examination_for_n	0.12637	0.308591	0.600286	0.589566	616	4	1.82264	0.573921	5.78828	0.00150921	1.51072	0.003996
N30_cystitis	0.126431	0.0427016	0.330628	0.163143	15487	47	1.39184	1.01093	1.91628	0.0379435	37.9814	0.046953
M469_inflammatory_spondylopathy_unspecif	0.126675	0.247463	0.440657	0.381015	2298	9	1.55373	0.736289	3.2787	0.00563015	5.63578	0.00899101
T92_sequelae_of_injuries_of_upper_limb	0.126795	0.342543	-1.33647	1.40806	967	0	0.262772	0.0166346	4.15091	0.00236917	2.37154	0
K402_bilateral_inguinal_hernia_without_o	0.127837	0.108209	0.575708	0.358407	2163	9	1.77839	0.880937	3.59012	0.00529939	5.30469	0.00899101
N77_vulvovaginal_ulceration_and_inflamma	0.128109	0.182571	0.265538	0.199221	11491	35	1.30413	0.882554	1.92709	0.0281532	28.1813	0.034965
J18_pneumonia_organism_unspecified	0.129261	0.363035	0.132866	0.146071	21907	65	1.1421	0.857758	1.52069	0.0536726	53.7263	0.0649351
J111_influenza_with_other_respiratory_ma	0.12938	0.107047	0.322483	0.2001	9616	31	1.38055	0.932661	2.04353	0.0235594	23.5829	0.030969
K90_intestinal_malabsorption	0.129499	0.235534	0.361032	0.304353	3785	14	1.43481	0.790176	2.60534	0.00927332	9.2826	0.013986
R798_other_specified_abnormal_findings_o	0.129505	0.277312	0.198824	0.183016	13037	39	1.21997	0.85224	1.74636	0.0319409	31.9728	0.038961
B372_candidiasis_of_skin_and_nail	0.129552	0.155203	0.586478	0.412608	1608	7	1.79765	0.800728	4.03574	0.00393963	3.94357	0.00699301
B00_herpesviral_herpes_simplex_infection	0.129599	0.480822	0.136624	0.193798	12619	38	1.1464	0.784099	1.6761	0.0309168	30.9477	0.037962
X620_home	0.129881	0.0829055	1.234	0.711622	291	2	3.43494	0.85148	13.8568	0.000712956	0.713669	0.001998
R54_senility	0.130288	0.369554	0.404876	0.45121	1639	7	1.49912	0.619096	3.63005	0.00401558	4.0196	0.00699301
Block_X85_X99_assault	0.1304	0.0888679	1.21324	0.713082	253	2	3.36437	0.831602	13.611	0.000619855	0.620475	0.001998
D685_primary_thrombophilia	0.130483	0.071438	1.04722	0.580925	540	3	2.84972	0.912659	8.89806	0.00132301	1.32433	0.002997
J45_asthma	0.131153	0.24908	0.12302	0.106734	44683	123	1.13091	0.91743	1.39406	0.109474	109.584	0.122877
Y839_surgical_procedure_unspecified	0.131174	0.254884	0.660797	0.580377	731	4	1.93633	0.620803	6.03959	0.00179096	1.79276	0.003996
A411_septicaemia_due_to_other_specified_	0.13153	0.0802427	1.24447	0.711418	289	2	3.47109	0.860786	13.9971	0.000708056	0.708764	0.001998
R229_localised_swelling_mass_and_lump_un	0.131558	0.203833	0.347285	0.273301	4884	17	1.41522	0.828296	2.41803	0.0119659	11.9779	0.016983
I493_ventricular_premature_depolarisatio	0.131919	0.152591	0.588234	0.411227	1629	7	1.80081	0.80431	4.0319	0.00399108	3.99507	0.00699301
Z013_examination_of_blood_pressure	0.131936	0.224021	-1.21809	1.0018	1627	1	0.295795	0.0415184	2.10736	0.00398618	3.99017	0.000999001
X499_unspecified_place	0.13215	0.531033	0.628616	1.00349	290	2	1.87501	0.262311	13.4027	0.000710506	0.711216	0.001998
Z926_personal_history_of_chemotherapy_fo	0.132288	0.0857578	0.365437	0.212684	8211	26	1.44114	0.949876	2.18649	0.0201171	20.1372	0.025974
Block_X60_X84_intentional_self_harm	0.132622	0.0613582	0.525479	0.280869	3794	14	1.69127	0.975286	2.93287	0.00929537	9.30467	0.013986
G47_sleep_disorders	0.132645	0.282919	0.170147	0.158455	18028	54	1.18548	0.868989	1.61724	0.044169	44.2131	0.0539461
L23_allergic_contact_dermatitis	0.132655	0.0635983	0.83798	0.451745	1005	5	2.31169	0.953668	5.60355	0.00246227	2.46473	0.004995
Block_N17_N19_renal_failure	0.132787	0.379668	0.115604	0.131591	29603	84	1.12255	0.867349	1.45284	0.0725279	72.6005	0.0839161
R454_irritability_and_anger	0.132842	0.0937132	0.975519	0.582008	513	3	2.65254	0.84771	8.29999	0.00125686	1.25812	0.002997
Block_C00_C14_malignant_neoplasms_of_lip	0.132914	0.224543	-1.21594	1.00116	1535	1	0.296431	0.04166	2.10925	0.00376078	3.76454	0.000999001
D100_lip	0.133804	0.122576	1.555	1.00709	102	1	4.73509	0.657772	34.0863	0.000249902	0.250152	0.000999001
L81_other_disorders_of_pigmentation	0.134099	0.151112	-0.721289	0.502425	3918	5	0.486125	0.181583	1.30143	0.00959918	9.60878	0.004995
Z514_preparatory_care_for_treatment_not_	0.134816	0.121674	0.589368	0.380781	1965	8	1.80285	0.854736	3.80265	0.00481429	4.8191	0.00799201
L41_parapsoriasis	0.134969	0.11425	1.59142	1.00763	103	1	4.91072	0.681448	35.3881	0.000252352	0.252604	0.000999001
C779_lymph_node_unspecified	0.135743	0.224207	0.611028	0.502731	1037	5	1.84232	0.687754	4.93514	0.00254067	2.54321	0.004995
B36_other_superficial_mycoses	0.136065	0.500926	0.140368	0.208561	10924	33	1.1507	0.764593	1.73178	0.026764	26.7908	0.032967
M949_disorder_of_cartilage_unspecified	0.136416	0.55212	0.80602	1.3556	101	1	2.23898	0.157087	31.9124	0.000247452	0.247699	0.000999001
M233_other_meniscus_derangements	0.136432	0.349029	-0.333214	0.355818	5545	8	0.716617	0.356787	1.43935	0.0135854	13.5989	0.00799201
H600_abscess_of_external_ear	0.136441	0.0917276	1.20064	0.711972	294	2	3.32224	0.822979	13.4114	0.000720306	0.721026	0.001998
B373_candidiasis_of_vulva_and_vagina	0.136465	0.138146	0.295579	0.199348	11211	34	1.3439	0.909243	1.98635	0.0274672	27.4946	0.033966
J181_lobar_pneumonia_unspecified	0.136748	0.485026	0.130834	0.187376	12978	40	1.13978	0.789447	1.64558	0.0317964	31.8282	0.03996
I802_phlebitis_and_thrombophlebitis_of_o	0.137478	0.124817	0.357838	0.23314	6567	22	1.43023	0.905637	2.25871	0.0160893	16.1054	0.021978
I440_atrioventricular_block_first_degree	0.137539	0.260527	-0.652578	0.579994	2791	3	0.520702	0.167066	1.62289	0.006838	6.84484	0.002997
K528_other_specified_non_infective_gastr	0.137611	0.0596549	0.775027	0.411518	1387	6	2.17065	0.968944	4.86274	0.00339818	3.40158	0.00599401
S623_fracture_of_other_metacarpal_bone	0.137857	0.051631	-1.9492	1.00154	3155	4	0.142388	0.0199961	1.01391	0.00772981	7.73754	0.003996
M130_polyarthritis_unspecified	0.138001	0.64552	0.207133	0.450294	1895	8	1.23015	0.508931	2.97341	0.00464279	4.64743	0.00799201
N085_glomerular_disorders_in_systemic_co	0.138034	0.135271	1.50365	1.0067	107	1	4.49808	0.625326	32.3554	0.000262152	0.262414	0.000999001
K610_anal_abscess	0.13843	0.242187	-0.828901	0.708742	2150	2	0.436529	0.108823	1.75108	0.00526754	5.27281	0.001998
K210_gastro_oesophageal_reflux_disease_w	0.138522	0.311063	0.154599	0.152616	19389	57	1.16719	0.86543	1.57417	0.0475034	47.5509	0.0569431
L859_epidermal_thickening_unspecified	0.13853	0.357155	-1.29648	1.40799	903	0	0.273493	0.0173157	4.31968	0.00221237	2.21458	0
Z91_personal_history_of_risk_factors_not	0.138622	0.239648	0.194367	0.165297	16645	48	1.21454	0.878433	1.67925	0.0407806	40.8214	0.047952
I678_other_specified_cerebrovascular_dis	0.138766	0.131765	-1.06889	0.7092	2842	3	0.343389	0.0855271	1.3787	0.00696296	6.96992	0.002997
N601_diffuse_cystic_mastopathy	0.138798	0.0507625	0.665068	0.340453	2136	9	1.94462	0.997783	3.78996	0.00523324	5.23848	0.00899101
S30_superficial_injury_of_abdomen_lower_	0.139284	0.240126	-1.17605	1.00118	1614	1	0.308495	0.0433537	2.19518	0.00395433	3.95829	0.000999001
J13_pneumonia_due_to_streptococcus_pneum	0.139662	0.355625	-1.30051	1.40789	859	0	0.272393	0.0172495	4.30146	0.00210457	2.10667	0
M755_bursitis_of_shoulder	0.140215	0.0429321	0.681741	0.336767	2298	9	1.97732	1.02191	3.82594	0.00563015	5.63578	0.00899101
I719_aortic_aneurysm_of_unspecified_site	0.140308	0.349418	-1.31894	1.40954	871	0	0.267419	0.0168798	4.23659	0.00213397	2.1361	0
M13_other_arthritis	0.140506	0.590624	0.0722327	0.134278	29041	82	1.07491	0.826172	1.39852	0.071151	71.2222	0.0819181
E559_vitamin_d_deficiency_unspecified	0.140674	0.0598906	0.479341	0.254752	5051	17	1.61501	0.980225	2.66087	0.012375	12.3874	0.016983
H13_disorders_of_conjunctiva_in_diseases	0.141488	0.191287	0.302984	0.231855	7419	24	1.35389	0.859459	2.13277	0.0181767	18.1949	0.023976
R500_fever_with_chills	0.141513	0.0895069	1.20792	0.711375	299	2	3.34652	0.829962	13.4936	0.000732556	0.733288	0.001998
G479_sleep_disorder_unspecified	0.14187	0.201389	0.430077	0.336628	2840	11	1.53738	0.794761	2.97388	0.00695806	6.96501	0.010989
L92_granulomatous_disorders_of_skin_and_	0.142085	0.227013	-1.20959	1.00125	1588	1	0.29832	0.041918	2.12306	0.00389063	3.89452	0.000999001
J320_chronic_maxillary_sinusitis	0.142133	0.242368	-1.1707	1.00137	1608	1	0.31015	0.0435701	2.20777	0.00393963	3.94357	0.000999001
I62_other_nontraumatic_intracranial_haem	0.142914	0.360932	-1.28624	1.40789	833	0	0.276308	0.0174974	4.36328	0.00204087	2.04291	0
E079_disorder_of_thyroid_unspecified	0.14315	0.368137	-1.26803	1.40897	908	0	0.281385	0.0177812	4.45288	0.00222462	2.22684	0
J342_deviated_nasal_septum	0.143569	0.0386723	0.482096	0.233161	5780	20	1.61947	1.02542	2.55766	0.0141611	14.1753	0.01998
S910_open_wound_of_ankle	0.14365	0.5468	0.817263	1.35631	107	1	2.26429	0.158642	32.3182	0.000262152	0.262414	0.000999001
T81_complications_of_procedures_not_else	0.144129	0.310342	0.147267	0.145161	21839	64	1.15866	0.871754	1.54	0.053506	53.5595	0.0639361
D696_thrombocytopenia_unspecified	0.144438	0.0999218	0.525411	0.319354	2889	11	1.69115	0.904364	3.16244	0.00707811	7.08518	0.010989
W17_other_fall_from_one_level_to_another	0.144441	0.367073	-1.26936	1.40732	854	0	0.281011	0.0178151	4.4326	0.00209232	2.09441	0
C18_malignant_neoplasm_of_colon	0.144453	0.283684	0.280781	0.261903	5449	19	1.32416	0.792511	2.21247	0.0133502	13.3635	0.018981
D44_neoplasm_of_uncertain_or_unknown_beh	0.144772	0.0990799	1.17264	0.710981	309	2	3.23051	0.801811	13.0158	0.000757056	0.757813	0.001998
E236_other_disorders_of_pituitary_gland	0.144782	0.140651	1.48317	1.00665	107	1	4.40689	0.61271	31.6964	0.000262152	0.262414	0.000999001
M844_pathological_fracture_not_elsewhere	0.144924	0.212269	-1.2541	1.00541	1203	1	0.285333	0.0397676	2.04726	0.00294737	2.95032	0.000999001
M546_pain_in_thoracic_spine	0.144929	0.20994	0.423696	0.337948	2912	11	1.5276	0.787665	2.96262	0.00713446	7.14159	0.010989
Block_A92_A99_arthropod_borne_viral_feve	0.145405	0.139404	1.48843	1.00704	106	1	4.43013	0.61547	31.888	0.000259702	0.259962	0.000999001
O321_maternal_care_for_breech_presentati	0.145455	0.762803	0.215325	0.713464	913	4	1.24026	0.306339	5.02143	0.00223687	2.2391	0.003996
Block_D80_D89_certain_disorders_involvin	0.145941	0.518889	0.264849	0.410582	2234	9	1.30323	0.582811	2.91418	0.00547334	5.47882	0.00899101
H571_ocular_pain	0.145994	0.621966	0.222284	0.45082	1992	8	1.24893	0.516168	3.02192	0.00488044	4.88532	0.00799201
Z602_living_alone	0.146162	0.0546297	0.488133	0.253997	4933	17	1.62927	0.990346	2.6804	0.0120859	12.098	0.016983
T450_antiallergic_and_antiemetic_drugs	0.146184	0.115951	1.58368	1.00743	111	1	4.87285	0.676459	35.1015	0.000271952	0.272224	0.000999001
M96_postprocedural_musculoskeletal_disor	0.146244	0.368922	-1.26473	1.40761	873	0	0.282316	0.0178876	4.45571	0.00213887	2.14101	0
I051_rheumatic_mitral_insufficiency	0.14639	0.118734	1.57236	1.00785	103	1	4.81801	0.668295	34.7349	0.000252352	0.252604	0.000999001
K510_ulcerative_chronic_enterocolitis	0.146586	0.0868032	1.21784	0.711146	308	2	3.37988	0.838613	13.622	0.000754606	0.755361	0.001998
C673_anterior_wall_of_bladder	0.147084	0.125129	1.54487	1.00735	110	1	4.68736	0.650811	33.76	0.000269502	0.269772	0.000999001
H105_blepharoconjunctivitis	0.147764	0.374374	-1.25169	1.40907	858	0	0.286021	0.0180706	4.52713	0.00210212	2.10422	0
B330_epidemic_myalgia	0.147827	0.13848	1.4923	1.00731	108	1	4.44731	0.61753	32.0285	0.000264602	0.264867	0.000999001
I248_other_forms_of_acute_ischaemic_hear	0.147875	0.372299	-1.25608	1.40789	782	0	0.284768	0.0180331	4.49688	0.00191592	1.91783	0
M67_other_disorders_of_synovium_and_tend	0.14847	0.0845915	0.305944	0.177396	12495	37	1.35791	0.959107	1.92253	0.030613	30.6436	0.036963
M95_other_acquired_deformities_of_muscul	0.148572	0.0483531	0.706216	0.357713	1907	8	2.02631	1.00511	4.08505	0.00467219	4.67686	0.00799201
Z139_special_screening_examination_unspe	0.148846	0.332987	-0.370945	0.383162	4921	7	0.690082	0.325647	1.46236	0.0120565	12.0686	0.00699301
H192_keratitis_and_keratoconjunctivitis_	0.148917	0.369292	-1.26552	1.40958	857	0	0.282093	0.0178046	4.46941	0.00209967	2.10177	0
M461_sacro_iliitis_not_elsewhere_classif	0.149269	0.0770717	0.798191	0.451482	1083	5	2.22152	0.91694	5.38219	0.00265337	2.65602	0.004995
M201_hallux_valgus_acquired_	0.150076	0.102874	0.28766	0.176362	13255	40	1.3333	0.943641	1.88387	0.032475	32.5075	0.03996
M93_other_osteochondropathies	0.150438	0.0775017	0.888762	0.503443	789	4	2.43212	0.906661	6.52415	0.00193307	1.935	0.003996
M40_kyphosis_and_lordosis	0.150568	0.284903	0.620457	0.580208	816	4	1.85978	0.596455	5.79888	0.00199922	2.00122	0.003996
Z518_other_specified_medical_care	0.15073	0.632241	0.21537	0.450024	2020	8	1.24032	0.513412	2.99642	0.00494904	4.95399	0.00799201
J11_influenza_virus_not_identified	0.150757	0.175464	0.270932	0.199972	10114	32	1.31119	0.886022	1.94037	0.0247795	24.8043	0.031968
M512_other_specified_intervertebral_disk	0.150912	0.0943334	-0.636032	0.380182	6377	10	0.529389	0.25128	1.1153	0.0156238	15.6394	0.00999001
T874_infection_of_amputation_stump	0.151053	0.505722	0.901367	1.35439	103	1	2.46297	0.173212	35.0218	0.000252352	0.252604	0.000999001
Block_C73_C75_malignant_neoplasms_of_thy	0.151328	0.374258	-1.25062	1.40752	851	0	0.286327	0.018145	4.51822	0.00208497	2.08705	0
E041_non_toxic_single_thyroid_nodule	0.151751	0.200177	0.577265	0.450619	1416	6	1.78116	0.736425	4.30802	0.00346923	3.4727	0.00599401
S920_fracture_of_calcaneus	0.151844	0.385499	-1.22111	1.40712	788	0	0.294903	0.0187031	4.6499	0.00193062	1.93255	0
W27_contact_with_nonpowered_hand_tool	0.151906	0.0742545	1.03719	0.581043	532	3	2.82128	0.903342	8.81129	0.00130341	1.30471	0.002997
L298_other_pruritus	0.152285	0.222348	0.392722	0.321822	3136	12	1.48101	0.788164	2.7829	0.00768326	7.69094	0.011988
H26_other_cataract	0.15246	0.145249	0.18306	0.125683	30164	86	1.20089	0.938682	1.53633	0.0739024	73.9763	0.0859141
N480_leukoplakia_of_penis	0.152473	0.382407	-1.22994	1.40811	822	0	0.29231	0.0185028	4.61797	0.00201392	2.01593	0
M79_other_soft_tissue_disorders_not_else	0.15249	0.161153	0.134566	0.0960361	72945	195	1.14404	0.94775	1.38098	0.178717	178.895	0.194805
C845_other_and_unspecified_t_cell_lympho	0.152525	0.124404	1.54827	1.00763	101	1	4.70333	0.652669	33.8936	0.000247452	0.247699	0.000999001
W579_unspecified_place	0.152997	0.382331	-1.22992	1.40786	864	0	0.292316	0.0185122	4.6158	0.00211682	2.11893	0
N950_postmenopausal_bleeding	0.153144	0.11164	0.269611	0.169475	15234	45	1.30945	0.939357	1.82537	0.0373236	37.3609	0.044955
G931_anoxic_brain_damage_not_elsewhere_c	0.153227	0.109509	1.13863	0.711465	298	2	3.12249	0.774265	12.5925	0.000730106	0.730836	0.001998
G839_paralytic_syndrome_unspecified	0.153285	0.133679	1.51088	1.00742	103	1	4.53072	0.628975	32.6362	0.000252352	0.252604	0.000999001
L270_generalised_skin_eruption_due_to_dr	0.153368	0.751101	0.224955	0.709219	820	4	1.25227	0.311887	5.02801	0.00200902	2.01103	0.003996
T300_burn_of_unspecified_body_region_uns	0.153463	0.472215	0.362038	0.503615	1340	6	1.43625	0.535236	3.85405	0.00328303	3.28631	0.00599401
S908_other_superficial_injuries_of_ankle	0.154611	0.11112	1.13332	0.711355	310	2	3.10595	0.77033	12.5231	0.000759506	0.760266	0.001998
C92_myeloid_leukaemia	0.154947	0.366187	0.524098	0.579987	811	4	1.68893	0.541899	5.2639	0.00198697	1.98895	0.003996
Block_I05_I09_chronic_rheumatic_heart_di	0.155099	0.13706	0.35739	0.240371	6309	21	1.42959	0.892493	2.28992	0.0154572	15.4726	0.020979
K601_chronic_anal_fissure	0.155569	0.38698	-1.21731	1.40712	814	0	0.296025	0.0187743	4.6676	0.00199432	1.99631	0
S903_contusion_of_other_and_unspecified_	0.155894	0.0999288	1.17117	0.711871	307	2	3.22576	0.799237	13.0194	0.000752156	0.752908	0.001998
D125_sigmoid_colon	0.156018	0.245825	-0.325439	0.280418	8759	15	0.72221	0.416838	1.2513	0.0214597	21.4812	0.014985
K767_hepatorenal_syndrome	0.156148	0.13439	1.50863	1.00776	104	1	4.52053	0.627144	32.5846	0.000254802	0.255057	0.000999001
R10_abdominal_and_pelvic_pain	0.156592	0.210901	0.116806	0.0933635	64922	176	1.1239	0.935956	1.34959	0.15906	159.219	0.175824
C38_malignant_neoplasm_of_heart_mediasti	0.157106	0.542739	0.824027	1.3538	105	1	2.27966	0.160506	32.3779	0.000257252	0.257509	0.000999001
A099_gastroenteritis_and_colitis_of_unsp	0.157366	0.244539	0.151365	0.13007	30303	83	1.16342	0.901611	1.50126	0.0742429	74.3172	0.0829171
E23_hypofunction_and_other_disorders_of_	0.157548	0.0819709	0.875024	0.503071	784	4	2.39893	0.894943	6.43044	0.00192082	1.92274	0.003996
D500_iron_deficiency_anaemia_secondary_t	0.157558	0.818361	0.162863	0.709171	837	4	1.17688	0.293138	4.72486	0.00205067	2.05272	0.003996
H044_chronic_inflammation_of_lachrymal_p	0.157731	0.151399	1.44384	1.00643	111	1	4.23693	0.589334	30.4609	0.000271952	0.272224	0.000999001
F06_other_mental_disorders_due_to_brain_	0.158079	0.23399	0.59916	0.503435	1077	5	1.82059	0.678702	4.88365	0.00263867	2.64131	0.004995
W01_fall_on_same_level_from_slipping_tri	0.158138	0.118089	0.302792	0.193744	10414	32	1.35363	0.92594	1.97888	0.0255145	25.54	0.031968
Y428_other_and_unspecified_hormones_and_	0.158503	0.138656	1.49108	1.00693	118	1	4.44189	0.617237	31.9657	0.000289102	0.289391	0.000999001
Q211_atrial_septal_defect	0.15856	0.0879596	0.857933	0.502815	815	4	2.35828	0.880219	6.3183	0.00199677	1.99876	0.003996
C831_small_cleaved_cell_diffuse_	0.158897	0.142275	1.47781	1.00711	105	1	4.38334	0.608885	31.5554	0.000257252	0.257509	0.000999001
C443_skin_of_other_and_unspecified_parts	0.159028	0.253537	-0.259947	0.227664	12436	23	0.771092	0.493532	1.20475	0.0304684	30.4989	0.022977
K123_oral_mucositis_ulcerative_	0.159167	0.095404	0.968106	0.580554	551	3	2.63295	0.843851	8.21525	0.00134996	1.35131	0.002997
T63_toxic_effect_of_contact_with_venomou	0.159212	0.157845	0.540323	0.382568	2052	8	1.71656	0.810981	3.63335	0.00502744	5.03247	0.00799201
I09_other_rheumatic_heart_diseases	0.159467	0.13185	1.51886	1.00797	110	1	4.56702	0.633332	32.9332	0.000269502	0.269772	0.000999001
X60_intentional_self_poisoning_by_and_ex	0.159502	0.0553124	0.730665	0.381267	1667	7	2.07646	0.983519	4.38394	0.00408418	4.08827	0.00699301
B54_unspecified_malaria	0.159896	0.118242	1.11191	0.711761	307	2	3.04016	0.753413	12.2676	0.000752156	0.752908	0.001998
M514_schmorl_s_nodes	0.160181	0.142426	1.47691	1.00688	104	1	4.37939	0.608612	31.5128	0.000254802	0.255057	0.000999001
K929_disease_of_digestive_system_unspeci	0.160211	0.261118	-1.12581	1.00183	1523	1	0.32439	0.0455294	2.31122	0.00373138	3.73511	0.000999001
G009_bacterial_meningitis_unspecified	0.160301	0.135838	1.50195	1.00703	110	1	4.49044	0.62386	32.3214	0.000269502	0.269772	0.000999001
R208_other_and_unspecified_disturbances_	0.160392	0.0461784	0.44547	0.223432	6738	22	1.56122	1.00757	2.4191	0.0165082	16.5247	0.021978
Y85_sequelae_of_transport_accidents	0.161416	0.0938876	0.973167	0.580913	549	3	2.64631	0.847536	8.26274	0.00134506	1.34641	0.002997
S836_sprain_and_strain_of_other_and_unsp	0.161786	0.15757	-1.00258	0.709396	2722	3	0.366932	0.0913556	1.47379	0.00666895	6.67562	0.002997
R278_other_and_unspecified_lack_of_coord	0.162189	0.407375	-1.16663	1.40809	808	0	0.311415	0.0197128	4.9196	0.00197962	1.9816	0
M60_myositis	0.162243	0.397741	-1.18985	1.40701	775	0	0.304267	0.0193012	4.79651	0.00189877	1.90066	0
M715_other_bursitis_not_elsewhere_classi	0.162265	0.54502	0.82181	1.35783	114	1	2.27461	0.158891	32.5624	0.000279302	0.279582	0.000999001
Q67_congenital_musculoskeletal_deformiti	0.162289	0.107481	1.14543	0.711618	302	2	3.14379	0.779314	12.6822	0.000739906	0.740646	0.001998
T90_sequelae_of_injuries_of_head	0.162752	0.397537	-1.19044	1.40709	790	0	0.304087	0.0192868	4.79444	0.00193552	1.93745	0
R79_other_abnormal_findings_of_blood_che	0.162794	0.457724	0.13167	0.17731	14793	43	1.14073	0.80585	1.61478	0.0362431	36.2794	0.042957
N926_irregular_menstruation_unspecified	0.163448	0.20143	-0.415415	0.325182	7562	12	0.660066	0.348969	1.2485	0.018527	18.5456	0.011988
J80_adult_respiratory_distress_syndrome	0.164524	0.646958	0.459367	1.003	306	2	1.58307	0.221682	11.305	0.000749706	0.750456	0.001998
I06_rheumatic_aortic_valve_diseases	0.165292	0.113021	1.59829	1.00854	105	1	4.94457	0.684923	35.6956	0.000257252	0.257509	0.000999001
M790_rheumatism_unspecified	0.165505	0.0597866	0.672723	0.357382	2069	8	1.95957	0.972636	3.94793	0.00506909	5.07416	0.00799201
N300_acute_cystitis	0.16584	0.295764	-0.607965	0.581473	2667	3	0.544458	0.174182	1.70186	0.0065342	6.54074	0.002997
B019_varicella_without_complications	0.166074	0.23983	0.399327	0.339734	2935	11	1.49082	0.766016	2.90144	0.00719081	7.198	0.010989
I803_phlebitis_and_thrombophlebitis_of_l	0.166934	0.438375	0.550003	0.709736	572	3	1.73326	0.431245	6.96631	0.00140141	1.40281	0.002997
R16_hepatomegaly_and_splenomegaly_not_el	0.167237	0.226865	0.543834	0.450017	1372	6	1.7226	0.713053	4.16147	0.00336143	3.36479	0.00599401
H40_glaucoma	0.167299	0.268842	0.195769	0.17705	13613	41	1.21625	0.859634	1.7208	0.0333521	33.3855	0.040959
M254_effusion_of_joint	0.167366	0.239023	-0.345067	0.293067	8320	14	0.708173	0.398727	1.25778	0.0203842	20.4045	0.013986
Block_H40_H42_glaucoma	0.167535	0.268989	0.195709	0.177049	13615	41	1.21617	0.859584	1.72069	0.033357	33.3904	0.040959
S34_injury_of_nerves_and_lumbar_spinal_c	0.167573	0.133549	1.51079	1.00702	112	1	4.53031	0.629412	32.6077	0.000274402	0.274677	0.000999001
D210_connective_and_other_soft_tissue_of	0.167845	0.136633	1.49841	1.00669	115	1	4.47457	0.62207	32.1857	0.000281752	0.282034	0.000999001
M750_adhesive_capsulitis_of_shoulder	0.167882	0.252096	0.240351	0.209864	9140	29	1.2717	0.842836	1.91877	0.0223932	22.4156	0.028971
L609_nail_disorder_unspecified	0.167959	0.277119	-0.771067	0.709475	2087	2	0.462519	0.115136	1.85801	0.00511319	5.1183	0.001998
Z922_personal_history_of_long_term_curre	0.168365	0.128804	0.190716	0.125567	31655	87	1.21012	0.946111	1.54779	0.0775554	77.6329	0.0869131
M959_acquired_deformity_of_musculoskelet	0.168638	0.0659832	0.758768	0.412702	1382	6	2.13564	0.951108	4.79543	0.00338593	3.38931	0.00599401
S460_injury_of_tendon_of_the_rotator_cuf	0.168768	0.445152	0.34433	0.450976	1717	7	1.41104	0.582991	3.41522	0.00420668	4.21089	0.00699301
W013_sports_and_athletics_area	0.169087	0.11223	1.1291	0.71091	324	2	3.09287	0.767756	12.4595	0.000793806	0.7946	0.001998
W26_contact_with_knife_sword_or_dagger	0.169826	0.410634	-1.15728	1.40655	756	0	0.31434	0.0199581	4.95084	0.00185221	1.85407	0
E668_other_obesity	0.169867	0.0870668	0.521139	0.304568	3439	12	1.68394	0.926988	3.05901	0.00842562	8.43404	0.011988
Z018_other_specified_special_examination	0.169895	0.267745	-1.10951	1.00112	1521	1	0.32972	0.0463421	2.34594	0.00372648	3.73021	0.000999001
Block_N10_N16_renal_tubulo_interstitial_	0.169995	0.393137	0.189312	0.221692	8487	27	1.20842	0.782545	1.86606	0.0207933	20.8141	0.026973
D692_other_nonthrombocytopenic_purpura	0.170084	0.117769	1.11365	0.711959	316	2	3.04545	0.754432	12.2937	0.000774206	0.77498	0.001998
K839_disease_of_biliary_tract_unspecifie	0.170405	0.572664	0.763981	1.35426	104	1	2.14681	0.151016	30.5184	0.000254802	0.255057	0.000999001
M625_muscle_wasting_and_atrophy_not_else	0.17051	0.700626	0.385571	1.00285	320	2	1.47045	0.205972	10.4977	0.000784006	0.78479	0.001998
H052_exophthalmic_conditions	0.170764	0.111561	1.1322	0.711531	325	2	3.10247	0.769203	12.5134	0.000796256	0.797053	0.001998
C187_sigmoid_colon	0.171776	0.151205	-1.43698	1.00118	2048	2	0.237644	0.0333969	1.69102	0.00501764	5.02266	0.001998
Y53_agents_primarily_affecting_the_gastr	0.171802	0.111023	1.13342	0.711229	322	2	3.10626	0.770598	12.5213	0.000788906	0.789695	0.001998
G63_polyneuropathy_in_diseases_classifie	0.171859	0.0702452	0.745622	0.411872	1427	6	2.10775	0.940215	4.72511	0.00349618	3.49967	0.00599401
Block_B65_B83_helminthiases	0.172058	0.191889	0.538031	0.41228	1712	7	1.71263	0.763351	3.84241	0.00419443	4.19863	0.00699301
F409_phobic_anxiety_disorder_unspecified	0.172189	0.688363	0.402467	1.00346	336	2	1.49551	0.209231	10.6894	0.000823207	0.82403	0.001998
H15_disorders_of_sclera	0.172209	0.22686	0.545074	0.451038	1403	6	1.72474	0.712511	4.17498	0.00343738	3.44081	0.00599401
Z431_attention_to_gastrostomy	0.172709	0.113553	1.12528	0.711113	318	2	3.08108	0.764524	12.4169	0.000779106	0.779885	0.001998
N771_vaginitis_vulvitis_and_vulvovaginit	0.17331	0.171886	0.272152	0.199208	11419	34	1.31279	0.888433	1.93983	0.0279768	28.0048	0.033966
I714_abdominal_aortic_aneurysm_without_m	0.173421	0.293258	-0.746564	0.710336	2033	2	0.473992	0.117793	1.90731	0.00498089	4.98587	0.001998
E220_acromegaly_and_pituitary_gigantism	0.173752	0.541322	0.828881	1.35701	118	1	2.29075	0.160276	32.7408	0.000289102	0.289391	0.000999001
B86_scabies	0.173877	0.362175	0.375766	0.412373	2006	8	1.45611	0.648895	3.26747	0.00491474	4.91965	0.00799201
Block_E15_E16_other_disorders_of_glucose	0.174377	0.17481	-0.786001	0.579259	3157	4	0.455663	0.146409	1.41814	0.00773471	7.74245	0.003996
S43_dislocation_sprain_and_strain_of_joi	0.174434	0.420062	0.236445	0.293242	4607	16	1.26674	0.712975	2.25061	0.0112872	11.2985	0.015984
D30_benign_neoplasm_of_urinary_organs	0.174569	0.122065	1.09963	0.7112	322	2	3.00305	0.745037	12.1046	0.000788906	0.789695	0.001998
M711_other_infective_bursitis	0.174707	0.155212	1.43197	1.00746	105	1	4.18694	0.581205	30.1623	0.000257252	0.257509	0.000999001
B369_superficial_mycosis_unspecified	0.174747	0.72305	0.0802377	0.226413	9746	29	1.08354	0.695217	1.68878	0.0238779	23.9018	0.028971
Z53_persons_encountering_health_services	0.17493	0.094279	0.189121	0.113026	37016	103	1.20819	0.96811	1.5078	0.0906899	90.7806	0.102897
H185_hereditary_corneal_dystrophies	0.175169	0.423117	-1.12698	1.40692	777	0	0.32401	0.0205572	5.10685	0.00190367	1.90557	0
Block_T29_T32_burns_and_corrosions_of_mu	0.175445	0.35043	0.384385	0.411655	1992	8	1.46871	0.655433	3.29112	0.00488044	4.88532	0.00799201
H902_conductive_hearing_loss_unspecified	0.175512	0.0723411	0.809909	0.450709	1113	5	2.2477	0.929154	5.43739	0.00272687	2.7296	0.004995
Z988_other_specified_postsurgical_states	0.175557	0.619775	0.287518	0.579476	1181	5	1.33311	0.428161	4.15076	0.00289347	2.89637	0.004995
S390_injury_of_muscle_and_tendon_of_abdo	0.175999	0.133592	1.51066	1.00705	112	1	4.52972	0.629293	32.6054	0.000274402	0.274677	0.000999001
S82_fracture_of_lower_leg_including_ankl	0.176414	0.100541	-0.356657	0.217178	14704	29	0.700013	0.457341	1.07145	0.0360251	36.0611	0.028971
S901_contusion_of_toe_s_without_damage_t	0.176509	0.104795	1.15511	0.712136	322	2	3.17437	0.786096	12.8186	0.000788906	0.789695	0.001998
E16_other_disorders_of_pancreatic_intern	0.176932	0.176977	-0.782069	0.579258	3145	4	0.457459	0.146986	1.42373	0.00770531	7.71302	0.003996
Block_Y40_Y59_drugs_medicaments_and_biol	0.17751	0.189455	0.203071	0.154757	17812	53	1.22516	0.904609	1.6593	0.0436397	43.6834	0.0529471
T784_allergy_unspecified	0.177886	0.193367	0.279947	0.215231	8449	27	1.32306	0.867703	2.01738	0.0207002	20.7209	0.026973
B962_escherichia_coli_e_coli_as_the_caus	0.178315	0.063442	0.457046	0.246243	5386	18	1.5794	0.974734	2.55917	0.0131958	13.209	0.017982
A38_scarlet_fever	0.178716	0.836844	-0.146197	0.70993	1120	4	0.863987	0.214883	3.47386	0.00274402	2.74677	0.003996
Block_T90_T98_sequelae_of_injuries_of_po	0.178843	0.208397	-0.631161	0.501723	3714	5	0.531974	0.198983	1.42222	0.00909937	9.10847	0.004995
K921_melaena	0.178946	0.256398	0.31856	0.280683	4430	16	1.37515	0.79328	2.38381	0.0108536	10.8644	0.015984
C502_upper_inner_quadrant_of_breast	0.179452	0.200417	0.577524	0.451062	1519	6	1.78162	0.735976	4.31288	0.00372158	3.7253	0.00599401
S026_fracture_of_mandible	0.179687	0.432054	-1.10492	1.40632	690	0	0.331237	0.0210405	5.21463	0.00169051	1.6922	0
M368_systemic_disorders_of_connective_ti	0.179807	0.210183	0.24469	0.195274	12117	36	1.27723	0.871058	1.87279	0.0296869	29.7166	0.035964
S12_fracture_of_neck	0.17996	0.422113	-1.12892	1.4063	723	0	0.323382	0.0205423	5.09076	0.00177136	1.77314	0
J359_chronic_disease_of_tonsils_and_aden	0.180372	0.14056	1.48298	1.00629	122	1	4.40606	0.613026	31.6681	0.000298902	0.299201	0.000999001
B01_varicella_chickenpox_	0.18038	0.255515	0.386185	0.339635	2976	11	1.47136	0.756162	2.863	0.00729126	7.29855	0.010989
M242_disorder_of_ligament	0.180507	0.431844	0.557889	0.709746	591	3	1.74698	0.43465	7.0216	0.00144796	1.44941	0.002997
C859_non_hodgkin_s_lymphoma_unspecified_	0.180762	0.440791	0.34679	0.449875	1703	7	1.41452	0.58569	3.41626	0.00417238	4.17656	0.00699301
E89_postprocedural_endocrine_and_metabol	0.180811	0.158241	0.503514	0.356846	2461	9	1.65453	0.822091	3.32987	0.0060295	6.03553	0.00899101
J449_chronic_obstructive_pulmonary_disea	0.181396	0.286953	0.17691	0.166139	15999	48	1.19352	0.861808	1.65292	0.0391979	39.2371	0.047952
Z96_presence_of_other_functional_implant	0.181519	0.060098	0.215038	0.114377	38326	104	1.23991	0.990901	1.55149	0.0938995	93.9934	0.103896
M34_systemic_sclerosis	0.181579	0.685573	0.40612	1.00309	324	2	1.50098	0.210149	10.7207	0.000793806	0.7946	0.001998
C459_mesothelioma_unspecified	0.181756	0.633726	0.478442	1.0041	313	2	1.61356	0.225464	11.5476	0.000766856	0.767623	0.001998
R471_dysarthria_and_anarthria	0.181769	0.422619	0.56929	0.709938	570	3	1.76701	0.439469	7.10478	0.00139651	1.39791	0.002997
Block_H60_H62_diseases_of_external_ear	0.181971	0.252678	0.132117	0.1155	45177	122	1.14124	0.910043	1.43118	0.110685	110.795	0.121878
V23_motorcycle_rider_injured_in_collisio	0.182048	0.101725	1.16608	0.712521	316	2	3.20939	0.794167	12.9698	0.000774206	0.77498	0.001998
D034_melanoma_in_situ_of_scalp_and_neck	0.182053	0.606986	0.699374	1.35964	108	1	2.01249	0.140083	28.9123	0.000264602	0.264867	0.000999001
Z043_examination_and_observation_followi	0.182216	0.423231	-1.12692	1.40719	550	0	0.32403	0.0205476	5.10986	0.00134751	1.34886	0
D11_benign_neoplasm_of_major_salivary_gl	0.182446	0.434229	-1.09944	1.40598	718	0	0.333058	0.0211702	5.23979	0.00175911	1.76087	0
L42_pityriasis_rosea	0.182612	0.280466	-1.08124	1.00182	1402	1	0.339175	0.0476055	2.41652	0.00343493	3.43836	0.000999001
M36_systemic_disorders_of_connective_tis	0.183379	0.21328	0.243	0.195244	12137	36	1.27507	0.869638	1.86951	0.0297359	29.7656	0.035964
Block_D70_D77_other_diseases_of_blood_an	0.183941	0.144603	0.286619	0.196467	10009	31	1.33192	0.906235	1.95755	0.0245222	24.5468	0.030969
Block_V40_V49_car_occupant_injured_in_tr	0.1843	0.801714	0.126072	0.502021	1726	7	1.13436	0.424056	3.03446	0.00422873	4.23296	0.00699301
J960_acute_respiratory_failure	0.184416	0.430516	-1.10892	1.4067	719	0	0.329915	0.0209409	5.19768	0.00176156	1.76333	0
Z89_acquired_absence_of_limb	0.184511	0.34243	0.550781	0.580152	856	4	1.73461	0.556373	5.408	0.00209722	2.09931	0.003996
R92_abnormal_findings_on_diagnostic_imag	0.185086	0.429795	-1.1135	1.41031	716	0	0.328408	0.0206982	5.21067	0.00175421	1.75597	0
R203_hyperaesthesia	0.18549	0.535326	0.840348	1.35563	117	1	2.31717	0.162563	33.0289	0.000286652	0.286939	0.000999001
W119_unspecified_place	0.185521	0.0896621	0.854762	0.503636	810	4	2.35081	0.876022	6.30844	0.00198452	1.9865	0.003996
Z436_attention_to_other_artificial_openi	0.185676	0.127498	1.08356	0.710977	331	2	2.95518	0.73348	11.9064	0.000810956	0.811767	0.001998
E893_postprocedural_hypopituitarism	0.185907	0.154438	1.43296	1.00627	120	1	4.19109	0.583139	30.1218	0.000294002	0.294296	0.000999001
I110_hypertensive_heart_disease_with_con	0.186487	0.149578	1.45037	1.00649	122	1	4.26469	0.593125	30.664	0.000298902	0.299201	0.000999001
H518_other_specified_disorders_of_binocu	0.186549	0.177845	1.35658	1.0068	117	1	3.88289	0.539697	27.9358	0.000286652	0.286939	0.000999001
K432_incisional_hernia_without_obstructi	0.186603	0.0925843	0.758265	0.450833	1159	5	2.13457	0.882172	5.16496	0.00283957	2.84241	0.004995
Q387_pharyngeal_pouch	0.186629	0.12382	1.0953	0.711726	312	2	2.99008	0.741053	12.0647	0.000764406	0.765171	0.001998
E70_disorders_of_aromatic_amino_acid_met	0.186671	0.216095	0.241465	0.195205	12145	36	1.27311	0.868371	1.8665	0.0297555	29.7852	0.035964
S431_dislocation_of_acromioclavicular_jo	0.186915	0.135234	1.06426	0.71246	314	2	2.89869	0.717371	11.7128	0.000769306	0.770075	0.001998
F109_unspecified_mental_and_behavioural_	0.186937	0.150148	1.4498	1.0075	103	1	4.26226	0.591615	30.7073	0.000252352	0.252604	0.000999001
Z915_personal_history_of_self_harm	0.186991	0.186071	0.543541	0.41106	1778	7	1.72209	0.769406	3.85441	0.00435613	4.36049	0.00699301
R908_other_abnormal_findings_on_diagnost	0.188029	0.702754	0.382784	1.00309	307	2	1.46636	0.205302	10.4734	0.000752156	0.752908	0.001998
D352_pituitary_gland	0.188592	0.470633	0.511916	0.709565	587	3	1.66848	0.415268	6.70373	0.00143816	1.4396	0.002997
N39_other_disorders_of_urinary_system	0.188938	0.0258118	0.22504	0.100959	51340	139	1.25237	1.02753	1.52641	0.125784	125.91	0.138861
E230_hypopituitarism	0.189124	0.1076	0.934644	0.580859	549	3	2.54631	0.815593	7.94965	0.00134506	1.34641	0.002997
D15_benign_neoplasm_of_other_and_unspeci	0.189193	0.618393	0.678332	1.36176	119	1	1.97059	0.136597	28.4282	0.000291552	0.291844	0.000999001
I129_hypertensive_renal_disease_without_	0.189472	0.125271	1.09052	0.711351	314	2	2.97582	0.738062	11.9983	0.000769306	0.770075	0.001998
S73_dislocation_sprain_and_strain_of_joi	0.189539	0.808891	0.121749	0.503392	1737	7	1.12947	0.421094	3.0295	0.00425568	4.25994	0.00699301
F431_posttraumatic_stress_disorder	0.189621	0.447058	-1.0689	1.40584	676	0	0.343386	0.0218327	5.4008	0.00165621	1.65787	0
I801_phlebitis_and_thrombophlebitis_of_f	0.189929	0.116277	0.911923	0.580623	586	3	2.4891	0.79764	7.76747	0.00143571	1.43715	0.002997
X589_unspecified_place	0.190286	0.149073	1.45218	1.00649	118	1	4.27242	0.594199	30.7196	0.000289102	0.289391	0.000999001
Q76_congenital_malformations_of_spine_an	0.190353	0.457427	-1.0448	1.40603	674	0	0.351762	0.0223569	5.5346	0.00165131	1.65296	0
Z466_fitting_and_adjustment_of_urinary_d	0.190443	0.138947	-0.498854	0.337127	7017	12	0.607226	0.313604	1.17576	0.0171918	17.209	0.011988
S202_contusion_of_thorax	0.190651	0.46679	-1.02318	1.40603	693	0	0.35945	0.0228456	5.65556	0.00169786	1.69956	0
Z010_examination_of_eyes_and_vision	0.191388	0.468526	-1.02041	1.40769	704	0	0.360447	0.0228345	5.68973	0.00172481	1.72654	0
Z74_problems_related_to_care_provider_de	0.191398	0.300902	-1.03604	1.00149	1414	1	0.354857	0.0498389	2.52661	0.00346433	3.46779	0.000999001
Block_Z30_Z39_persons_encountering_healt	0.192235	0.227142	0.180467	0.149424	27731	71	1.19778	0.893683	1.60534	0.0679415	68.0094	0.0709291
K838_other_specified_diseases_of_biliary	0.192571	0.0720908	0.685456	0.381117	1756	7	1.98468	0.940322	4.18893	0.00430223	4.30654	0.00699301
L850_acquired_ichthyosis	0.192639	0.182053	1.34401	1.00716	127	1	3.83439	0.532579	27.6063	0.000311152	0.311464	0.000999001
S055_penetrating_wound_of_eyeball_with_f	0.192931	0.717553	0.363152	1.00393	335	2	1.43785	0.20098	10.2867	0.000820757	0.821577	0.001998
R55_syncope_and_collapse	0.193321	0.41286	0.126538	0.154527	19567	57	1.13489	0.838337	1.53635	0.0479395	47.9875	0.0569431
S19_other_and_unspecified_injuries_of_ne	0.193792	0.459866	-1.03922	1.40613	678	0	0.35373	0.0224776	5.56666	0.00166111	1.66277	0
S024_fracture_of_malar_and_maxillary_bon	0.193925	0.267111	0.558219	0.503018	1075	5	1.74756	0.652009	4.68391	0.00263377	2.6364	0.004995
M663_spontaneous_rupture_of_flexor_tendo	0.19428	0.154695	1.43186	1.00613	123	1	4.18648	0.582658	30.0804	0.000301352	0.301654	0.000999001
K053_chronic_periodontitis	0.194681	0.470724	-1.01429	1.4062	732	0	0.36266	0.0230419	5.70796	0.00179341	1.79521	0
Z848_family_history_of_other_specified_c	0.194692	0.160791	-1.40509	1.00191	1996	2	0.245345	0.0344298	1.74832	0.00489024	4.89513	0.001998
C437_malignant_melanoma_of_lower_limb_in	0.195146	0.291657	-1.05582	1.00126	1428	1	0.347907	0.0488848	2.47601	0.00349863	3.50213	0.000999001
K120_recurrent_oral_aphthae	0.195238	0.15912	0.505049	0.35869	2363	9	1.65707	0.820383	3.34706	0.0057894	5.79519	0.00899101
E161_other_hypoglycaemia	0.19537	0.161055	1.41034	1.00629	123	1	4.09735	0.570074	29.4492	0.000301352	0.301654	0.000999001
C73_malignant_neoplasm_of_thyroid_gland	0.195477	0.456306	-1.04722	1.40577	695	0	0.350912	0.0223143	5.51841	0.00170276	1.70447	0
T230_burn_of_unspecified_degree_of_wrist	0.195694	0.146807	1.03219	0.711412	334	2	2.80721	0.696159	11.3198	0.000818307	0.819125	0.001998
Block_Z00_Z13_persons_encountering_healt	0.19575	0.287747	0.0887067	0.0834433	88795	234	1.09276	0.92789	1.28692	0.217549	217.767	0.233766
S099_unspecified_injury_of_head	0.195989	0.0670534	-0.616041	0.336392	7738	14	0.540078	0.279328	1.04424	0.0189583	18.9772	0.013986
C435_malignant_melanoma_of_trunk	0.196113	0.991088	0.00647132	0.579391	1444	6	1.00649	0.323313	3.13327	0.00353783	3.54137	0.00599401
M938_other_specified_osteochondropathies	0.196475	0.17638	1.36027	1.00613	119	1	3.89725	0.542404	28.0022	0.000291552	0.291844	0.000999001
Z801_family_history_of_malignant_neoplas	0.196662	0.347539	0.544786	0.579947	878	4	1.72424	0.553269	5.37351	0.00215112	2.15327	0.003996
Z60_problems_related_to_social_environme	0.196785	0.0765397	0.449794	0.253959	5127	17	1.56799	0.953167	2.57939	0.0125613	12.5738	0.016983
X519_unspecified_place	0.197012	0.186452	1.32838	1.00548	131	1	3.77492	0.526049	27.0888	0.000320953	0.321274	0.000999001
N281_cyst_of_kidney_acquired	0.197248	0.121631	0.472279	0.305097	3360	12	1.60364	0.88187	2.91616	0.00823207	8.2403	0.011988
L304_erythema_intertrigo	0.197745	0.203222	0.374341	0.294195	4026	14	1.45403	0.816865	2.5882	0.00986378	9.87364	0.013986
S361_injury_of_liver_or_gallbladder	0.19783	0.143975	1.47075	1.00657	121	1	4.3525	0.605242	31.3003	0.000296452	0.296749	0.000999001
C182_ascending_colon	0.198127	0.100595	0.826464	0.503335	854	4	2.28522	0.852082	6.12881	0.00209232	2.09441	0.003996
J154_pneumonia_due_to_other_streptococci	0.198306	0.173087	1.37042	1.00592	124	1	3.937	0.548163	28.2763	0.000303802	0.304106	0.000999001
Z967_presence_of_other_bone_and_tendon_i	0.198313	0.488747	-0.972978	1.40542	705	0	0.377956	0.0240505	5.93962	0.00172726	1.72899	0
M23_internal_derangement_of_knee	0.198851	0.563097	-0.0988083	0.170875	19526	39	0.905916	0.648092	1.26631	0.0478391	47.8869	0.038961
E049_non_toxic_goitre_unspecified	0.19953	0.306008	-1.02529	1.00162	1385	1	0.358692	0.0503647	2.55457	0.00339328	3.39667	0.000999001
M402_other_and_unspecified_kyphosis	0.199628	0.116336	0.911978	0.580752	598	3	2.48924	0.797482	7.76986	0.00146511	1.46658	0.002997
L029_cutaneous_abscess_furuncle_and_carb	0.199816	0.351317	-0.29914	0.320953	6511	11	0.741456	0.395261	1.39087	0.0159521	15.968	0.010989
I456_preexcitation_syndrome	0.199925	0.138631	1.05282	0.710925	325	2	2.86572	0.711348	11.5448	0.000796256	0.797053	0.001998
I255_ischaemic_cardiomyopathy	0.200114	0.460253	-1.03908	1.40715	677	0	0.35378	0.0224359	5.57858	0.00165866	1.66032	0
E880_disorders_of_plasma_protein_metabol	0.20017	0.458427	-1.04235	1.40584	678	0	0.352625	0.0224201	5.54611	0.00166111	1.66277	0
D236_skin_of_upper_limb_including_should	0.200444	0.469748	-1.01592	1.40536	676	0	0.362069	0.0230423	5.68929	0.00165621	1.65787	0
W06_fall_involving_bed	0.200466	0.472836	-1.0092	1.40583	663	0	0.36451	0.0231763	5.73293	0.00162436	1.62599	0
N184_chronic_kidney_disease_stage_4	0.200652	0.100149	0.741238	0.450838	1174	5	2.09853	0.86727	5.07781	0.00287632	2.8792	0.004995
T424_benzodiazepines	0.201122	0.475167	-1.00352	1.4053	655	0	0.366587	0.0233325	5.7596	0.00160476	1.60637	0
Block_C30_C39_malignant_neoplasms_of_res	0.201756	0.0545103	-0.965436	0.50211	4857	8	0.380817	0.142335	1.01888	0.0118997	11.9116	0.00799201
S524_fracture_of_shafts_of_both_ulna_and	0.201796	0.169659	1.382	1.00633	120	1	3.98286	0.554102	28.6286	0.000294002	0.294296	0.000999001
C64_malignant_neoplasm_of_kidney_except_	0.202342	0.167142	-1.38309	1.00119	1920	2	0.250802	0.0352453	1.78469	0.00470404	4.70874	0.001998
Z873_personal_history_of_diseases_of_the	0.202513	0.487702	-0.233189	0.336023	5744	9	0.792004	0.40992	1.53023	0.0140729	14.087	0.00899101
M840_malunion_of_fracture	0.202616	0.106696	0.936273	0.580375	606	3	2.55046	0.817698	7.95506	0.00148471	1.4862	0.002997
K296_other_gastritis	0.203345	0.418696	-0.188425	0.233001	11303	21	0.828263	0.524606	1.30768	0.0276926	27.7203	0.020979
C49_malignant_neoplasm_of_other_connecti	0.203614	0.501253	0.477247	0.709639	589	3	1.61163	0.40106	6.47624	0.00144306	1.4445	0.002997
J343_hypertrophy_of_nasal_turbinates	0.203642	0.165103	0.528495	0.380729	2089	8	1.69638	0.804339	3.57771	0.00511809	5.12321	0.00799201
M814_drug_induced_osteoporosis	0.203946	0.127222	1.08529	0.711597	336	2	2.9603	0.733858	11.9415	0.000823207	0.82403	0.001998
M92_other_juvenile_osteochondrosis	0.204108	0.486732	-0.97784	1.40592	623	0	0.376123	0.0239104	5.91661	0.00152636	1.52789	0
S308_other_superficial_injuries_of_abdom	0.204231	0.491523	-0.9665	1.40502	663	0	0.380412	0.0242257	5.97354	0.00162436	1.62599	0
I349_nonrheumatic_mitral_valve_disorder_	0.204344	0.168846	1.38478	1.00644	124	1	3.99395	0.555525	28.7145	0.000303802	0.304106	0.000999001
R74_abnormal_serum_enzyme_levels	0.204572	0.0366319	-0.749908	0.358835	8092	13	0.47241	0.233815	0.954477	0.0198256	19.8454	0.012987
Z903_acquired_absence_of_part_of_stomach	0.204683	0.120998	0.900397	0.580678	581	3	2.46058	0.788414	7.67928	0.00142346	1.42488	0.002997
X500_home	0.205046	0.139	1.05153	0.710724	349	2	2.86203	0.710711	11.5254	0.000855057	0.855912	0.001998
Block_J20_J22_other_acute_lower_respirat	0.205054	0.209249	0.125444	0.0999051	65871	175	1.13365	0.932049	1.37886	0.161385	161.547	0.174825
Q07_other_congenital_malformations_of_ne	0.205437	0.162934	1.40407	1.00631	127	1	4.07174	0.566489	29.2663	0.000311152	0.311464	0.000999001
K729_hepatic_failure_unspecified	0.205453	0.48447	-0.982191	1.40487	637	0	0.37449	0.0238556	5.87881	0.00156066	1.56222	0
Block_R83_R89_abnormal_findings_on_exami	0.205538	0.390999	0.233778	0.27253	5739	18	1.26336	0.740536	2.15531	0.0140607	14.0747	0.017982
S199_unspecified_injury_of_neck	0.205743	0.481155	-0.990257	1.40572	636	0	0.371481	0.0236246	5.8413	0.00155821	1.55977	0
L608_other_nail_disorders	0.206211	0.095853	0.636647	0.382302	1828	7	1.89013	0.89345	3.99866	0.00447864	4.48311	0.00699301
S11_open_wound_of_neck	0.206479	0.143938	1.47199	1.00733	116	1	4.3579	0.605091	31.3858	0.000284202	0.284486	0.000999001
S32_fracture_of_lumbar_spine_and_pelvis	0.206873	0.457199	0.24985	0.336061	3383	12	1.28383	0.664427	2.48067	0.00828842	8.2967	0.011988
Z908_acquired_absence_of_other_organs	0.207119	0.475762	-1.00228	1.40546	668	0	0.367042	0.0233541	5.76855	0.00163661	1.63825	0
S922_fracture_of_other_tarsal_bone_s_	0.207285	0.482884	-0.986375	1.40575	641	0	0.372926	0.0237151	5.86437	0.00157046	1.57203	0
W29_contact_with_other_powered_hand_tool	0.207315	0.487796	-0.97516	1.4055	634	0	0.377132	0.0239943	5.9276	0.00155331	1.55487	0
O80_single_spontaneous_delivery	0.207432	0.088874	0.312809	0.183857	12790	40	1.36726	0.953562	1.96044	0.0313358	31.3671	0.03996
S360_injury_of_spleen	0.207452	0.169399	1.38249	1.00608	125	1	3.98481	0.554645	28.6286	0.000306252	0.306559	0.000999001
C794_secondary_malignant_neoplasm_of_oth	0.207955	0.180361	1.34731	1.00573	127	1	3.84706	0.535839	27.62	0.000311152	0.311464	0.000999001
E102_with_renal_complications	0.208239	0.167324	1.38964	1.00636	121	1	4.0134	0.558319	28.8499	0.000296452	0.296749	0.000999001
S421_fracture_of_scapula	0.208516	0.506298	-0.933805	1.40503	629	0	0.393055	0.0250304	6.17219	0.00154106	1.5426	0
L04_acute_lymphadenitis	0.20898	0.472411	-1.01049	1.40627	644	0	0.364041	0.0231264	5.73048	0.00157781	1.57939	0
R071_chest_pain_on_breathing	0.209512	0.731744	0.343681	1.00255	348	2	1.41013	0.197638	10.0611	0.000852607	0.853459	0.001998
K851_biliary_acute_pancreatitis	0.209547	0.492816	-0.963414	1.40473	651	0	0.381588	0.0243144	5.98859	0.00159496	1.59656	0
I69_sequelae_of_cerebrovascular_disease	0.209559	0.0658009	0.619667	0.336816	2385	9	1.85831	0.960317	3.59602	0.0058433	5.84914	0.00899101
Z99_dependence_on_enabling_machines_and_	0.209674	0.122617	0.450439	0.291758	3675	13	1.569	0.885674	2.77954	0.00900382	9.01283	0.012987
J051_acute_epiglottitis	0.209781	0.16518	1.39627	1.00606	125	1	4.0401	0.562363	29.0247	0.000306252	0.306559	0.000999001
Z860_personal_history_of_other_neoplasms	0.210133	0.0745624	0.356704	0.200042	9111	28	1.42861	0.96524	2.11443	0.0223221	22.3445	0.027972
Block_N60_N64_disorders_of_breast	0.210203	0.268782	0.149326	0.13503	31476	87	1.16105	0.89107	1.51283	0.0771168	77.1939	0.0869131
Z01_other_special_examinations_and_inves	0.21024	0.144155	-0.520116	0.356123	6483	11	0.594452	0.295787	1.19469	0.0158835	15.8994	0.010989
G56_mononeuropathies_of_upper_limb	0.210502	0.401452	0.12977	0.154666	19980	57	1.13857	0.840822	1.54175	0.0489514	49.0003	0.0569431
B958_unspecified_staphylococcus_as_the_c	0.211111	0.132893	1.06825	0.710841	345	2	2.91028	0.722529	11.7224	0.000845257	0.846102	0.001998
Z918_personal_history_of_other_specified	0.211223	0.503251	-0.941335	1.40627	654	0	0.390107	0.0247823	6.14079	0.00160231	1.60392	0
E288_other_ovarian_dysfunction	0.211384	0.189666	1.32213	1.00805	116	1	3.7514	0.520145	27.056	0.000284202	0.284486	0.000999001
A36_diphtheria	0.211446	0.319217	-0.999012	1.00296	1358	1	0.368243	0.0515701	2.62949	0.00332713	3.33045	0.000999001
C14_malignant_neoplasm_of_other_and_ill_	0.211542	0.185661	1.33338	1.00745	111	1	3.79384	0.526648	27.3299	0.000271952	0.272224	0.000999001
I509_heart_failure_unspecified	0.211897	0.26116	0.305693	0.272052	5103	17	1.35757	0.796499	2.31385	0.0125025	12.515	0.016983
N180_end_stage_renal_disease	0.212553	0.136757	1.05783	0.710922	333	2	2.88011	0.714925	11.6027	0.000815857	0.816672	0.001998
G444_drug_induced_headache_not_elsewhere	0.212712	0.185432	1.33223	1.00605	130	1	3.78948	0.527489	27.2237	0.000318503	0.318821	0.000999001
Z855_personal_history_of_malignant_neopl	0.212769	0.193725	0.366617	0.282091	4454	15	1.44285	0.83004	2.50807	0.0109124	10.9233	0.014985
N183_chronic_kidney_disease_stage_3	0.21295	0.388563	0.161526	0.187337	13529	39	1.1753	0.814114	1.69674	0.0331463	33.1795	0.038961
L709_acne_unspecified	0.213144	0.315038	-1.00739	1.00267	1305	1	0.365171	0.0511689	2.60607	0.00319728	3.20047	0.000999001
H810_meniere_s_disease	0.213291	0.469928	0.325229	0.450084	1796	7	1.38435	0.572962	3.34476	0.00440024	4.40464	0.00699301
I743_embolism_and_thrombosis_of_arteries	0.213904	0.896722	0.0921621	0.710011	855	4	1.09654	0.272679	4.4096	0.00209477	2.09686	0.003996
I480_paroxysmal_atrial_fibrillation	0.214147	0.580185	0.150023	0.271233	5873	19	1.16186	0.682772	1.97712	0.014389	14.4034	0.018981
I119_hypertensive_heart_disease_without_	0.214249	0.127498	0.885404	0.580958	593	3	2.42396	0.776255	7.56916	0.00145286	1.45431	0.002997
W44_foreign_body_entering_into_or_throug	0.21447	0.0942507	0.841556	0.502905	872	4	2.31997	0.865768	6.21677	0.00213642	2.13855	0.003996
H350_background_retinopathy_and_retinal_	0.214711	0.315837	0.504728	0.503193	1169	5	1.65653	0.617837	4.44147	0.00286407	2.86694	0.004995
I972_postmastectomy_lymphoedema_syndrome	0.214752	0.629644	0.658914	1.36639	134	1	1.93269	0.13276	28.1357	0.000328303	0.328631	0.000999001
N20_calculus_of_kidney_and_ureter	0.214764	0.336087	0.21368	0.222137	8010	26	1.23823	0.801149	1.91376	0.0196247	19.6443	0.025974
Z034_observation_for_suspected_myocardia	0.214813	0.120834	-1.09937	0.708683	2878	4	0.333081	0.0830437	1.33596	0.00705116	7.05821	0.003996
G90_disorders_of_autonomic_nervous_syste	0.215295	0.485324	-0.980231	1.40482	625	0	0.375224	0.0239047	5.88977	0.00153126	1.53279	0
R27_other_lack_of_coordination	0.215609	0.330628	-0.97422	1.00141	1332	1	0.377487	0.0530254	2.68732	0.00326343	3.26669	0.000999001
R70_elevated_erythrocyte_sedimentation_r	0.215716	0.495392	-0.958751	1.40629	622	0	0.383371	0.0243535	6.03501	0.00152391	1.52544	0
I516_cardiovascular_disease_unspecified	0.215772	0.504813	-0.937749	1.40606	623	0	0.391508	0.0248816	6.16032	0.00152636	1.52789	0
K551_chronic_vascular_disorders_of_intes	0.215805	0.640315	0.63776	1.3649	120	1	1.89224	0.130361	27.4664	0.000294002	0.294296	0.000999001
H219_disorder_of_iris_and_ciliary_body_u	0.216121	0.170709	1.37918	1.00675	122	1	3.97164	0.552087	28.5715	0.000298902	0.299201	0.000999001
C774_inguinal_and_lower_limb_lymph_nodes	0.216196	0.734121	0.340504	1.00252	361	2	1.40566	0.197023	10.0286	0.000884457	0.885342	0.001998
D045_skin_of_trunk	0.217555	0.149113	1.0259	0.711111	334	2	2.7896	0.692202	11.2422	0.000818307	0.819125	0.001998
S000_superficial_injury_of_scalp	0.217665	0.106836	0.811458	0.503204	873	4	2.25119	0.839607	6.03598	0.00213887	2.14101	0.003996
J86_pyothorax	0.21769	0.502365	-0.941993	1.40434	611	0	0.38985	0.0248599	6.11359	0.00149696	1.49846	0
I460_cardiac_arrest_with_successful_resu	0.217759	0.331282	-0.972961	1.00147	1314	1	0.377962	0.053086	2.69102	0.00321933	3.22255	0.000999001
Block_W75_W84_other_accidental_threats_t	0.217849	0.509665	0.468049	0.709853	598	3	1.59688	0.397221	6.41963	0.00146511	1.46658	0.002997
I270_primary_pulmonary_hypertension	0.218587	0.503181	-0.940477	1.40476	610	0	0.390442	0.0248771	6.1279	0.00149451	1.49601	0
L920_granuloma_annulare	0.218722	0.482751	-0.986636	1.40569	605	0	0.372829	0.0237117	5.86215	0.00148226	1.48374	0
T83_complications_of_genito_urinary_pros	0.219072	0.387162	0.329028	0.380478	2481	9	1.38962	0.659213	2.9293	0.0060785	6.08458	0.00899101
R464_slowness_and_poor_responsiveness	0.219285	0.168069	1.3868	1.00607	128	1	4.00202	0.557052	28.7517	0.000313603	0.313916	0.000999001
B30_viral_conjunctivitis	0.219341	0.492608	-0.964766	1.40602	610	0	0.381072	0.0242203	5.99564	0.00149451	1.49601	0
W78_inhalation_of_gastric_contents	0.219627	0.18882	1.32201	1.00604	128	1	3.75095	0.522135	26.9464	0.000313603	0.313916	0.000999001
E162_hypoglycaemia_unspecified	0.220074	0.191693	-0.925184	0.708634	2431	3	0.396458	0.0988545	1.59001	0.005956	5.96195	0.002997
D05_carcinoma_in_situ_of_breast	0.220661	0.435166	0.25033	0.320779	3980	13	1.28445	0.684959	2.40863	0.00975108	9.76083	0.012987
Y840_cardiac_catheterisation	0.220788	0.517365	-0.90914	1.40427	597	0	0.402871	0.0256937	6.3169	0.00146266	1.46412	0
H906_mixed_conductive_and_sensorineural_	0.220795	0.646877	0.624743	1.36376	130	1	1.86777	0.128963	27.0507	0.000318503	0.318821	0.000999001
W60_contact_with_plant_thorns_and_spines	0.220884	0.212419	1.25399	1.00566	128	1	3.5043	0.488164	25.1557	0.000313603	0.313916	0.000999001
R635_abnormal_weight_gain	0.221011	0.497251	-0.954254	1.40575	604	0	0.385099	0.0244892	6.0558	0.00147981	1.48129	0
S823_fracture_of_lower_end_of_tibia	0.221031	0.868617	0.117303	0.70914	870	4	1.12446	0.280099	4.51415	0.00213152	2.13365	0.003996
N185_chronic_kidney_disease_stage_5	0.221259	0.105897	0.813548	0.503149	871	4	2.2559	0.841454	6.04795	0.00213397	2.1361	0.003996
C34_malignant_neoplasm_of_bronchus_and_l	0.221603	0.0512006	-1.12933	0.579203	4296	7	0.32325	0.103875	1.00593	0.0105253	10.5358	0.00699301
Block_L40_L45_papulosquamous_disorders	0.221689	0.475933	0.128232	0.179884	14102	42	1.13682	0.799043	1.61738	0.0345502	34.5847	0.041958
X509_unspecified_place	0.221793	0.512698	-0.919291	1.40426	599	0	0.398802	0.0254347	6.25298	0.00146756	1.46903	0
T13_other_injuries_of_lower_limb_level_u	0.221819	0.131849	0.442784	0.293847	3790	13	1.55704	0.875328	2.76966	0.00928557	9.29486	0.012987
W10_fall_on_and_from_stairs_and_steps	0.221826	0.100843	0.429191	0.261578	4877	16	1.53601	0.919889	2.56481	0.0119487	11.9607	0.015984
M181_other_primary_arthrosis_of_first_ca	0.221907	0.164277	0.988948	0.711049	355	2	2.6884	0.667172	10.8331	0.000869757	0.870627	0.001998
I20_angina_pectoris	0.221973	0.31721	0.136132	0.136103	25958	73	1.14583	0.877543	1.49615	0.0635976	63.6612	0.0729271
D110_parotid_gland	0.222123	0.50938	-0.926325	1.40394	603	0	0.396006	0.0252723	6.20526	0.00147736	1.47884	0
M470_anterior_spinal_and_vertebral_arter	0.223356	0.507963	-0.931736	1.40743	623	0	0.393869	0.0249645	6.21414	0.00152636	1.52789	0
H68_eustachian_salpingitis_and_obstructi	0.223411	0.212903	0.476555	0.382584	2169	8	1.61052	0.760857	3.409	0.00531409	5.31941	0.00799201
R194_change_in_bowel_habit	0.223543	0.275439	0.160453	0.14712	21455	60	1.17404	0.879939	1.56644	0.0525652	52.6177	0.0599401
K869_disease_of_pancreas_unspecified	0.223806	0.132841	1.06865	0.711013	352	2	2.91145	0.722574	11.731	0.000862407	0.863269	0.001998
H509_strabismus_unspecified	0.224056	0.518542	-0.906538	1.40419	597	0	0.40392	0.0257647	6.33237	0.00146266	1.46412	0
Z910_personal_history_of_allergy_other_t	0.224069	0.441365	0.154477	0.200648	11579	33	1.16705	0.787578	1.72935	0.0283688	28.3971	0.032967
J38_diseases_of_vocal_cords_and_larynx_n	0.224585	0.412129	-0.411567	0.501818	2887	4	0.662611	0.247801	1.7718	0.00707321	7.08028	0.003996
S508_other_superficial_injuries_of_forea	0.225212	0.189928	1.3182	1.00565	131	1	3.73669	0.520548	26.8234	0.000320953	0.321274	0.000999001
R227_localised_swelling_mass_and_lump_mu	0.225234	0.349479	0.75706	0.809171	354	2	2.132	0.436523	10.4128	0.000867307	0.868174	0.001998
L43_lichen_planus	0.225477	0.394092	-0.428531	0.502841	2972	4	0.651465	0.243145	1.74549	0.00728146	7.28874	0.003996
I709_generalised_and_unspecified_atheros	0.225579	0.691837	0.397664	1.00328	352	2	1.48834	0.208302	10.6344	0.000862407	0.863269	0.001998
Z421_follow_up_care_involving_plastic_su	0.225604	0.210019	0.478813	0.381977	2302	8	1.61416	0.763485	3.41265	0.00563995	5.64559	0.00799201
Z72_problems_related_to_lifestyle	0.225798	0.272774	-0.158679	0.144689	29529	63	0.85327	0.642576	1.13305	0.0723466	72.419	0.0629371
C85_other_and_unspecified_types_of_non_h	0.226411	0.433826	0.321623	0.410935	2097	8	1.37936	0.616431	3.08656	0.00513769	5.14283	0.00799201
R21_rash_and_other_nonspecific_skin_erup	0.226611	0.31878	-0.156434	0.15691	25838	54	0.855188	0.628778	1.16312	0.0633036	63.3669	0.0539461
C48_malignant_neoplasm_of_retroperitoneu	0.226781	0.162967	0.992576	0.711442	360	2	2.69818	0.669081	10.8808	0.000882007	0.882889	0.001998
M538_other_specified_dorsopathies	0.227024	0.11282	0.799623	0.50429	888	4	2.2247	0.827964	5.97767	0.00217562	2.17779	0.003996
D176_benign_lipomatous_neoplasm_of_sperm	0.227036	0.325202	-0.985784	1.00199	1217	1	0.373147	0.0523562	2.65944	0.00298167	2.98466	0.000999001
T391_4_aminophenol_derivatives	0.227241	0.220746	0.503525	0.411193	1796	7	1.65454	0.739033	3.70419	0.00440024	4.40464	0.00699301
D472_monoclonal_gammopathy	0.227684	0.417048	0.470913	0.580262	909	4	1.60146	0.513554	4.99395	0.00222707	2.22929	0.003996
N995_malfunction_of_external_stoma_of_ur	0.227827	0.172382	1.37274	1.00597	130	1	3.94615	0.549382	28.3447	0.000318503	0.318821	0.000999001
R941_abnormal_results_of_function_studie	0.227856	0.148717	0.840744	0.582201	631	3	2.31809	0.740544	7.25621	0.00154596	1.54751	0.002997
R93_abnormal_findings_on_diagnostic_imag	0.228092	0.984529	-0.00477622	0.246312	8488	26	0.995235	0.614131	1.61284	0.0207958	20.8166	0.025974
Block_S60_S69_injuries_to_the_wrist_and_	0.228164	0.140485	-0.21577	0.146385	30392	66	0.805921	0.604905	1.07374	0.074461	74.5355	0.0659341
N181_chronic_kidney_disease_stage_1	0.228179	0.165317	0.986641	0.71114	373	2	2.68221	0.665515	10.81	0.000913857	0.914771	0.001998
Z567_other_and_unspecified_problems_rela	0.2288	0.0823065	0.368633	0.212168	8865	27	1.44576	0.953881	2.19127	0.0217194	21.7411	0.026973
K599_functional_intestinal_disorder_unsp	0.228855	0.786774	0.271338	1.00309	346	2	1.31172	0.183651	9.36889	0.000847707	0.848554	0.001998
D043_skin_of_other_and_unspecified_parts	0.229084	0.525877	-0.891116	1.40485	583	0	0.410198	0.0261313	6.43911	0.00142836	1.42979	0
J209_acute_bronchitis_unspecified	0.229295	0.349014	0.192058	0.20508	10683	31	1.21174	0.810666	1.81125	0.0261736	26.1997	0.030969
Q446_cystic_disease_of_liver	0.22989	0.199257	1.29156	1.00615	129	1	3.63846	0.506367	26.1439	0.000316053	0.316369	0.000999001
Block_E20_E35_disorders_of_other_endocri	0.229977	0.36758	0.182335	0.202366	10790	32	1.20002	0.807104	1.7842	0.0264357	26.4621	0.031968
Block_R90_R94_abnormal_findings_on_diagn	0.230029	0.360909	0.121472	0.132955	27442	77	1.12916	0.870124	1.46531	0.0672334	67.3007	0.0769231
A40_streptococcal_septicaemia	0.230248	0.536865	-0.866956	1.40384	595	0	0.420229	0.0268234	6.58353	0.00145776	1.45922	0
S062_diffuse_brain_injury	0.230511	0.153281	1.01503	0.710783	351	2	2.75945	0.685159	11.1135	0.000859957	0.860817	0.001998
H208_other_iridocyclitis	0.230634	0.202739	1.2808	1.00551	133	1	3.59952	0.501576	25.8316	0.000325853	0.326178	0.000999001
T856_mechanical_complication_of_other_sp	0.230854	0.540687	-0.858655	1.40355	600	0	0.423732	0.0270623	6.63463	0.00147001	1.47148	0
S050_injury_of_conjunctiva_and_corneal_a	0.231145	0.241176	0.447884	0.382136	2137	8	1.565	0.740002	3.30974	0.00523569	5.24093	0.00799201
I620_subdural_haemorrhage_acute_nontraum	0.231367	0.527019	-0.888356	1.40438	559	0	0.411331	0.0262277	6.45096	0.00136956	1.37093	0
H109_conjunctivitis_unspecified	0.231406	0.313992	0.238607	0.236976	7464	23	1.26948	0.797825	2.01996	0.0182869	18.3052	0.022977
J303_other_allergic_rhinitis	0.23155	0.190113	0.442655	0.337842	2822	10	1.55684	0.802908	3.0187	0.00691396	6.92087	0.00999001
D173_benign_lipomatous_neoplasm_of_skin_	0.231616	0.544424	-0.850763	1.40358	586	0	0.427089	0.0272751	6.68759	0.00143571	1.43715	0
Block_B85_B89_pediculosis_acariasis_and_	0.231665	0.350475	0.334372	0.358127	2785	10	1.39706	0.692424	2.81877	0.0068233	6.83013	0.00999001
F41_other_anxiety_disorders	0.23176	0.191142	0.17621	0.134799	26784	73	1.19269	0.915765	1.55335	0.0656213	65.6869	0.0729271
L25_unspecified_contact_dermatitis	0.232098	0.170401	-0.617478	0.450413	4323	7	0.539303	0.223066	1.30386	0.0105914	10.602	0.00699301
Z530_procedure_not_carried_out_because_o	0.232169	0.119649	0.282005	0.181208	12026	36	1.32579	0.92945	1.89113	0.0294639	29.4934	0.035964
D31_benign_neoplasm_of_eye_and_adnexa	0.232703	0.130546	0.878308	0.58091	617	3	2.40682	0.770839	7.51493	0.00151166	1.51317	0.002997
C179_small_intestine_unspecified	0.232921	0.222751	1.22643	1.00589	126	1	3.40904	0.47468	24.4829	0.000308702	0.309011	0.000999001
C180_caecum	0.232978	0.110905	0.718036	0.450423	1184	5	2.0504	0.848069	4.95732	0.00290082	2.90372	0.004995
I35_nonrheumatic_aortic_valve_disorders	0.233035	0.0429611	0.462747	0.22862	6170	20	1.58843	1.01476	2.48642	0.0151166	15.1317	0.01998
S79_other_and_unspecified_injuries_of_hi	0.233093	0.538486	-0.863471	1.40378	577	0	0.421696	0.0269202	6.60573	0.00141366	1.41507	0
G471_disorders_of_excessive_somnolence_h	0.233105	0.52564	-0.892042	1.40551	544	0	0.409818	0.0260733	6.44148	0.00133281	1.33414	0
D474_osteomyelofibrosis	0.233528	0.21683	1.24226	1.00587	130	1	3.46343	0.482273	24.8726	0.000318503	0.318821	0.000999001
E168_other_specified_disorders_of_pancre	0.233984	0.518839	-0.907651	1.40692	569	0	0.403471	0.0255987	6.35926	0.00139406	1.39546	0
M128_other_specific_arthropathies_not_el	0.234444	0.516077	-0.912423	1.40502	567	0	0.40155	0.0255719	6.30546	0.00138916	1.39055	0
E101_with_ketoacidosis	0.234524	0.719858	0.359656	1.00281	337	2	1.43284	0.200719	10.2284	0.000825657	0.826482	0.001998
E06_thyroiditis	0.234736	0.138457	0.746409	0.503799	893	4	2.10941	0.785813	5.66244	0.00218787	2.19006	0.003996
R230_cyanosis	0.235155	0.186414	1.32915	1.00597	131	1	3.77783	0.525949	27.1357	0.000320953	0.321274	0.000999001
V180_driver_injured_in_nontraffic_accide	0.235195	0.5386	-0.863394	1.40405	557	0	0.421728	0.026908	6.60974	0.00136466	1.36603	0
L293_anogenital_pruritus_unspecified	0.235298	0.110302	0.724632	0.453792	1182	5	2.06397	0.848063	5.02319	0.00289592	2.89882	0.004995
M609_myositis_unspecified	0.236117	0.527851	-0.886602	1.40443	558	0	0.412054	0.0262711	6.46292	0.00136711	1.36848	0
H652_chronic_serous_otitis_media	0.236324	0.150869	1.02187	0.711376	366	2	2.77839	0.68906	11.2028	0.000896707	0.897604	0.001998
W07_fall_involving_chair	0.236672	0.144268	0.847743	0.580614	643	3	2.33437	0.748069	7.28448	0.00157536	1.57694	0.002997
Y45_analgesics_antipyretics_and_anti_inf	0.237452	0.42047	-0.404544	0.502162	2900	4	0.667281	0.249379	1.78549	0.00710506	7.11216	0.003996
Block_D00_D09_in_situ_neoplasms	0.237621	0.85774	0.032485	0.181226	15327	44	1.03302	0.724178	1.47357	0.0375515	37.589	0.043956
I213_acute_transmural_myocardial_infarct	0.238028	0.543002	-0.855152	1.40585	577	0	0.425219	0.0270351	6.68799	0.00141366	1.41507	0
M779_enthesopathy_unspecified	0.238266	0.373515	-0.300115	0.337242	5789	10	0.740733	0.382468	1.43459	0.0141832	14.1973	0.00999001
D32_benign_neoplasm_of_meninges	0.238378	0.133101	0.755533	0.503023	940	4	2.12875	0.794222	5.70566	0.00230302	2.30532	0.003996
Z741_need_for_assistance_with_personal_c	0.238959	0.557414	-0.824309	1.40502	570	0	0.438538	0.0279274	6.88627	0.00139651	1.39791	0
L60_nail_disorders	0.238962	0.329361	0.187983	0.192723	11757	34	1.20681	0.827163	1.76072	0.0288049	28.8337	0.033966
I849_unspecified_haemorrhoids_without_co	0.239214	0.268221	-0.23457	0.211864	14141	28	0.790911	0.522138	1.19804	0.0346457	34.6804	0.027972
M651_other_infective_teno_synovitis	0.239256	0.182298	1.34113	1.00556	130	1	3.82336	0.532716	27.4407	0.000318503	0.318821	0.000999001
W11_fall_on_and_from_ladder	0.239751	0.0906687	0.645268	0.381391	1782	7	1.9065	0.902796	4.02608	0.00436593	4.3703	0.00699301
Z900_acquired_absence_of_part_of_head_an	0.240097	0.541219	-0.857698	1.40383	581	0	0.424137	0.0270734	6.64463	0.00142346	1.42488	0
Block_L10_L14_bullous_disorders	0.240368	0.544838	-0.850071	1.40389	566	0	0.427385	0.0272774	6.69629	0.00138671	1.3881	0
D01_carcinoma_in_situ_of_other_and_unspe	0.240405	0.542332	-0.85539	1.40391	561	0	0.425117	0.0271317	6.66103	0.00137446	1.37584	0
G453_amaurosis_fugax	0.240435	0.543973	-0.852527	1.40492	549	0	0.426336	0.0271556	6.69336	0.00134506	1.34641	0
T918_sequelae_of_other_specified_injurie	0.240491	0.196184	1.29946	1.00538	138	1	3.66732	0.511154	26.3115	0.000338103	0.338441	0.000999001
Block_J00_J06_acute_upper_respiratory_in	0.240689	0.596466	0.0537815	0.101572	83485	216	1.05525	0.864763	1.28771	0.20454	204.744	0.215784
J330_polyp_of_nasal_cavity	0.240867	0.108393	0.660047	0.411126	1469	6	1.93488	0.864365	4.33124	0.00359908	3.60268	0.00599401
G821_spastic_paraplegia	0.241032	0.168396	1.38555	1.00594	135	1	3.99702	0.556498	28.7085	0.000330753	0.331083	0.000999001
R234_changes_in_skin_texture	0.241211	0.394716	-0.494228	0.580697	2410	3	0.610042	0.195461	1.90396	0.00590455	5.91045	0.002997
S01_open_wound_of_head	0.241636	0.0438868	0.458117	0.227334	6158	20	1.58109	1.01262	2.4687	0.0150872	15.1023	0.01998
F53_mental_and_behavioural_disorders_ass	0.241915	0.529257	-0.886892	1.40969	571	0	0.411934	0.0259941	6.528	0.00139896	1.40036	0
Y451_salicylates	0.241977	0.553579	-0.831893	1.40426	555	0	0.435225	0.0277577	6.82407	0.00135976	1.36112	0
G825_tetraplegia_unspecified	0.242044	0.710279	0.509091	1.37043	132	1	1.66378	0.113387	24.4134	0.000323403	0.323726	0.000999001
T783_angioneurotic_oedema	0.242321	0.244298	-1.64264	1.41083	1230	1	0.193469	0.0121811	3.07279	0.00301352	3.01654	0.000999001
T45_poisoning_by_primarily_systemic_and_	0.242429	0.162591	0.992477	0.710735	355	2	2.69791	0.669942	10.8647	0.000869757	0.870627	0.001998
M54_dorsalgia	0.242833	0.626084	0.0449925	0.0923403	90258	235	1.04602	0.872847	1.25355	0.221134	221.355	0.234765
A09_diarrhoea_and_gastro_enteritis_of_pr	0.24288	0.276808	0.13559	0.124678	33699	90	1.14521	0.896929	1.46222	0.0825632	82.6458	0.0899101
S630_dislocation_of_wrist	0.242939	0.214035	1.25018	1.00615	126	1	3.49097	0.485841	25.0841	0.000308702	0.309011	0.000999001
M139_arthritis_unspecified	0.242958	0.522054	0.0879452	0.137375	27359	75	1.09193	0.834177	1.42932	0.0670301	67.0971	0.0749251
M21_other_acquired_deformities_of_limbs	0.243355	0.327673	0.264828	0.270561	5309	17	1.30321	0.766844	2.21472	0.0130072	13.0202	0.016983
T47_poisoning_by_agents_primarily_affect	0.243669	0.201266	1.2857	1.00606	127	1	3.6172	0.503497	25.9865	0.000311152	0.311464	0.000999001
Block_M05_M14_inflammatory_polyarthropat	0.243942	0.85194	0.0204028	0.109314	47845	128	1.02061	0.823779	1.26448	0.117221	117.338	0.127872
H911_presbycusis	0.244088	0.249856	-1.62477	1.41199	1258	1	0.196957	0.0123726	3.13532	0.00308212	3.08521	0.000999001
R008_other_and_unspecified_abnormalities	0.244287	0.224422	0.466525	0.384018	2266	8	1.59444	0.75115	3.38448	0.00555174	5.5573	0.00799201
S936_sprain_and_strain_of_other_and_unsp	0.244595	0.391038	0.498354	0.58101	927	4	1.64601	0.527068	5.14041	0.00227117	2.27344	0.003996
B08_other_viral_infections_characterised	0.244623	0.432719	0.455757	0.580917	900	4	1.57737	0.50518	4.92515	0.00220502	2.20722	0.003996
K59_other_functional_intestinal_disorder	0.244963	0.422533	0.103081	0.128525	30626	84	1.10858	0.861717	1.42617	0.0750343	75.1093	0.0839161
G258_other_specified_extrapyramidal_and_	0.245199	0.416009	0.31054	0.381797	2498	9	1.36416	0.645466	2.88309	0.00612015	6.12627	0.00899101
G971_other_reaction_to_spinal_and_lumbar	0.245661	0.202684	1.28139	1.00585	136	1	3.60164	0.501538	25.8641	0.000333203	0.333536	0.000999001
S335_sprain_and_strain_of_lumbar_spine	0.245753	0.223267	0.465876	0.382528	2160	8	1.59341	0.752858	3.37242	0.00529204	5.29733	0.00799201
Z878_personal_history_of_other_specified	0.245833	0.40603	0.316284	0.380652	2531	9	1.37202	0.650643	2.8932	0.006201	6.2072	0.00899101
E11_non_insulin_dependent_diabetes_melli	0.245946	0.538259	0.0774154	0.125787	32051	90	1.08049	0.844402	1.38259	0.0785256	78.6041	0.0899101
R57_shock_not_elsewhere_classified	0.245975	0.944163	0.0496863	0.709413	895	4	1.05094	0.261646	4.22127	0.00219277	2.19496	0.003996
R22_localised_swelling_mass_and_lump_of_	0.246021	0.848207	0.0394594	0.206155	11918	35	1.04025	0.694471	1.55819	0.0291993	29.2285	0.034965
X70_intentional_self_harm_by_hanging_str	0.246467	0.207036	1.26889	1.00566	139	1	3.5569	0.495492	25.5333	0.000340553	0.340893	0.000999001
Block_R00_R09_symptoms_and_signs_involvi	0.246618	0.236202	0.0945912	0.0798552	127356	326	1.09921	0.939953	1.28545	0.312025	312.337	0.325674
I252_old_myocardial_infarction	0.246625	0.290898	-0.226298	0.214266	13713	28	0.79748	0.524002	1.21369	0.0335971	33.6307	0.027972
H17_corneal_scars_and_opacities	0.247026	0.163657	0.99014	0.710859	369	2	2.69161	0.668216	10.842	0.000904057	0.904961	0.001998
H46_optic_neuritis	0.247113	0.572512	-0.791604	1.40267	525	0	0.453117	0.028989	7.08252	0.00128626	1.28755	0
M88_paget_s_disease_of_bone_osteitis_def	0.247141	0.769179	0.294208	1.00259	365	2	1.34206	0.188084	9.57623	0.000894257	0.895151	0.001998
J969_respiratory_failure_unspecified	0.247335	0.368855	0.26274	0.292381	4529	15	1.30049	0.733207	2.30667	0.0110961	11.1072	0.014985
Z223_carrier_of_other_specified_bacteria	0.247532	0.537987	0.276937	0.449675	1857	7	1.31908	0.546388	3.18451	0.00454969	4.55424	0.00699301
K745_biliary_cirrhosis_unspecified	0.247684	0.198412	1.2939	1.00608	134	1	3.64698	0.507623	26.2015	0.000328303	0.328631	0.000999001
Z20_contact_with_and_exposure_to_communi	0.24817	0.561827	-0.814495	1.40399	546	0	0.442863	0.0282598	6.94016	0.00133771	1.33905	0
S643_injury_of_digital_nerve_of_thumb	0.248212	0.220242	1.23241	1.00532	135	1	3.42948	0.478061	24.6022	0.000330753	0.331083	0.000999001
H473_other_disorders_of_optic_disk	0.248966	0.153057	0.829985	0.58089	658	3	2.29328	0.734504	7.16014	0.00161211	1.61373	0.002997
J869_pyothorax_without_fistula	0.249091	0.562731	-0.812187	1.40325	540	0	0.443886	0.0283662	6.94612	0.00132301	1.32433	0
S409_superficial_injury_of_shoulder_and_	0.249316	0.580671	-0.774555	1.40215	530	0	0.460909	0.0295176	7.19696	0.00129851	1.29981	0
H333_retinal_breaks_without_detachment	0.250436	0.655814	0.223864	0.502276	1588	6	1.2509	0.467387	3.34787	0.00389063	3.89452	0.00599401
L500_allergic_urticaria	0.250463	0.374952	-0.888899	1.00188	1226	1	0.411108	0.0576951	2.92937	0.00300372	3.00673	0.000999001
R76_other_abnormal_immunological_finding	0.250637	0.401859	-0.594789	0.709513	1765	2	0.551679	0.137321	2.21634	0.00432428	4.32861	0.001998
Block_S80_S89_injuries_to_the_knee_and_l	0.250709	0.247863	-0.162779	0.140866	31069	68	0.849779	0.64476	1.11999	0.0761197	76.1958	0.0679321
Block_Y00_Y09_assault	0.251047	0.095494	0.637758	0.382554	1727	7	1.89223	0.894001	4.00508	0.00423118	4.23542	0.00699301
H409_glaucoma_unspecified	0.251313	0.145947	0.310419	0.213494	8128	25	1.364	0.897601	2.07273	0.0199138	19.9337	0.024975
R700_elevated_erythrocyte_sedimentation_	0.251565	0.56934	-0.799216	1.40454	535	0	0.449681	0.028664	7.05462	0.00131076	1.31207	0
Block_B50_B64_protozoal_diseases	0.251695	0.158976	0.817882	0.580666	631	3	2.2657	0.725987	7.0709	0.00154596	1.54751	0.002997
C791_secondary_malignant_neoplasm_of_bla	0.25249	0.215996	1.24393	1.0054	139	1	3.46922	0.483524	24.8912	0.000340553	0.340893	0.000999001
R529_pain_unspecified	0.252667	0.847894	-0.0405804	0.21157	12310	36	0.960232	0.634285	1.45368	0.0301597	30.1899	0.035964
G560_carpal_tunnel_syndrome	0.25267	0.381619	0.141449	0.161671	17996	51	1.15194	0.839099	1.58142	0.0440906	44.1346	0.0509491
Block_M15_M19_arthrosis	0.253046	0.335418	0.0811317	0.0842264	93943	244	1.08451	0.919475	1.27918	0.230162	230.392	0.243756
N63_unspecified_lump_in_breast	0.253089	0.187633	0.243488	0.184795	13494	39	1.27569	0.888065	1.83251	0.0330606	33.0936	0.038961
T30_burn_and_corrosion_body_region_unspe	0.253323	0.622281	0.248034	0.5035	1502	6	1.2815	0.477674	3.43801	0.00367993	3.68361	0.00599401
K580_irritable_bowel_syndrome_with_diarr	0.25337	0.130593	0.760431	0.503008	938	4	2.1392	0.798145	5.7335	0.00229812	2.30042	0.003996
D231_skin_of_eyelid_including_canthus	0.253458	0.112725	0.651789	0.410948	1543	6	1.91897	0.857556	4.29412	0.00378038	3.78416	0.00599401
F051_delirium_superimposed_on_dementia	0.25377	0.557398	-0.824752	1.40572	527	0	0.438344	0.0278767	6.89267	0.00129116	1.29245	0
S325_fracture_of_pubis	0.253796	0.249382	-1.62417	1.41005	1205	1	0.197075	0.0124272	3.12529	0.00295227	2.95523	0.000999001
H169_keratitis_unspecified	0.254107	0.361952	-0.91328	1.00179	1162	1	0.401206	0.0563153	2.8583	0.00284692	2.84977	0.000999001
M708_other_soft_tissue_disorders_related	0.254274	0.585588	-0.765653	1.40425	529	0	0.46503	0.0296592	7.29126	0.00129606	1.29736	0
B88_other_infestations	0.254816	0.571211	-0.79586	1.40544	535	0	0.451193	0.0287096	7.09083	0.00131076	1.31207	0
Z635_disruption_of_family_by_separation_	0.254944	0.143532	0.851583	0.582173	661	3	2.34335	0.748656	7.33489	0.00161946	1.62108	0.002997
S799_unspecified_injury_of_hip_and_thigh	0.255243	0.580508	-0.775375	1.40303	525	0	0.460531	0.0294426	7.20348	0.00128626	1.28755	0
S528_fracture_of_other_parts_of_forearm	0.255253	0.158984	-0.708188	0.502798	3704	6	0.492536	0.183843	1.31956	0.00907487	9.08395	0.00599401
S621_fracture_of_other_carpal_bone_s_	0.255375	0.583212	-0.769998	1.40332	517	0	0.463014	0.0295845	7.24643	0.00126666	1.26793	0
N13_obstructive_and_reflux_uropathy	0.255678	0.501042	0.188678	0.280415	5265	17	1.20765	0.697024	2.09236	0.0128994	12.9123	0.016983
H813_other_peripheral_vertigo	0.256263	0.571299	-0.795184	1.40457	517	0	0.451498	0.0287781	7.08354	0.00126666	1.26793	0
H605_acute_otitis_externa_non_infective	0.256473	0.532369	0.443698	0.710606	656	3	1.55846	0.387093	6.27445	0.00160721	1.60882	0.002997
R098_other_specified_symptoms_and_signs_	0.256828	0.229959	0.35355	0.294512	4293	14	1.42411	0.79956	2.53652	0.0105179	10.5285	0.013986
E871_hypo_osmolality_and_hyponatraemia	0.257734	0.183008	0.33826	0.254035	5674	18	1.40251	0.852443	2.30751	0.0139014	13.9153	0.017982
K149_disease_of_tongue_unspecified	0.25782	0.588375	-0.75923	1.40289	537	0	0.468027	0.02993	7.31871	0.00131566	1.31698	0
W449_unspecified_place	0.257871	0.128427	0.882438	0.580423	634	3	2.41678	0.774768	7.53883	0.00155331	1.55487	0.002997
H663_other_chronic_suppurative_otitis_me	0.258205	0.134596	0.868978	0.580781	620	3	2.38447	0.763874	7.44326	0.00151901	1.52053	0.002997
M248_other_specific_joint_derangements_n	0.258652	0.145606	0.844538	0.580347	662	3	2.3269	0.746065	7.25737	0.00162191	1.62353	0.002997
C26_malignant_neoplasm_of_other_and_ill_	0.259216	0.153104	0.829637	0.580712	624	3	2.29249	0.734505	7.15515	0.00152881	1.53034	0.002997
Z44_fitting_and_adjustment_of_external_p	0.259658	0.223105	1.22498	1.00547	143	1	3.4041	0.474383	24.4273	0.000350353	0.350703	0.000999001
R601_generalised_oedema	0.259702	0.214185	1.24868	1.00526	143	1	3.48574	0.48596	25.0028	0.000350353	0.350703	0.000999001
Y84_other_medical_procedures_as_the_caus	0.260343	0.0694656	0.491628	0.270813	4133	14	1.63498	0.961592	2.77992	0.0101259	10.1361	0.013986
G20_parkinson_s_disease	0.26049	0.243858	-0.675578	0.579697	2799	4	0.508862	0.163362	1.58507	0.0068576	6.86446	0.003996
L858_other_specified_epidermal_thickenin	0.2606	0.897973	-0.0743868	0.580138	1561	6	0.928313	0.297763	2.89413	0.00382448	3.82831	0.00599401
R768_other_specified_abnormal_immunologi	0.261427	0.577689	-0.781323	1.40333	512	0	0.4578	0.0292508	7.16497	0.00125441	1.25566	0
D519_vitamin_b12_deficiency_anaemia_unsp	0.261445	0.601102	-0.733167	1.40234	511	0	0.480385	0.0307534	7.50387	0.00125196	1.25321	0
U071_emergency_use_of_u07_1	0.261892	0.191885	0.927934	0.711048	367	2	2.52928	0.627683	10.1918	0.000899157	0.900056	0.001998
D379_digestive_organ_unspecified	0.262152	0.220795	1.23121	1.00555	139	1	3.42537	0.477272	24.5838	0.000340553	0.340893	0.000999001
Block_F10_F19_mental_and_behavioural_dis	0.262317	0.242276	0.131657	0.112593	41256	112	1.14072	0.914822	1.42239	0.101078	101.179	0.111888
T310_burns_involving_less_than_10_of_bod	0.262347	0.169919	0.975291	0.710614	370	2	2.65194	0.658683	10.677	0.000906507	0.907414	0.001998
M420_juvenile_osteochondrosis_of_spine	0.263046	0.635882	0.647203	1.36695	140	1	1.91019	0.131071	27.8386	0.000343003	0.343346	0.000999001
C343_lower_lobe_bronchus_or_lung	0.263151	0.384869	-0.870331	1.00158	1140	1	0.418813	0.0588109	2.98251	0.00279302	2.79582	0.000999001
X65_intentional_self_poisoning_by_and_ex	0.263617	0.427288	0.460653	0.580284	931	4	1.58511	0.50829	4.94318	0.00228097	2.28325	0.003996
T71_asphyxiation	0.263699	0.218475	1.23709	1.00528	147	1	3.44557	0.480341	24.7157	0.000360153	0.360513	0.000999001
M239_internal_derangement_of_knee_unspec	0.264158	0.598849	-0.737824	1.40256	503	0	0.478153	0.0305974	7.47223	0.00123236	1.23359	0
Block_O10_O16_oedema_proteinuria_and_hyp	0.264401	0.427785	-0.564656	0.712061	1962	2	0.568556	0.140817	2.29558	0.00480694	4.81175	0.001998
B978_other_viral_agents_as_the_cause_of_	0.264485	0.618382	-0.698402	1.40201	525	0	0.497379	0.031862	7.76431	0.00128626	1.28755	0
F002_dementia_in_alzheimer_s_disease_aty	0.264588	0.597111	-0.742965	1.40564	522	0	0.475701	0.0302573	7.47893	0.00127891	1.28019	0
W130_home	0.264823	0.222988	1.22519	1.00539	139	1	3.40481	0.474557	24.4286	0.000340553	0.340893	0.000999001
K590_constipation	0.264854	0.42931	0.104364	0.132044	28854	79	1.11	0.856893	1.43788	0.0706929	70.7636	0.0789211
I340_mitral_valve_insufficiency	0.264924	0.231582	-0.455287	0.380581	5219	9	0.634266	0.300825	1.3373	0.0127867	12.7994	0.00899101
S930_dislocation_of_ankle_joint	0.266237	0.695617	0.536039	1.37009	141	1	1.70922	0.116561	25.0636	0.000345453	0.345798	0.000999001
L51_erythema_multiforme	0.266631	0.590251	-0.755663	1.40335	501	0	0.469699	0.0300099	7.35149	0.00122746	1.22869	0
N951_menopausal_and_female_climacteric_s	0.266658	0.262507	0.224195	0.200088	11562	34	1.25132	0.845373	1.85219	0.0283271	28.3555	0.033966
F328_other_depressive_episodes	0.266736	0.608738	-0.718363	1.40339	511	0	0.48755	0.0311479	7.63148	0.00125196	1.25321	0
I844_external_haemorrhoids_with_other_co	0.266948	0.62347	-0.687632	1.40065	499	0	0.502765	0.032293	7.82749	0.00122256	1.22378	0
J05_acute_obstructive_laryngitis_croup_a	0.267116	0.207164	1.26825	1.00542	140	1	3.55463	0.495408	25.505	0.000343003	0.343346	0.000999001
F22_persistent_delusional_disorders	0.267281	0.61977	-0.695361	1.40144	493	0	0.498894	0.0319948	7.77926	0.00120786	1.20907	0
G308_other_alzheimer_s_disease	0.267704	0.60533	-0.726203	1.40533	515	0	0.483742	0.0307874	7.60073	0.00126176	1.26302	0
G834_cauda_equina_syndrome	0.268029	0.19306	0.924786	0.71051	368	2	2.52133	0.62637	10.1491	0.000901607	0.902509	0.001998
N05_unspecified_nephritic_syndrome	0.268052	0.615375	-0.70401	1.40125	494	0	0.494598	0.031731	7.7094	0.00121031	1.21152	0
N95_menopausal_and_other_perimenopausal_	0.268091	0.237337	0.159879	0.135299	31011	84	1.17337	0.900048	1.52969	0.0759776	76.0535	0.0839161
J180_bronchopneumonia_unspecified	0.268385	0.679329	-0.239518	0.579415	1831	7	0.787007	0.252796	2.45012	0.00448599	4.49047	0.00699301
I00_rheumatic_fever_without_mention_of_h	0.268708	0.174599	0.966396	0.711854	374	2	2.62845	0.651266	10.6082	0.000916307	0.917224	0.001998
S22_fracture_of_rib_s_sternum_and_thorac	0.268761	0.109701	0.394105	0.246387	5513	18	1.48306	0.915016	2.40373	0.013507	13.5205	0.017982
H150_scleritis	0.268818	0.598673	0.374226	0.711036	619	3	1.45387	0.36081	5.85828	0.00151656	1.51808	0.002997
S644_injury_of_digital_nerve_of_other_fi	0.269664	0.593252	-0.748675	1.40167	486	0	0.472993	0.03032	7.37871	0.00119071	1.1919	0
L239_allergic_contact_dermatitis_unspeci	0.269915	0.184502	0.94422	0.711534	370	2	2.57081	0.637382	10.3691	0.000906507	0.907414	0.001998
Z46_fitting_and_adjustment_of_other_devi	0.270181	0.250548	-0.336306	0.29269	7986	15	0.714404	0.402533	1.26791	0.0195659	19.5854	0.014985
K768_other_specified_diseases_of_liver	0.270201	0.231926	-0.847002	0.708545	2299	3	0.428698	0.106912	1.71901	0.0056326	5.63823	0.002997
K758_other_specified_inflammatory_liver_	0.27085	0.617337	-0.700338	1.40172	496	0	0.496417	0.0318184	7.74489	0.00121521	1.21642	0
S064_epidural_haemorrhage	0.270886	0.21261	1.25404	1.00612	131	1	3.50447	0.487749	25.1796	0.000320953	0.321274	0.000999001
B279_infectious_mononucleosis_unspecifie	0.271053	0.612524	0.228779	0.451709	1854	7	1.25706	0.518627	3.04691	0.00454234	4.54688	0.00699301
Z538_procedure_not_carried_out_for_other	0.271175	0.225092	0.174596	0.143925	21760	61	1.19077	0.898079	1.57884	0.0533124	53.3657	0.0609391
F480_neurasthenia	0.271191	0.596549	-0.743517	1.40453	513	0	0.475439	0.0303064	7.45856	0.00125686	1.25812	0
J22_unspecified_acute_lower_respiratory_	0.271343	0.262879	0.114713	0.102458	59819	158	1.12155	0.917498	1.37099	0.146558	146.704	0.157842
F39_unspecified_mood_affective_disorder	0.271728	0.267488	-1.56598	1.41223	1191	1	0.208883	0.0131156	3.32673	0.00291797	2.92089	0.000999001
M722_plantar_fascial_fibromatosis	0.271756	0.223294	0.228253	0.187428	12330	36	1.2564	0.870136	1.81414	0.0302087	30.239	0.035964
N039_unspecified	0.27181	0.142052	0.738999	0.503339	948	4	2.09384	0.780715	5.61557	0.00232262	2.32494	0.003996
D126_colon_unspecified	0.271868	0.290841	-0.530532	0.502266	3050	5	0.588292	0.219814	1.57446	0.00747256	7.48003	0.004995
H540_blindness_both_eyes	0.272259	0.619646	-0.695713	1.40165	497	0	0.498719	0.0319703	7.77973	0.00121766	1.21888	0
F530_mild_mental_and_behavioural_disorde	0.272403	0.597228	-0.744661	1.4093	516	0	0.474895	0.0299901	7.52001	0.00126421	1.26547	0
V13_pedal_cyclist_injured_in_collision_w	0.272412	0.608951	-0.717841	1.40321	478	0	0.487804	0.0311752	7.63277	0.00117111	1.17228	0
Z84_family_history_of_other_conditions	0.273101	0.258645	-0.65565	0.580428	2847	4	0.519105	0.166412	1.61929	0.00697521	6.98218	0.003996
R031_nonspecific_low_blood_pressure_read	0.273132	0.825875	-0.110486	0.502219	2281	7	0.895399	0.334595	2.39615	0.00558849	5.59408	0.00699301
M205_other_deformities_of_toe_s_acquired	0.273364	0.217133	0.440648	0.357035	2626	9	1.55371	0.771715	3.12813	0.00643375	6.44019	0.00899101
I34_nonrheumatic_mitral_valve_disorders	0.273379	0.25998	-0.401289	0.356245	5680	10	0.669457	0.333028	1.34575	0.0139161	13.93	0.00999001
Q55_other_congenital_malformations_of_ma	0.274066	0.696227	0.535661	1.37202	133	1	1.70858	0.116077	25.1491	0.000325853	0.326178	0.000999001
L439_lichen_planus_unspecified	0.274629	0.453742	-0.37677	0.502902	2814	4	0.686074	0.256031	1.83844	0.00689436	6.90125	0.003996
M754_impingement_syndrome_of_shoulder	0.274801	0.241769	0.243302	0.207848	9465	28	1.27545	0.848674	1.91685	0.0231894	23.2126	0.027972
S224_multiple_fractures_of_ribs	0.2753	0.114368	0.601617	0.381045	1855	7	1.82507	0.864822	3.85151	0.00454479	4.54933	0.00699301
Y044_street_and_highway	0.275347	0.216518	1.24383	1.00647	132	1	3.46887	0.482463	24.941	0.000323403	0.323726	0.000999001
M348_other_forms_of_systemic_sclerosis	0.275592	0.231199	1.20394	1.00557	147	1	3.33322	0.464415	23.9234	0.000360153	0.360513	0.000999001
E788_other_disorders_of_lipoprotein_meta	0.275742	0.606352	-0.722219	1.40158	480	0	0.485673	0.0311383	7.57519	0.00117601	1.17719	0
Z572_occupational_exposure_to_dust	0.275959	0.566701	0.4077	0.711621	626	3	1.50336	0.372664	6.06465	0.00153371	1.53525	0.002997
C220_liver_cell_carcinoma	0.276686	0.773788	0.288307	1.00308	364	2	1.33417	0.186798	9.52904	0.000891807	0.892699	0.001998
Z854_personal_history_of_malignant_neopl	0.276699	0.665399	0.104053	0.240601	7938	24	1.10966	0.692446	1.77825	0.0194483	19.4677	0.023976
M674_ganglion	0.276868	0.224605	0.236585	0.194821	10917	31	1.26692	0.864794	1.85602	0.0267469	26.7736	0.030969
Z462_fitting_and_adjustment_of_other_dev	0.277338	0.214034	1.24943	1.00554	143	1	3.48835	0.486057	25.0353	0.000350353	0.350703	0.000999001
J311_chronic_nasopharyngitis	0.277488	0.231898	1.20229	1.0057	147	1	3.32773	0.463531	23.89	0.000360153	0.360513	0.000999001
E29_testicular_dysfunction	0.277858	0.621072	-0.693501	1.40291	454	0	0.499823	0.0319621	7.81623	0.00111231	1.11342	0
N31_neuromuscular_dysfunction_of_bladder	0.278259	0.164646	0.391031	0.281395	4162	14	1.4785	0.851715	2.56656	0.010197	10.2072	0.013986
R068_other_and_unspecified_abnormalities	0.278426	0.381621	0.246796	0.28208	5001	16	1.27992	0.736327	2.22481	0.0122525	12.2648	0.015984
R042_haemoptysis	0.278622	0.375313	-0.364098	0.410684	4164	7	0.694823	0.310665	1.55402	0.0102019	10.2121	0.00699301
F51_nonorganic_sleep_disorders	0.278634	0.64074	-0.654648	1.40282	491	0	0.519625	0.0332342	8.12446	0.00120296	1.20416	0
D224_melanocytic_naevi_of_scalp_and_neck	0.278727	0.636697	-0.661745	1.40105	489	0	0.51595	0.0331139	8.03907	0.00119806	1.19926	0
R233_spontaneous_ecchymoses	0.278964	0.198796	-1.28732	1.00182	1758	2	0.276009	0.0387398	1.96648	0.00430713	4.31144	0.001998
Z42_follow_up_care_involving_plastic_sur	0.279481	0.210294	0.421942	0.33681	3042	10	1.52492	0.788041	2.95084	0.00745296	7.46041	0.00999001
I059_mitral_valve_disease_unspecified	0.279855	0.191625	0.928616	0.711154	381	2	2.531	0.627981	10.2009	0.000933457	0.934391	0.001998
K805_calculus_of_bile_duct_without_chola	0.280572	0.806798	0.0870694	0.356026	3566	12	1.09097	0.542948	2.19214	0.00873677	8.74551	0.011988
I45_other_conduction_disorders	0.280735	0.218428	0.32312	0.262545	5370	17	1.38143	0.825746	2.31106	0.0131566	13.1698	0.016983
L601_onycholysis	0.2809	0.2125	0.887071	0.711524	389	2	2.42801	0.601989	9.7929	0.000953058	0.954011	0.001998
G60_hereditary_and_idiopathic_neuropathy	0.281064	0.641628	-0.652277	1.40147	478	0	0.520858	0.0334014	8.12223	0.00117111	1.17228	0
M436_torticollis	0.281388	0.505459	-0.300121	0.450683	3305	5	0.740729	0.306217	1.79179	0.00809731	8.10541	0.004995
C450_mesothelioma_of_pleura	0.281669	0.776432	0.285002	1.00363	369	2	1.32976	0.185981	9.50784	0.000904057	0.904961	0.001998
F220_delusional_disorder	0.281778	0.651103	-0.633418	1.40066	466	0	0.530775	0.0340913	8.26373	0.00114171	1.14285	0
W184_street_and_highway	0.281967	0.63189	-0.671282	1.40122	467	0	0.511053	0.0327886	7.96542	0.00114416	1.1453	0
H94_other_disorders_of_ear_in_diseases_c	0.282025	0.145832	0.323289	0.222282	8152	24	1.38166	0.893701	2.13606	0.0199726	19.9925	0.023976
Z818_family_history_of_other_mental_and_	0.282038	0.64256	-0.650754	1.40212	484	0	0.521652	0.0334097	8.14498	0.00118581	1.187	0
E873_alkalosis	0.282101	0.799772	0.254291	1.00256	396	2	1.28955	0.180734	9.20097	0.000970208	0.971178	0.001998
C436_malignant_melanoma_of_upper_limb_in	0.282175	0.274959	-1.53885	1.40957	1170	1	0.214628	0.0135468	3.40045	0.00286652	2.86939	0.000999001
R58_haemorrhage_not_elsewhere_classified	0.2822	0.642693	-0.650101	1.40127	455	0	0.521993	0.0334873	8.13673	0.00111476	1.11587	0
Y842_radiological_procedure_and_radiothe	0.282379	0.145048	0.733025	0.50302	938	4	2.08137	0.77655	5.57864	0.00229812	2.30042	0.003996
G500_trigeminal_neuralgia	0.28269	0.321433	0.408223	0.411715	1903	7	1.50414	0.671166	3.37092	0.00466239	4.66705	0.00699301
A498_other_bacterial_infections_of_unspe	0.283068	0.143369	0.736063	0.502996	968	4	2.0877	0.778949	5.59535	0.00237162	2.37399	0.003996
T16_foreign_body_in_ear	0.28315	0.632808	-0.670147	1.40263	471	0	0.511633	0.0327353	7.99653	0.00115396	1.15511	0
D63_anaemia_in_chronic_diseases_classifi	0.283463	0.142135	0.660895	0.450235	1257	5	1.93652	0.801263	4.68027	0.00307967	3.08275	0.004995
B951_streptococcus_group_b_as_the_cause_	0.283713	0.197541	0.915297	0.710309	399	2	2.49752	0.620699	10.0493	0.000977558	0.978535	0.001998
S998_other_specified_injuries_of_ankle_a	0.284072	0.240227	1.18211	1.00655	136	1	3.26125	0.453515	23.4518	0.000333203	0.333536	0.000999001
H357_separation_of_retinal_layers	0.284215	0.625629	-0.683733	1.40141	462	0	0.504729	0.0323709	7.86978	0.00113191	1.13304	0
D630_anaemia_in_neoplastic_disease	0.284314	0.178333	0.781355	0.580543	650	3	2.18443	0.700116	6.81564	0.00159251	1.59411	0.002997
V28_motorcycle_rider_injured_in_noncolli	0.284467	0.648367	-0.639348	1.40198	456	0	0.527636	0.0338022	8.23615	0.00111721	1.11833	0
N201_calculus_of_ureter	0.28455	0.830114	0.0764633	0.356382	3435	12	1.07946	0.536845	2.17053	0.00841582	8.42423	0.011988
F520_lack_or_loss_of_sexual_desire	0.284984	0.478689	0.411731	0.581203	982	4	1.50943	0.483151	4.71566	0.00240592	2.40833	0.003996
L259_unspecified_contact_dermatitis_unsp	0.285264	0.205407	-0.570403	0.45045	4120	7	0.565298	0.233801	1.36681	0.0100941	10.1042	0.00699301
I822_embolism_and_thrombosis_of_vena_cav	0.285342	0.721091	0.48948	1.37109	145	1	1.63147	0.111041	23.9703	0.000355253	0.355608	0.000999001
Block_C76_C80_malignant_neoplasms_of_ill	0.28703	0.839279	0.033891	0.167102	17879	51	1.03447	0.745553	1.43535	0.0438039	43.8477	0.0509491
Z465_fitting_and_adjustment_of_ileostomy	0.287263	0.23347	1.19775	1.00527	144	1	3.31266	0.46182	23.7618	0.000352803	0.353156	0.000999001
N289_disorder_of_kidney_and_ureter_unspe	0.2874	0.140378	0.741591	0.502983	954	4	2.09927	0.783287	5.62622	0.00233732	2.33966	0.003996
K559_vascular_disorder_of_intestine_unsp	0.287577	0.171846	0.793297	0.580618	651	3	2.21067	0.708423	6.89853	0.00159496	1.59656	0.002997
D619_aplastic_anaemia_unspecified	0.28782	0.165765	0.697144	0.503011	954	4	2.00801	0.749194	5.38192	0.00233732	2.33966	0.003996
Block_E50_E64_other_nutritional_deficien	0.288165	0.217343	0.206374	0.16729	15855	45	1.22921	0.885578	1.70619	0.0388451	38.8839	0.044955
T42_poisoning_by_antiepileptic_sedative_	0.288326	0.404923	-0.833953	1.00131	1108	1	0.434329	0.061022	3.09137	0.00271462	2.71734	0.000999001
Block_K80_K87_disorders_of_gallbladder_b	0.288476	0.139775	0.184578	0.125	29412	81	1.20271	0.941367	1.53661	0.07206	72.132	0.0809191
Q43_other_congenital_malformations_of_in	0.288533	0.648476	-0.638281	1.40011	448	0	0.5282	0.0339626	8.21478	0.00109761	1.09871	0
C844_peripheral_t_cell_lymphoma	0.288681	0.237363	1.18819	1.00557	140	1	3.28114	0.457158	23.5496	0.000343003	0.343346	0.000999001
S521_fracture_of_upper_end_of_radius	0.289186	0.432651	-0.556342	0.70902	1682	2	0.573302	0.142841	2.30098	0.00412093	4.12505	0.001998
Y427_androgens_and_anabolic_congeners	0.28919	0.650283	-0.635184	1.40103	477	0	0.529838	0.0340065	8.25513	0.00116866	1.16983	0
L568_other_specified_acute_skin_changes_	0.289435	0.643588	-0.648546	1.40169	446	0	0.522805	0.0335118	8.1561	0.00109271	1.0938	0
Block_M65_M68_disorders_of_synovium_and_	0.289628	0.563208	0.077791	0.134567	28313	76	1.0809	0.830307	1.40712	0.0693674	69.4368	0.0759241
R41_other_symptoms_and_signs_involving_c	0.289876	0.532645	0.136059	0.218052	9495	28	1.14575	0.747274	1.75671	0.0232629	23.2862	0.027972
C444_skin_of_scalp_and_neck	0.289983	0.207457	0.403694	0.320242	3195	11	1.49735	0.799331	2.8049	0.00782781	7.83564	0.010989
V18_pedal_cyclist_injured_in_noncollisio	0.290091	0.424968	-0.565563	0.708876	1657	2	0.56804	0.14157	2.27922	0.00405968	4.06374	0.001998
K514_pseudopolyposis_of_colon	0.290348	0.200016	0.910456	0.710459	379	2	2.48546	0.61752	10.0037	0.000928557	0.929486	0.001998
Z968_presence_of_other_specified_functio	0.2906	0.349597	0.42062	0.449682	1647	6	1.52291	0.630806	3.67663	0.00403518	4.03922	0.00599401
Z978_presence_of_other_specified_devices	0.29116	0.646339	-0.642487	1.4002	424	0	0.525983	0.033814	8.18174	0.00103881	1.03985	0
S27_injury_of_other_and_unspecified_intr	0.291194	0.149495	0.648677	0.450059	1238	5	1.91301	0.791806	4.62184	0.00303312	3.03616	0.004995
D375_rectum	0.291346	0.642028	-0.651325	1.4011	453	0	0.521355	0.0334574	8.12407	0.00110986	1.11097	0
E291_testicular_hypofunction	0.291413	0.647885	-0.640355	1.40213	430	0	0.527105	0.0337583	8.23028	0.00105351	1.05456	0
S270_traumatic_pneumothorax	0.292078	0.1824	0.773879	0.580379	645	3	2.16816	0.695125	6.7627	0.00158026	1.58184	0.002997
C349_bronchus_or_lung_unspecified	0.292352	0.103874	-0.942109	0.579276	3537	6	0.389805	0.125244	1.21321	0.00866572	8.67439	0.00599401
T08_fracture_of_spine_level_unspecified	0.29247	0.191557	0.929289	0.711562	365	2	2.53271	0.627901	10.216	0.000894257	0.895151	0.001998
N029_unspecified	0.292512	0.46875	0.420569	0.580484	868	4	1.52283	0.488127	4.75082	0.00212662	2.12874	0.003996
S810_open_wound_of_knee	0.292695	0.647147	-0.641315	1.40108	460	0	0.526599	0.0337954	8.20548	0.00112701	1.12814	0
L502_urticaria_due_to_cold_and_heat	0.292744	0.233993	1.19749	1.00618	147	1	3.31179	0.460878	23.798	0.000360153	0.360513	0.000999001
S899_unspecified_injury_of_lower_leg	0.292957	0.482859	-0.407169	0.580251	2219	3	0.665532	0.213427	2.07534	0.00543659	5.44203	0.002997
I77_other_disorders_of_arteries_and_arte	0.293127	0.425051	0.284511	0.356669	2840	10	1.32911	0.660631	2.67402	0.00695806	6.96501	0.00999001
Q668_other_congenital_deformities_of_fee	0.293151	0.836691	0.206642	1.0025	396	2	1.22954	0.172345	8.7718	0.000970208	0.971178	0.001998
F98_other_behavioural_and_emotional_diso	0.29328	0.233952	1.19737	1.00599	147	1	3.3114	0.460994	23.7863	0.000360153	0.360513	0.000999001
J398_other_specified_diseases_of_upper_r	0.293792	0.674324	-0.588722	1.40098	458	0	0.555036	0.0356273	8.64688	0.00112211	1.12323	0
A020_salmonella_gastro_enteritis	0.293886	0.65883	-0.618506	1.40083	436	0	0.538749	0.034592	8.39067	0.00106821	1.06928	0
A090_other_and_unspecified_gastroenterit	0.293914	0.213506	-0.560185	0.450316	4231	6	0.571103	0.236264	1.38048	0.010366	10.3764	0.00599401
O020_blighted_ovum_and_nonhydatidiform_m	0.294165	0.6663	-0.60461	1.40206	431	0	0.546287	0.0349916	8.52862	0.00105596	1.05701	0
L020_cutaneous_abscess_furuncle_and_carb	0.294189	0.657716	-0.620927	1.40142	446	0	0.537446	0.0344685	8.38007	0.00109271	1.0938	0
S009_superficial_injury_of_head_part_uns	0.294222	0.417032	-0.812664	1.00133	1082	1	0.443675	0.0623326	3.15801	0.00265092	2.65357	0.000999001
T02_fractures_involving_multiple_body_re	0.29444	0.653003	-0.629489	1.40013	412	0	0.532864	0.0342611	8.28764	0.00100941	1.01042	0
R238_other_and_unspecified_skin_changes	0.294467	0.126692	0.583438	0.382012	1954	7	1.79219	0.847635	3.7893	0.00478734	4.79213	0.00699301
R451_restlessness_and_agitation	0.294666	0.171083	0.688636	0.503119	981	4	1.991	0.742689	5.33746	0.00240347	2.40587	0.003996
N393_stress_incontinence	0.294737	0.0375157	0.401873	0.193198	10086	29	1.49462	1.02348	2.18265	0.0247109	24.7356	0.028971
S46_injury_of_muscle_and_tendon_at_shoul	0.294764	0.889936	0.0623609	0.450634	2280	8	1.06435	0.440043	2.57437	0.00558604	5.59163	0.00799201
F29_unspecified_nonorganic_psychosis	0.294765	0.652984	-0.6298	1.40073	446	0	0.532698	0.0342102	8.29482	0.00109271	1.0938	0
H050_acute_inflammation_of_orbit	0.295173	0.664325	-0.607845	1.40073	454	0	0.544523	0.0349696	8.47894	0.00111231	1.11342	0
N18_chronic_renal_failure	0.295234	0.403213	0.132515	0.158531	19629	54	1.1417	0.83677	1.55774	0.0480914	48.1395	0.0539461
B27_infectious_mononucleosis	0.295244	0.635722	0.213927	0.45162	1893	7	1.23853	0.51107	3.00147	0.00463789	4.64252	0.00699301
W198_other_specified_place	0.295774	0.673737	-0.589397	1.39991	451	0	0.554662	0.035678	8.62294	0.00110496	1.10606	0
Y525_other_antihypertensive_drugs_not_el	0.29585	0.662002	-0.612365	1.40081	436	0	0.542067	0.0348064	8.44203	0.00106821	1.06928	0
K122_cellulitis_and_abscess_of_mouth	0.295876	0.20182	0.906967	0.710575	383	2	2.4768	0.615229	9.97113	0.000938358	0.939296	0.001998
D751_secondary_polycythaemia	0.295891	0.748322	-0.321431	1.0018	675	3	0.725111	0.101778	5.16599	0.00165376	1.65542	0.002997
M80_osteoporosis_with_pathological_fract	0.296176	0.445039	-0.541641	0.709222	1707	2	0.581793	0.144899	2.33599	0.00418218	4.18637	0.001998
C251_body_of_pancreas	0.296351	0.692646	0.541074	1.36888	152	1	1.71785	0.117428	25.1304	0.000372403	0.372775	0.000999001
H354_peripheral_retinal_degeneration	0.296556	0.66617	-0.604393	1.40097	458	0	0.546406	0.035074	8.51227	0.00112211	1.12323	0
H111_conjunctival_degenerations_and_depo	0.296761	0.680395	-0.577148	1.4011	451	0	0.561497	0.0360336	8.7496	0.00110496	1.10606	0
C509_breast_unspecified	0.297382	0.656651	0.0872045	0.196167	12930	36	1.09112	0.742834	1.6027	0.0316788	31.7104	0.035964
M250_haemarthrosis	0.297599	0.871281	0.16244	1.00252	383	2	1.17638	0.164886	8.39284	0.000938358	0.939296	0.001998
K38_other_diseases_of_appendix	0.297995	0.690414	-0.557507	1.39974	449	0	0.572635	0.0368464	8.8994	0.00110006	1.10116	0
H209_iridocyclitis_unspecified	0.298299	0.209097	-1.25779	1.00139	1659	2	0.284282	0.0399345	2.02371	0.00406458	4.06865	0.001998
S699_unspecified_injury_of_wrist_and_han	0.298558	0.271483	-0.419936	0.38188	5129	9	0.657089	0.310857	1.38895	0.0125662	12.5787	0.00899101
S600_contusion_of_finger_s_without_damag	0.298671	0.686261	-0.56572	1.40053	445	0	0.567951	0.0364885	8.84028	0.00109026	1.09135	0
M17_gonarthrosis_arthrosis_of_knee_	0.298712	0.321659	-0.126242	0.127381	38064	83	0.881402	0.686665	1.13136	0.0932575	93.3508	0.0829171
F067_mild_cognitive_disorder	0.298744	0.464452	0.424761	0.580643	961	4	1.52922	0.490025	4.77227	0.00235447	2.35682	0.003996
S526_fracture_of_lower_end_of_both_ulna_	0.298798	0.469208	-0.419494	0.579597	2113	3	0.657379	0.211083	2.04729	0.00517689	5.18207	0.002997
K624_stenosis_of_anus_and_rectum	0.298965	0.689124	-0.55989	1.39957	428	0	0.571272	0.0367709	8.87526	0.00104861	1.04966	0
D09_carcinoma_in_situ_of_other_and_unspe	0.299086	0.399174	-0.844668	1.00186	1090	1	0.4297	0.0603066	3.06172	0.00267052	2.67319	0.000999001
G403_generalised_idiopathic_epilepsy_and	0.29918	0.16201	0.703034	0.502762	981	4	2.01987	0.753987	5.41107	0.00240347	2.40587	0.003996
N301_interstitial_cystitis_chronic_	0.299798	0.20772	0.895649	0.710912	406	2	2.44892	0.607904	9.86543	0.000994708	0.995703	0.001998
E222_syndrome_of_inappropriate_secretion	0.299934	0.217106	0.877179	0.710692	401	2	2.40411	0.597036	9.68071	0.000982458	0.98344	0.001998
Z740_reduced_mobility	0.300235	0.684837	-0.568335	1.40028	447	0	0.566468	0.036411	8.81288	0.00109516	1.09625	0
D046_skin_of_upper_limb_including_should	0.300366	0.190543	0.930647	0.710974	396	2	2.53615	0.629479	10.2181	0.000970208	0.971178	0.001998
L049_acute_lymphadenitis_unspecified	0.300769	0.665576	-0.605797	1.40157	433	0	0.545639	0.0349837	8.51033	0.00106086	1.06192	0
F411_generalised_anxiety_disorder	0.300866	0.406956	-0.830624	1.00164	1116	1	0.435777	0.0611859	3.10369	0.00273422	2.73696	0.000999001
L501_idiopathic_urticaria	0.301685	0.679059	-0.5798	1.40134	442	0	0.56001	0.0359212	8.73053	0.00108291	1.08399	0
K85_acute_pancreatitis	0.302131	0.209732	0.400077	0.318964	3256	11	1.49194	0.798442	2.78778	0.00797726	7.98524	0.010989
Z859_personal_history_of_malignant_neopl	0.302327	0.678613	-0.580377	1.40067	443	0	0.559687	0.0359477	8.71405	0.00108536	1.08644	0
Z75_problems_related_to_medical_faciliti	0.302396	0.301796	0.425029	0.411614	1984	7	1.52963	0.682676	3.42737	0.00486084	4.8657	0.00699301
S324_fracture_of_acetabulum	0.302497	0.666389	-0.603646	1.40021	432	0	0.546814	0.0351526	8.50595	0.00105841	1.05947	0
L405_arthropathic_psoriasis	0.302588	0.680033	0.207137	0.50225	1557	6	1.23015	0.459658	3.29217	0.00381468	3.8185	0.00599401
K626_ulcer_of_anus_and_rectum	0.302617	0.188845	0.762319	0.58015	686	3	2.14324	0.687444	6.68197	0.00168071	1.68239	0.002997
Block_E40_E46_malnutrition	0.302651	0.690587	-0.55701	1.39932	422	0	0.57292	0.0368951	8.89649	0.00103391	1.03494	0
K628_other_specified_diseases_of_anus_an	0.302822	0.625995	0.131773	0.270374	6107	19	1.14085	0.671555	1.9381	0.0149623	14.9772	0.018981
F01_vascular_dementia	0.303352	0.408485	-0.828397	1.00222	1077	1	0.436749	0.0612526	3.11414	0.00263867	2.64131	0.000999001
N02_recurrent_and_persistent_haematuria	0.3034	0.401803	0.421599	0.502857	1181	5	1.5244	0.568928	4.0845	0.00289347	2.89637	0.004995
B309_viral_conjunctivitis_unspecified	0.303984	0.665672	-0.605617	1.40158	433	0	0.545738	0.0349893	8.51202	0.00106086	1.06192	0
K263_acute_without_haemorrhage_or_perfor	0.304227	0.181008	0.950961	0.710915	388	2	2.5882	0.642472	10.4265	0.000950608	0.951558	0.001998
K640_first_degree_haemorrhoids	0.304282	0.498427	-0.392036	0.579107	2298	3	0.67568	0.217168	2.10226	0.00563015	5.63578	0.002997
B97_viral_agents_as_the_cause_of_disease	0.304445	0.435489	-0.780829	1.00128	1151	1	0.458026	0.0643552	3.25985	0.00281997	2.82279	0.000999001
S800_contusion_of_knee	0.304972	0.233247	0.846972	0.710525	409	2	2.33257	0.579461	9.38958	0.00100206	1.00306	0.001998
H664_suppurative_otitis_media_unspecifie	0.305092	0.404158	0.420474	0.504034	1294	5	1.52268	0.566979	4.08933	0.00317033	3.1735	0.004995
Y521_calcium_channel_blockers	0.305349	0.655075	-0.626289	1.40196	388	0	0.534572	0.0342479	8.34408	0.000950608	0.951558	0
J15_bacterial_pneumonia_not_elsewhere_cl	0.305356	0.406394	-0.831408	1.00139	1068	1	0.435436	0.0611679	3.09973	0.00261662	2.61924	0.000999001
E113_with_ophthalmic_complications	0.306149	0.505361	-0.386079	0.57963	2212	3	0.679717	0.218241	2.11699	0.00541944	5.42486	0.002997
Y792_prosthetic_and_other_implants_mater	0.306158	0.745301	0.44584	1.37249	155	1	1.5618	0.106008	23.0098	0.000379753	0.380133	0.000999001
R89_abnormal_findings_in_specimens_from_	0.306205	0.673358	-0.590659	1.40118	434	0	0.553962	0.0355444	8.63353	0.00106331	1.06437	0
Z880_personal_history_of_allergy_to_peni	0.306255	0.242796	0.157633	0.134957	26454	70	1.17074	0.898631	1.52524	0.0648128	64.8776	0.0699301
H020_entropion_and_trichiasis_of_eyelid	0.306395	0.146241	0.654746	0.450636	1282	5	1.92465	0.795726	4.65524	0.00314093	3.14407	0.004995
M35_other_systemic_involvement_of_connec	0.306692	0.747539	0.090561	0.281345	5792	18	1.09479	0.630731	1.90027	0.0141905	14.2047	0.017982
T819_unspecified_complication_of_procedu	0.306773	0.691601	-0.555421	1.40016	423	0	0.573831	0.036893	8.92532	0.00103636	1.03739	0
G250_essential_tremor	0.306779	0.148867	0.650617	0.450707	1305	5	1.91672	0.792337	4.6367	0.00319728	3.20047	0.004995
K578_diverticular_disease_of_intestine_p	0.306937	0.675753	-0.585571	1.4	418	0	0.556788	0.0358085	8.65753	0.00102411	1.02513	0
Z080_follow_up_examination_after_surgery	0.307531	0.377904	0.239102	0.271163	5444	17	1.27011	0.746487	2.16102	0.0133379	13.3512	0.016983
Y54_agents_primarily_affecting_water_bal	0.307557	0.167671	0.801243	0.580726	667	3	2.22831	0.713923	6.95504	0.00163416	1.6358	0.002997
C439_malignant_melanoma_of_skin_unspecif	0.307685	0.846174	-0.112482	0.579797	1576	6	0.893613	0.286825	2.78409	0.00386123	3.86509	0.00599401
Z85_personal_history_of_malignant_neopla	0.307899	0.614362	0.0586089	0.116321	40008	106	1.06036	0.844188	1.33189	0.0980204	98.1184	0.105894
R101_pain_localised_to_upper_abdomen	0.308035	0.347275	0.131832	0.140264	23660	67	1.14092	0.86668	1.50193	0.0579675	58.0254	0.0669331
S635_sprain_and_strain_of_wrist	0.308039	0.422504	-0.803645	1.00194	1089	1	0.447694	0.0628222	3.19044	0.00266807	2.67074	0.000999001
K621_rectal_polyp	0.308461	0.0772263	0.325141	0.184006	11141	33	1.38423	0.965112	1.98535	0.0272957	27.323	0.032967
H81_disorders_of_vestibular_function	0.3092	0.181243	-0.352632	0.263761	10153	20	0.702836	0.419118	1.17861	0.024875	24.8999	0.01998
F321_moderate_depressive_episode	0.309482	0.592681	0.241211	0.450899	1964	6	1.27279	0.525949	3.08013	0.00481184	4.81665	0.00599401
C441_skin_of_eyelid_including_canthus	0.309597	0.302901	0.392318	0.380805	2265	8	1.48041	0.701833	3.12269	0.00554929	5.55484	0.00799201
A600_herpesviral_infection_of_genitalia_	0.309703	0.533538	0.362066	0.581526	981	4	1.43629	0.45945	4.49002	0.00240347	2.40587	0.003996
Y836_removal_of_other_organ_partial_tota	0.309884	0.974043	-0.00878694	0.270052	6973	21	0.991252	0.583863	1.68289	0.017084	17.1011	0.020979
Block_M86_M90_other_osteopathies	0.310052	0.370545	0.208688	0.233053	7630	23	1.23206	0.780285	1.94541	0.0186936	18.7123	0.022977
C760_head_face_and_neck	0.310089	0.281594	1.08286	1.00568	150	1	2.95311	0.411366	21.1998	0.000367503	0.36787	0.000999001
Z57_occupational_exposure_to_risk_factor	0.310733	0.390798	0.432715	0.50423	1260	5	1.54144	0.573742	4.14128	0.00308702	3.09011	0.004995
Block_O60_O75_complications_of_labour_an	0.310737	0.466373	0.197047	0.270522	9717	23	1.2178	0.716644	2.06942	0.0238068	23.8306	0.022977
B25_cytomegaloviral_disease	0.311252	0.700637	-0.538183	1.39984	416	0	0.583808	0.037558	9.07482	0.00101921	1.02023	0
K227_barrett_s_oesophagus	0.311317	0.211851	0.316953	0.253868	5777	18	1.37294	0.834746	2.25812	0.0141538	14.1679	0.017982
Y51_drugs_primarily_affecting_the_autono	0.311571	0.415546	-0.815627	1.00178	1062	1	0.442362	0.0620934	3.15145	0.00260192	2.60452	0.000999001
H728_other_perforations_of_tympanic_memb	0.311645	0.265609	1.11861	1.00484	154	1	3.0606	0.427041	21.9353	0.000377303	0.37768	0.000999001
K221_ulcer_of_oesophagus	0.311789	0.378822	-0.267929	0.304441	6770	13	0.764962	0.421206	1.38927	0.0165866	16.6032	0.012987
H534_visual_field_defects	0.311982	0.213115	-1.24668	1.00131	1649	2	0.287458	0.040387	2.046	0.00404008	4.04412	0.001998
K638_other_specified_diseases_of_intesti	0.312106	0.27437	0.389295	0.356153	2629	9	1.47594	0.734353	2.96642	0.0064411	6.44754	0.00899101
H100_mucopurulent_conjunctivitis	0.312258	0.71135	-0.518424	1.40098	413	0	0.595458	0.038222	9.27662	0.00101186	1.01287	0
H262_complicated_cataract	0.312276	0.2558	1.14312	1.00594	143	1	3.13654	0.436694	22.5281	0.000350353	0.350703	0.000999001
Z857_personal_history_of_other_malignant	0.312629	0.642757	0.208577	0.449668	1963	7	1.23192	0.510292	2.97405	0.00480939	4.8142	0.00699301
Block_W85_W99_exposure_to_electric_curre	0.312828	0.267648	1.11422	1.00516	151	1	3.04719	0.424903	21.8529	0.000369953	0.370323	0.000999001
J12_viral_pneumonia_not_elsewhere_classi	0.313329	0.690061	-0.558338	1.40014	410	0	0.572159	0.0367869	8.89898	0.00100451	1.00551	0
K36_other_appendicitis	0.313712	0.213405	1.2509	1.00534	154	1	3.49349	0.486963	25.0623	0.000377303	0.37768	0.000999001
M678_other_specified_disorders_of_synovi	0.314085	0.16203	0.70275	0.502584	1022	4	2.0193	0.754036	5.40765	0.00250392	2.50642	0.003996
X410_home	0.314505	0.264171	1.12236	1.00517	148	1	3.0721	0.428368	22.0319	0.000362603	0.362966	0.000999001
Z800_family_history_of_malignant_neoplas	0.314565	0.636616	0.0962377	0.203706	11615	33	1.10102	0.73858	1.64132	0.028457	28.4854	0.032967
I219_acute_myocardial_infarction_unspeci	0.315458	0.265172	0.255709	0.22949	7335	23	1.29138	0.823583	2.02488	0.0179709	17.9889	0.022977
X49_accidental_poisoning_by_and_exposure	0.315602	0.796326	0.258783	1.00263	399	2	1.29535	0.181523	9.24366	0.000977558	0.978535	0.001998
X619_unspecified_place	0.315822	0.157253	0.711695	0.503188	970	4	2.03744	0.759911	5.4627	0.00237652	2.3789	0.003996
E46_unspecified_protein_energy_malnutrit	0.316229	0.718484	-0.5041	1.39839	399	0	0.604049	0.0389707	9.3628	0.000977558	0.978535	0
Block_G90_G99_other_disorders_of_the_ner	0.316235	0.644341	0.0839772	0.181912	14459	41	1.0876	0.76142	1.55352	0.0354248	35.4603	0.040959
I690_sequelae_of_subarachnoid_haemorrhag	0.316308	0.256951	1.13903	1.00477	155	1	3.12374	0.43591	22.3847	0.000379753	0.380133	0.000999001
C44_other_malignant_neoplasms_of_skin	0.317219	0.214641	-0.178216	0.143617	30029	66	0.836762	0.63147	1.10879	0.0735716	73.6452	0.0659341
D43_neoplasm_of_uncertain_or_unknown_beh	0.317723	0.71579	-0.509255	1.3987	410	0	0.600943	0.0387468	9.32032	0.00100451	1.00551	0
M179_gonarthrosis_unspecified	0.317862	0.453814	-0.0995225	0.132861	34202	74	0.90527	0.697725	1.17455	0.0837956	83.8794	0.0739261
W13_fall_from_out_of_or_through_building	0.318131	0.214182	0.882705	0.710627	399	2	2.41743	0.600421	9.73311	0.000977558	0.978535	0.001998
Z50_care_involving_use_of_rehabilitation	0.318207	0.299782	0.161015	0.155285	19484	53	1.1747	0.866456	1.59261	0.0477362	47.7839	0.0529471
T172_foreign_body_in_pharynx	0.318464	0.689354	-0.559178	1.39888	405	0	0.571679	0.0368469	8.86957	0.000992258	0.99325	0
R298_other_and_unspecified_symptoms_and_	0.318524	0.1103	0.486119	0.304424	3416	11	1.62599	0.89534	2.95291	0.00836927	8.37764	0.010989
K257_chronic_without_haemorrhage_or_perf	0.319013	0.69472	-0.549042	1.39898	387	0	0.577503	0.037215	8.96169	0.000948158	0.949106	0
B963_haemophilus_influenzae_h_influenzae	0.319228	0.711202	-0.517677	1.39821	387	0	0.595903	0.0384588	9.23328	0.000948158	0.949106	0
Y452_propionic_acid_derivatives	0.320228	0.722362	-0.497017	1.39885	391	0	0.608343	0.0392124	9.43786	0.000957958	0.958916	0
Z008_other_general_examinations	0.320295	0.72083	-0.500921	1.40177	429	0	0.605972	0.0388367	9.45504	0.00105106	1.05211	0
W060_home	0.320607	0.726678	-0.488983	1.3989	405	0	0.61325	0.0395248	9.51492	0.000992258	0.99325	0
Z59_problems_related_to_housing_and_econ	0.320734	0.731498	-0.479922	1.39864	395	0	0.618832	0.0399049	9.59663	0.000967758	0.968725	0
M42_spinal_osteochondrosis	0.320837	0.700843	0.527136	1.3721	157	1	1.69407	0.115074	24.9395	0.000384653	0.385038	0.000999001
H921_otorrhoea	0.320884	0.848747	-0.11066	0.58023	1635	6	0.895243	0.287104	2.79153	0.00400578	4.00979	0.00599401
K222_oesophageal_obstruction	0.320904	0.221254	0.390514	0.319256	3274	11	1.47774	0.790391	2.76283	0.00802136	8.02939	0.010989
T404_other_synthetic_narcotics	0.321008	0.239014	1.18421	1.00573	150	1	3.2681	0.455199	23.4634	0.000367503	0.36787	0.000999001
N89_other_noninflammatory_disorders_of_v	0.321148	0.554294	-0.14584	0.246627	10511	20	0.864296	0.533003	1.40151	0.0257522	25.7779	0.01998
J381_polyp_of_vocal_cord_and_larynx	0.32152	0.722165	-0.497205	1.39835	389	0	0.608228	0.0392434	9.42684	0.000953058	0.954011	0
Block_J30_J39_other_diseases_of_upper_re	0.32155	0.123431	0.153624	0.0997212	57041	151	1.16605	0.959033	1.41776	0.139752	139.891	0.150849
Y835_amputation_of_limb_s_	0.322179	0.261551	1.12877	1.00537	151	1	3.09185	0.430953	22.1823	0.000369953	0.370323	0.000999001
H44_disorders_of_globe	0.32228	0.481564	-0.498879	0.708847	1656	2	0.607211	0.151341	2.43625	0.00405723	4.06129	0.001998
F058_other_delirium	0.322319	0.723048	-0.496102	1.39988	407	0	0.6089	0.0391691	9.46559	0.000997158	0.998155	0
K709_alcoholic_liver_disease_unspecified	0.322547	0.193608	0.65467	0.5036	901	4	1.92451	0.71721	5.16408	0.00220747	2.20968	0.003996
R44_other_symptoms_and_signs_involving_g	0.322739	0.876166	0.070133	0.450059	2327	8	1.07265	0.443977	2.59153	0.0057012	5.7069	0.00799201
G300_alzheimer_s_disease_with_early_onse	0.322907	0.723977	-0.494765	1.40101	408	0	0.609714	0.0391347	9.49927	0.000999608	1.00061	0
D14_benign_neoplasm_of_middle_ear_and_re	0.323157	0.719575	-0.502013	1.39826	382	0	0.605311	0.0390621	9.37997	0.000935907	0.936843	0
Y431_antineoplastic_antimetabolites	0.323523	0.274521	1.09777	1.00463	159	1	2.99747	0.418405	21.474	0.000389553	0.389943	0.000999001
L984_chronic_ulcer_of_skin_not_elsewhere	0.323998	0.202921	0.739759	0.58099	713	3	2.09543	0.671003	6.54368	0.00174686	1.74861	0.002997
E141_with_ketoacidosis	0.324097	0.240063	1.18156	1.00573	147	1	3.25945	0.453994	23.4013	0.000360153	0.360513	0.000999001
K099_cyst_of_oral_region_unspecified	0.324289	0.273546	1.10078	1.00534	157	1	3.00651	0.419083	21.5688	0.000384653	0.385038	0.000999001
N009_unspecified	0.324343	0.271691	1.10513	1.00542	163	1	3.01962	0.420844	21.6662	0.000399353	0.399753	0.000999001
T31_burns_classified_according_to_extent	0.324506	0.210631	0.889306	0.710404	406	2	2.43344	0.604662	9.79329	0.000994708	0.995703	0.001998
M819_osteoporosis_unspecified	0.324524	0.182535	-0.26612	0.199641	16681	35	0.766347	0.518188	1.13335	0.0408688	40.9096	0.034965
R71_abnormality_of_red_blood_cells	0.324639	0.711711	-0.517681	1.40081	408	0	0.595901	0.0382631	9.28042	0.000999608	1.00061	0
O24_diabetes_mellitus_in_pregnancy	0.32472	0.730923	-0.482992	1.40447	431	0	0.616935	0.0393306	9.67717	0.00105596	1.05701	0
U837_resistance_to_multiple_antibiotics	0.324738	0.73076	-0.481336	1.39876	408	0	0.617957	0.0398391	9.58533	0.000999608	1.00061	0
M856_other_cyst_of_bone	0.324754	0.73384	-0.475454	1.39831	391	0	0.621603	0.0401095	9.63337	0.000957958	0.958916	0
D350_adrenal_gland	0.325089	0.719713	-0.50188	1.39861	406	0	0.605391	0.0390405	9.38766	0.000994708	0.995703	0
I615_intracerebral_haemorrhage_intravent	0.325219	0.272195	1.10334	1.00484	160	1	3.01422	0.420569	21.6029	0.000392003	0.392395	0.000999001
Z478_other_specified_orthopaedic_follow_	0.326083	0.744286	-0.455813	1.39742	384	0	0.633932	0.0409765	9.80733	0.000940808	0.941748	0
K57_diverticular_disease_of_intestine	0.326903	0.343369	-0.104188	0.109958	51120	115	0.901056	0.726363	1.11776	0.125245	125.37	0.114885
A60_anogenital_herpesviral_herpes_simple	0.326939	0.549951	0.347659	0.58153	998	4	1.41575	0.452875	4.42583	0.00244512	2.44756	0.003996
E782_mixed_hyperlipidaemia	0.327249	0.181113	-1.88956	1.41293	1640	1	0.151138	0.00947685	2.41038	0.00401803	4.02205	0.000999001
M07_psoriatic_and_enteropathic_arthropat	0.3274	0.363888	0.408316	0.449696	1591	6	1.50428	0.623075	3.63177	0.00389798	3.90188	0.00599401
K146_glossodynia	0.327494	0.737173	-0.469346	1.39853	380	0	0.625411	0.0403379	9.69658	0.000931007	0.931938	0
H218_other_specified_disorders_of_iris_a	0.327586	0.764599	-0.418722	1.39832	405	0	0.657887	0.04245	10.1959	0.000992258	0.99325	0
N10_acute_tubulo_interstitial_nephritis	0.327879	0.907129	0.0676996	0.580312	1291	5	1.07004	0.343107	3.33713	0.00316298	3.16614	0.004995
C68_malignant_neoplasm_of_other_and_unsp	0.328182	0.261717	1.1286	1.00558	153	1	3.09133	0.430703	22.1877	0.000374853	0.375228	0.000999001
K593_megacolon_not_elsewhere_classified	0.32825	0.720444	-0.500423	1.39835	383	0	0.606274	0.0391174	9.39655	0.000938358	0.939296	0
S69_other_and_unspecified_injuries_of_wr	0.328803	0.218206	-0.440278	0.357568	5927	11	0.643857	0.319464	1.29765	0.0145213	14.5358	0.010989
C02_malignant_neoplasm_of_other_and_unsp	0.328969	0.7253	-0.4911	1.39761	371	0	0.611953	0.0395411	9.47082	0.000908957	0.909866	0
T510_ethanol	0.329045	0.506958	0.384978	0.580151	981	4	1.46958	0.471367	4.58172	0.00240347	2.40587	0.003996
K801_calculus_of_gallbladder_with_other_	0.329347	0.535056	0.152497	0.245842	7477	22	1.16474	0.719389	1.88579	0.0183188	18.3371	0.021978
Y832_surgical_operation_with_anastomosis	0.329392	0.93591	0.0306413	0.381058	3213	11	1.03112	0.48859	2.17606	0.00787191	7.87978	0.010989
S929_fracture_of_foot_unspecified	0.329575	0.74597	-0.453158	1.39882	391	0	0.635618	0.0409729	9.86042	0.000957958	0.958916	0
H21_other_disorders_of_iris_and_ciliary_	0.3298	0.460741	-0.738685	1.00143	1046	1	0.477742	0.0671056	3.40116	0.00256272	2.56528	0.000999001
B44_aspergillosis	0.329988	0.724713	-0.492285	1.39787	370	0	0.611228	0.0394741	9.46443	0.000906507	0.907414	0
S37_injury_of_urinary_and_pelvic_organs	0.330632	0.771326	-0.405934	1.39668	373	0	0.666354	0.0431347	10.294	0.000913857	0.914771	0
M71_other_bursopathies	0.330824	0.155082	0.352095	0.247639	5865	18	1.42204	0.875222	2.31051	0.0143694	14.3837	0.017982
R222_localised_swelling_mass_and_lump_tr	0.331416	0.991613	0.0052901	0.503285	2017	7	1.0053	0.37488	2.69589	0.00494169	4.94663	0.00699301
C252_tail_of_pancreas	0.332115	0.758502	0.422345	1.37371	161	1	1.52553	0.103299	22.5293	0.000394453	0.394848	0.000999001
M02_reactive_arthropathies	0.332186	0.748394	-0.448692	1.39885	385	0	0.638463	0.0411538	9.90514	0.000943258	0.944201	0
N342_other_urethritis	0.332287	0.23258	0.84849	0.710783	417	2	2.33612	0.580048	9.4086	0.00102166	1.02268	0.001998
L90_atrophic_disorders_of_skin	0.332337	0.354007	-0.31171	0.336313	6019	11	0.732194	0.378748	1.41547	0.0147467	14.7614	0.010989
K613_ischiorectal_abscess	0.332348	0.729368	-0.483531	1.39763	358	0	0.616602	0.0398399	9.54315	0.000877107	0.877984	0
C09_malignant_neoplasm_of_tonsil	0.33236	0.730881	-0.480655	1.39744	357	0	0.618378	0.0399695	9.56707	0.000874657	0.875532	0
E274_other_and_unspecified_adrenocortica	0.332386	0.747114	-0.450831	1.39815	390	0	0.637099	0.0411223	9.87043	0.000955508	0.956463	0
F429_obsessive_compulsive_disorder_unspe	0.332561	0.742141	-0.460382	1.39925	400	0	0.631043	0.0406437	9.7977	0.000980008	0.980988	0
L27_dermatitis_due_to_substances_taken_i	0.332598	0.994034	0.0053019	0.709004	1020	4	1.00532	0.250488	4.03477	0.00249902	2.50152	0.003996
E144_with_neurological_complications	0.332648	0.212107	0.726043	0.581862	707	3	2.06689	0.660732	6.46558	0.00173216	1.7339	0.002997
K088_other_specified_disorders_of_teeth_	0.3327	0.46045	-0.739051	1.00128	1076	1	0.477567	0.0671008	3.39892	0.00263622	2.63886	0.000999001
Z37_outcome_of_delivery	0.332925	0.478251	0.177976	0.250983	12145	28	1.1948	0.730555	1.95405	0.0297555	29.7852	0.027972
L93_lupus_erythematosus	0.332997	0.777013	-0.395584	1.39677	372	0	0.673287	0.0435758	10.4029	0.000911407	0.912319	0
M256_stiffness_of_joint_not_elsewhere_cl	0.333346	0.502873	-0.388257	0.579509	2159	3	0.678238	0.217818	2.11188	0.00528959	5.29488	0.002997
G70_myasthenia_gravis_and_other_myoneura	0.333397	0.724795	-0.492207	1.39809	372	0	0.611276	0.0394602	9.46925	0.000911407	0.912319	0
K42_umbilical_hernia	0.333406	0.360711	-0.291683	0.319124	6450	12	0.747005	0.39965	1.39626	0.0158026	15.8184	0.011988
Block_S40_S49_injuries_to_the_shoulder_a	0.333825	0.526342	0.103074	0.16268	17842	51	1.10857	0.805914	1.5249	0.0437132	43.757	0.0509491
Y838_other_surgical_procedures	0.33406	0.399749	0.195823	0.23255	7628	23	1.21631	0.771071	1.91865	0.0186887	18.7074	0.022977
J383_other_diseases_of_vocal_cords	0.33443	0.459039	-0.741448	1.00138	1001	1	0.476424	0.066927	3.39145	0.00245247	2.45492	0.000999001
O702_third_degree_perineal_laceration_du	0.335754	0.228151	1.22101	1.01317	202	1	3.39061	0.465426	24.7005	0.000494904	0.495399	0.000999001
C795_secondary_malignant_neoplasm_of_bon	0.336096	0.750903	0.101349	0.319262	4392	14	1.10666	0.591908	2.06908	0.0107605	10.7712	0.013986
N61_inflammatory_disorders_of_breast	0.336247	0.571926	-0.255565	0.452154	3132	5	0.774479	0.319248	1.87884	0.00767346	7.68113	0.004995
N03_chronic_nephritic_syndrome	0.336307	0.179745	0.67511	0.503235	1013	4	1.96425	0.732545	5.26695	0.00248187	2.48435	0.003996
E28_ovarian_dysfunction	0.336982	0.416714	0.412085	0.507409	1380	5	1.50996	0.558536	4.08208	0.00338103	3.38441	0.004995
G932_benign_intracranial_hypertension	0.337107	0.255358	1.14284	1.00476	167	1	3.13566	0.437583	22.4697	0.000409153	0.409562	0.000999001
R508_other_specified_fever	0.337201	0.76909	-0.410131	1.39707	375	0	0.663563	0.0429213	10.2587	0.000918757	0.919676	0
M418_other_forms_of_scoliosis	0.337418	0.762669	-0.422121	1.39786	382	0	0.655655	0.0423441	10.1521	0.000935907	0.936843	0
M719_bursopathy_unspecified	0.337443	0.205254	0.637988	0.503652	990	4	1.89267	0.705273	5.07916	0.00242552	2.42794	0.003996
E781_pure_hyperglyceridaemia	0.337558	0.759781	-0.427797	1.39909	379	0	0.651944	0.042003	10.119	0.000928557	0.929486	0
H31_other_disorders_of_choroid	0.33785	0.203798	0.737809	0.580584	706	3	2.09135	0.670229	6.52574	0.00172971	1.73144	0.002997
L519_erythema_multiforme_unspecified	0.337896	0.756807	-0.433171	1.39879	373	0	0.64845	0.0418025	10.0589	0.000913857	0.914771	0
M214_flat_foot_pes_planus_acquired_	0.337942	0.451922	0.378486	0.503161	1338	5	1.46007	0.544597	3.91448	0.00327813	3.2814	0.004995
J938_other_pneumothorax	0.337943	0.261384	1.1292	1.00541	155	1	3.09318	0.431105	22.1936	0.000379753	0.380133	0.000999001
F410_panic_disorder_episodic_paroxysmal_	0.338461	0.621126	-0.203291	0.411307	3704	6	0.816041	0.364418	1.82736	0.00907487	9.08395	0.00599401
Block_X10_X19_contact_with_heat_and_hot_	0.338721	0.773231	-0.402358	1.39634	363	0	0.668741	0.0433181	10.324	0.000889357	0.890246	0
H182_other_corneal_oedema	0.338816	0.246823	1.16392	1.00503	163	1	3.20246	0.446668	22.9606	0.000399353	0.399753	0.000999001
K264_chronic_or_unspecified_with_haemorr	0.339063	0.235633	0.843357	0.711109	388	2	2.32416	0.576709	9.36642	0.000950608	0.951558	0.001998
Z041_examination_and_observation_followi	0.339312	0.252269	1.15122	1.00556	149	1	3.16205	0.440574	22.6944	0.000365053	0.365418	0.000999001
C189_colon_unspecified	0.339573	0.300227	0.394754	0.381056	2229	8	1.48402	0.703199	3.13185	0.00546109	5.46655	0.00799201
X449_unspecified_place	0.339917	0.768316	-0.411486	1.39687	366	0	0.662665	0.0428799	10.2408	0.000896707	0.897604	0
S51_open_wound_of_forearm	0.340078	0.974074	-0.0230435	0.709052	1003	4	0.97722	0.243464	3.92238	0.00245737	2.45983	0.003996
R43_disturbances_of_smell_and_taste	0.340219	0.452778	-0.75221	1.00189	1042	1	0.471324	0.0661444	3.3585	0.00255292	2.55547	0.000999001
H431_vitreous_haemorrhage	0.340306	0.446522	-0.762299	1.00141	1022	1	0.466592	0.0655421	3.32166	0.00250392	2.50642	0.000999001
N302_other_chronic_cystitis	0.340351	0.200808	0.643301	0.502872	1025	4	1.90275	0.710115	5.09842	0.00251127	2.51378	0.003996
T821_mechanical_complication_of_cardiac_	0.340625	0.760542	-0.425972	1.39769	363	0	0.653135	0.0421954	10.1098	0.000889357	0.890246	0
Q613_polycystic_kidney_unspecified	0.34066	0.877536	0.154442	1.00226	414	2	1.16701	0.163656	8.32174	0.00101431	1.01532	0.001998
Z54_convalescence	0.34067	0.728241	-0.485622	1.39761	299	0	0.615314	0.0397583	9.52284	0.000732556	0.733288	0
E789_disorder_of_lipoprotein_metabolism_	0.340926	0.458057	-0.743199	1.00155	1026	1	0.47559	0.0667877	3.38664	0.00251372	2.51623	0.000999001
M620_diastasis_of_muscle	0.341409	0.769689	-0.410205	1.40106	385	0	0.663514	0.0425837	10.3385	0.000943258	0.944201	0
W182_school_other_institution_and_public	0.341448	0.769723	-0.409283	1.39812	383	0	0.664126	0.0428693	10.2886	0.000938358	0.939296	0
Z825_family_history_of_asthma_and_other_	0.341678	0.522052	-0.169715	0.265103	8840	17	0.843905	0.501919	1.41891	0.0216582	21.6798	0.016983
I39_endocarditis_and_heart_valve_disorde	0.341787	0.49184	-0.233356	0.339483	5646	10	0.791872	0.407081	1.54038	0.0138328	13.8466	0.00999001
R25_abnormal_involuntary_movements	0.342051	0.135901	0.288125	0.193213	10706	31	1.33392	0.913408	1.94804	0.0262299	26.2561	0.030969
X61_intentional_self_poisoning_by_and_ex	0.342182	0.159829	0.578072	0.411251	1646	6	1.7826	0.79614	3.99133	0.00403273	4.03676	0.00599401
H819_disorder_of_vestibular_function_uns	0.342416	0.770726	-0.407631	1.39875	374	0	0.665224	0.0428872	10.3183	0.000916307	0.917224	0
X40_accidental_poisoning_by_and_exposure	0.342662	0.883705	0.146622	1.00238	417	2	1.15792	0.162343	8.25886	0.00102166	1.02268	0.001998
G301_alzheimer_s_disease_with_late_onset	0.342885	0.742205	-0.461356	1.40258	368	0	0.630428	0.04034	9.85226	0.000901607	0.902509	0
M795_residual_foreign_body_in_soft_tissu	0.342929	0.240365	0.833866	0.710232	421	2	2.3022	0.572245	9.26201	0.00103146	1.03249	0.001998
F028_dementia_in_other_specified_disease	0.342988	0.758597	-0.43027	1.40005	368	0	0.650333	0.0418205	10.1131	0.000901607	0.902509	0
Z850_personal_history_of_malignant_neopl	0.34302	0.367818	0.205104	0.22775	8047	24	1.22765	0.785617	1.9184	0.0197153	19.735	0.023976
I422_other_hypertrophic_cardiomyopathy	0.343102	0.769519	-0.409233	1.39668	357	0	0.664159	0.0429927	10.2601	0.000874657	0.875532	0
S208_superficial_injuries_of_other_and_u	0.343158	0.763433	-0.420359	1.39665	351	0	0.656811	0.0425195	10.146	0.000859957	0.860817	0
C792_secondary_malignant_neoplasm_of_ski	0.343438	0.773079	-0.402766	1.3968	368	0	0.668469	0.0432614	10.3291	0.000901607	0.902509	0
G249_dystonia_unspecified	0.343709	0.769909	-0.408818	1.3977	377	0	0.664435	0.0429246	10.2849	0.000923657	0.924581	0
W199_unspecified_place	0.344098	0.675661	0.0954724	0.228189	8789	26	1.10018	0.703436	1.72069	0.0215332	21.5548	0.025974
K501_crohn_s_disease_of_large_intestine	0.344307	0.636139	0.33557	0.709296	724	3	1.39874	0.348314	5.61696	0.00177381	1.77559	0.002997
Block_Q90_Q99_chromosomal_abnormalities_	0.344329	0.269111	1.11072	1.00508	164	1	3.03654	0.423485	21.7731	0.000401803	0.402205	0.000999001
G571_meralgia_paraesthetica	0.344364	0.463978	-0.733671	1.00185	1010	1	0.480143	0.0673874	3.42108	0.00247452	2.47699	0.000999001
H342_other_retinal_artery_occlusions	0.344467	0.784306	-0.382444	1.39725	364	0	0.682192	0.0441107	10.5504	0.000891807	0.892699	0
S56_injury_of_muscle_and_tendon_at_forea	0.34461	0.782177	-0.386064	1.39634	353	0	0.679727	0.0440297	10.4936	0.000864857	0.865722	0
N648_other_specified_disorders_of_breast	0.344705	0.203107	0.739988	0.581409	731	3	2.09591	0.670606	6.55055	0.00179096	1.79276	0.002997
T01_open_wounds_involving_multiple_body_	0.344832	0.770879	-0.407121	1.39796	366	0	0.665564	0.0429756	10.3076	0.000896707	0.897604	0
F019_vascular_dementia_unspecified	0.34485	0.455527	-0.747966	1.00232	1009	1	0.473328	0.0663698	3.37563	0.00247207	2.47454	0.000999001
K068_other_specified_disorders_of_gingiv	0.344914	0.236505	0.840843	0.710311	430	2	2.31832	0.576162	9.3283	0.00105351	1.05456	0.001998
C821_mixed_small_cleaved_and_large_cell_	0.344984	0.254512	1.14497	1.00484	168	1	3.14235	0.438447	22.5212	0.000411603	0.412015	0.000999001
D049_skin_unspecified	0.345826	0.748567	-0.448522	1.39932	373	0	0.638571	0.0411229	9.91596	0.000913857	0.914771	0
C099_tonsil_unspecified	0.345921	0.760432	-0.425815	1.39651	339	0	0.653237	0.0422997	10.088	0.000830557	0.831387	0
L739_follicular_disorder_unspecified	0.34643	0.702461	-0.1367	0.357853	4422	14	0.872232	0.432535	1.75891	0.010834	10.8448	0.013986
M925_juvenile_osteochondrosis_of_tibia_a	0.346697	0.764151	-0.4201	1.40017	336	0	0.656981	0.0422381	10.2188	0.000823207	0.82403	0
F458_other_somatoform_disorders	0.347341	0.161242	0.535178	0.382023	2018	7	1.70775	0.807682	3.61085	0.00494414	4.94908	0.00699301
Z714_alcohol_abuse_counselling_and_surve	0.347562	0.276661	1.09513	1.00669	138	1	2.98957	0.415621	21.5041	0.000338103	0.338441	0.000999001
X609_unspecified_place	0.348306	0.183501	0.669258	0.503182	1001	4	1.95279	0.728346	5.23567	0.00245247	2.45492	0.003996
J321_chronic_frontal_sinusitis	0.348416	0.759263	-0.428619	1.39867	366	0	0.651408	0.0420031	10.1024	0.000896707	0.897604	0
Y425_other_oestrogens_and_progestogens	0.348601	0.785532	-0.380563	1.39853	370	0	0.683477	0.044083	10.5968	0.000906507	0.907414	0
K089_disorder_of_teeth_and_supporting_st	0.348833	0.765077	-0.417576	1.39741	366	0	0.658641	0.0425745	10.1894	0.000896707	0.897604	0
Z461_fitting_and_adjustment_of_hearing_a	0.348991	0.796127	-0.36098	1.39718	331	0	0.696993	0.0450739	10.7778	0.000810956	0.811767	0
L308_other_specified_dermatitis	0.349258	0.769996	-0.408395	1.3968	358	0	0.664716	0.0430186	10.2711	0.000877107	0.877984	0
L94_other_localised_connective_tissue_di	0.349272	0.760916	-0.425109	1.39711	348	0	0.653699	0.0422799	10.107	0.000852607	0.853459	0
T796_traumatic_ischaemia_of_muscle	0.34937	0.802957	-0.348482	1.39659	352	0	0.705759	0.0456935	10.9008	0.000862407	0.863269	0
D481_connective_and_other_soft_tissue	0.350225	0.227572	0.857063	0.71029	431	2	2.35623	0.585608	9.48045	0.00105596	1.05701	0.001998
L55_sunburn	0.351167	0.769048	-0.410383	1.39766	359	0	0.663396	0.0428608	10.268	0.000879557	0.880437	0
H90_conductive_and_sensorineural_hearing	0.35121	0.330832	0.23373	0.240355	6845	21	1.2633	0.788703	2.02349	0.0167704	16.7872	0.020979
Z866_personal_history_of_diseases_of_the	0.351508	0.557398	-0.11567	0.197149	15197	31	0.890769	0.605269	1.31094	0.0372329	37.2702	0.030969
J042_acute_laryngotracheitis	0.351833	0.543506	0.353311	0.581563	1044	4	1.42377	0.455412	4.4512	0.00255782	2.56038	0.003996
S723_fracture_of_shaft_of_femur	0.351908	0.783171	-0.384304	1.39651	345	0	0.680924	0.0440926	10.5156	0.000845257	0.846102	0
E142_withrenal_complications	0.351981	0.276068	1.09525	1.00556	163	1	2.98993	0.416592	21.4591	0.000399353	0.399753	0.000999001
C186_descending_colon	0.352012	0.8174	-0.322254	1.3957	353	0	0.724514	0.0469897	11.171	0.000864857	0.865722	0
K900_coeliac_disease	0.352027	0.753633	0.119356	0.380293	3042	10	1.12677	0.534717	2.37437	0.00745296	7.46041	0.00999001
K098_other_cysts_of_oral_region_not_else	0.352078	0.269744	1.10918	1.00501	163	1	3.03187	0.422892	21.7366	0.000399353	0.399753	0.000999001
Block_F70_F79_mental_retardation	0.35214	0.276812	1.09309	1.00513	164	1	2.98348	0.416044	21.3947	0.000401803	0.402205	0.000999001
Block_A70_A74_other_diseases_caused_by_c	0.352225	0.801928	-0.350619	1.39771	356	0	0.704252	0.045496	10.9014	0.000872207	0.873079	0
T24_burn_and_corrosion_of_hip_and_lower_	0.352241	0.801857	-0.350291	1.39589	343	0	0.704483	0.0456736	10.8662	0.000840357	0.841197	0
W269_unspecified_place	0.352455	0.799789	-0.354038	1.39594	337	0	0.701848	0.0454983	10.8266	0.000825657	0.826482	0
J370_chronic_laryngitis	0.352643	0.904426	0.120398	1.00271	428	2	1.12795	0.158039	8.0503	0.00104861	1.04966	0.001998
H355_hereditary_retinal_dystrophy	0.352917	0.76223	-0.422895	1.39775	348	0	0.655147	0.0423204	10.1421	0.000852607	0.853459	0
Block_H55_H59_other_disorders_of_eye_and	0.352963	0.514365	0.149638	0.229487	8625	25	1.16141	0.740702	1.82109	0.0211314	21.1526	0.024975
Block_I00_I02_acute_rheumatic_fever	0.353246	0.236752	0.841885	0.711566	422	2	2.32074	0.575346	9.36102	0.00103391	1.03494	0.001998
V134_driver_injured_in_traffic_accident	0.353376	0.779011	-0.392302	1.39804	341	0	0.6755	0.0436104	10.4631	0.000835457	0.836292	0
Z809_family_history_of_malignant_neoplas	0.353485	0.753586	0.0762319	0.242843	8338	24	1.07921	0.670494	1.73708	0.0204283	20.4487	0.023976
I788_other_diseases_of_capillaries	0.353534	0.242532	1.17494	1.00536	170	1	3.23795	0.451326	23.23	0.000416503	0.41692	0.000999001
X63_intentional_self_poisoning_by_and_ex	0.353682	0.247353	1.16287	1.00524	164	1	3.1991	0.446016	22.9459	0.000401803	0.402205	0.000999001
S09_other_and_unspecified_injuries_of_he	0.353684	0.154457	-0.434075	0.304836	7919	16	0.647864	0.356453	1.17751	0.0194017	19.4211	0.015984
H108_other_conjunctivitis	0.354004	0.780928	-0.388872	1.39826	355	0	0.677821	0.0437413	10.5036	0.000869757	0.870627	0
W57_bitten_or_stung_by_non_venomous_inse	0.354097	0.319115	-1.40374	1.40898	1029	1	0.245676	0.0155244	3.88787	0.00252107	2.52359	0.000999001
M966_fracture_of_bone_following_insertio	0.354108	0.770961	-0.406796	1.39736	353	0	0.66578	0.0430402	10.2988	0.000864857	0.865722	0
M203_other_deformity_of_hallux_acquired_	0.354318	0.774985	-0.399378	1.39711	356	0	0.670737	0.0433819	10.3704	0.000872207	0.873079	0
J958_other_postprocedural_respiratory_di	0.35524	0.881344	0.149621	1.00238	423	2	1.16139	0.162831	8.28367	0.00103636	1.03739	0.001998
L230_allergic_contact_dermatitis_due_to_	0.355313	0.796552	-0.360223	1.39723	318	0	0.697521	0.0451036	10.7871	0.000779106	0.779885	0
E539_vitamin_b_deficiency_unspecified	0.355637	0.797292	-0.35893	1.39741	351	0	0.698423	0.045146	10.8048	0.000859957	0.860817	0
L98_other_disorders_of_skin_and_subcutan	0.356206	0.488265	-0.0841331	0.121392	43731	98	0.919309	0.724654	1.16625	0.107142	107.249	0.0979021
S60_superficial_injury_of_wrist_and_hand	0.356277	0.174662	-0.962227	0.708888	2601	4	0.382041	0.0952122	1.53295	0.0063725	6.37887	0.003996
Z033_observation_for_suspected_nervous_s	0.357719	0.790394	-0.370981	1.39572	326	0	0.690057	0.0447532	10.6401	0.000798706	0.799505	0
B182_chronic_viral_hepatitis_c	0.357742	0.777883	-0.393938	1.39655	325	0	0.674396	0.0436664	10.4156	0.000796256	0.797053	0
L021_cutaneous_abscess_furuncle_and_carb	0.357917	0.803301	-0.347848	1.39655	343	0	0.706206	0.0457261	10.9068	0.000840357	0.841197	0
W260_home	0.358178	0.797426	-0.358389	1.39625	351	0	0.698801	0.0452732	10.7861	0.000859957	0.860817	0
L511_bullous_erythema_multiforme	0.358272	0.778661	-0.39311	1.39865	348	0	0.674954	0.0435231	10.4672	0.000852607	0.853459	0
R73_elevated_blood_glucose_level	0.358774	0.436545	0.160827	0.206708	10192	29	1.17448	0.783236	1.76116	0.0249706	24.9956	0.028971
D127_rectosigmoid_junction	0.358952	0.65562	0.316419	0.70951	729	3	1.37221	0.341564	5.51272	0.00178606	1.78785	0.002997
U07_emergency_use_of_u07	0.359918	0.264796	0.79256	0.710736	415	2	2.20904	0.548547	8.89601	0.00101676	1.01777	0.001998
S622_fracture_of_first_metacarpal_bone	0.360796	0.790609	-0.370732	1.39625	318	0	0.690229	0.0447179	10.6538	0.000779106	0.779885	0
Z088_follow_up_examination_after_other_t	0.360822	0.794736	-0.363288	1.39637	337	0	0.695386	0.0450414	10.7359	0.000825657	0.826482	0
T138_other_specified_injuries_of_lower_l	0.3616	0.217957	0.621005	0.504071	1022	4	1.8608	0.692828	4.99773	0.00250392	2.50642	0.003996
I742_embolism_and_thrombosis_of_arteries	0.361777	0.290178	1.06249	1.0045	173	1	2.89357	0.404004	20.7244	0.000423853	0.424277	0.000999001
S531_dislocation_of_elbow_unspecified	0.362029	0.259815	0.800733	0.710607	421	2	2.22717	0.553188	8.96674	0.00103146	1.03249	0.001998
S818_open_wound_of_other_parts_of_lower_	0.362229	0.899808	0.126191	1.00228	433	2	1.1345	0.159091	8.09025	0.00106086	1.06192	0.001998
Q24_other_congenital_malformations_of_he	0.362246	0.839285	-0.282797	1.3944	333	0	0.753673	0.0490056	11.591	0.000815857	0.816672	0
G448_other_specified_headache_syndromes	0.362548	0.83	-0.29953	1.3951	332	0	0.741166	0.0481263	11.4143	0.000813407	0.81422	0
K132_leukoplakia_and_other_disturbances_	0.362628	0.191428	0.758275	0.580446	742	3	2.13459	0.684272	6.65887	0.00181791	1.81973	0.002997
R220_localised_swelling_mass_and_lump_he	0.362664	0.191871	0.587876	0.450457	1386	5	1.80016	0.744517	4.35259	0.00339573	3.39912	0.004995
C781_secondary_malignant_neoplasm_of_med	0.362801	0.766998	0.407303	1.37461	169	1	1.50276	0.101578	22.2321	0.000414053	0.414467	0.000999001
N11_chronic_tubulo_interstitial_nephriti	0.363065	0.810565	-0.334577	1.39583	327	0	0.715641	0.0464024	11.037	0.000801156	0.801958	0
F000_dementia_in_alzheimer_s_disease_wit	0.363179	0.808897	-0.338381	1.39914	349	0	0.712924	0.0459273	11.0666	0.000855057	0.855912	0
D471_chronic_myeloproliferative_disease	0.36341	0.790084	-0.371739	1.39646	336	0	0.689534	0.0446545	10.6475	0.000823207	0.82403	0
T46_poisoning_by_agents_primarily_affect	0.363546	0.825886	-0.306789	1.39462	327	0	0.735806	0.0478232	11.3211	0.000801156	0.801958	0
Z955_presence_of_coronary_angioplasty_im	0.364072	0.324286	-0.251292	0.254941	9828	20	0.777795	0.471906	1.28196	0.0240788	24.1029	0.01998
A05_other_bacterial_foodborne_intoxicati	0.364242	0.832664	-0.295116	1.39676	339	0	0.744445	0.0481822	11.5021	0.000830557	0.831387	0
W299_unspecified_place	0.364248	0.828357	-0.30249	1.39519	323	0	0.738976	0.0479756	11.3826	0.000791356	0.792148	0
G700_myasthenia_gravis	0.364352	0.790175	-0.371394	1.39578	326	0	0.689772	0.0447295	10.637	0.000798706	0.799505	0
Z120_special_screening_examination_for_n	0.365304	0.785432	0.374673	1.37623	169	1	1.45452	0.0980049	21.5868	0.000414053	0.414467	0.000999001
Z998_dependence_on_other_enabling_machin	0.365395	0.483467	-0.701778	1.00149	1000	1	0.495703	0.0696203	3.52945	0.00245002	2.45247	0.000999001
K641_second_degree_haemorrhoids	0.365657	0.251748	-1.14741	1.00113	1613	2	0.317458	0.0446177	2.25873	0.00395188	3.95583	0.001998
H531_subjective_visual_disturbances	0.365676	0.537744	0.35726	0.579753	1055	4	1.42941	0.458839	4.45299	0.00258477	2.58736	0.003996
H026_xanthelasma_of_eyelid	0.365707	0.678222	0.294556	0.709962	736	3	1.34253	0.333881	5.39829	0.00180321	1.80502	0.002997
L930_discoid_lupus_erythematosus	0.365824	0.860764	-0.244535	1.39414	328	0	0.783069	0.0509429	12.0369	0.000803606	0.80441	0
K703_alcoholic_cirrhosis_of_liver	0.366442	0.229039	0.698807	0.580965	649	3	2.01135	0.644111	6.28081	0.00159006	1.59165	0.002997
S709_superficial_injury_of_hip_and_thigh	0.366511	0.846099	-0.270649	1.3944	330	0	0.762884	0.0496045	11.7326	0.000808506	0.809315	0
Z502_alcohol_rehabilitation	0.366923	0.811584	-0.332703	1.39566	303	0	0.716983	0.0465049	11.054	0.000742356	0.743098	0
Z049_examination_and_observation_for_uns	0.36709	0.670044	-0.59653	1.40002	427	2	0.550719	0.0354168	8.5635	0.00104616	1.0472	0.001998
H043_acute_and_unspecified_inflammation_	0.367319	0.814771	-0.327083	1.39614	329	0	0.721024	0.0467231	11.1267	0.000806056	0.806863	0
Block_C43_C44_melanoma_and_other_maligna	0.367522	0.226179	-0.163987	0.135497	33569	75	0.848753	0.650795	1.10693	0.0822447	82.327	0.0749251
X640_home	0.367602	0.82707	-0.304747	1.39497	325	0	0.73731	0.0478881	11.352	0.000796256	0.797053	0
G24_dystonia	0.367685	0.494489	-0.684267	1.00158	993	1	0.50446	0.0708377	3.59243	0.00243287	2.4353	0.000999001
I501_left_ventricular_failure	0.367923	0.307897	0.239185	0.234577	7164	22	1.27021	0.802049	2.01165	0.0175519	17.5695	0.021978
R231_pallor	0.368033	0.845724	-0.271207	1.39383	320	0	0.762459	0.0496323	11.713	0.000784006	0.78479	0
Z930_tracheostomy_status	0.368113	0.829257	-0.300732	1.39451	322	0	0.740276	0.0481241	11.3874	0.000788906	0.789695	0
H440_purulent_endophthalmitis	0.368484	0.504894	-0.668074	1.0019	979	1	0.512695	0.071949	3.65337	0.00239857	2.40097	0.000999001
L559_sunburn_unspecified	0.368924	0.809458	-0.336542	1.39571	330	0	0.714236	0.0463222	11.0127	0.000808506	0.809315	0
K591_functional_diarrhoea	0.368948	0.851382	-0.261249	1.3944	332	0	0.770089	0.050073	11.8435	0.000813407	0.81422	0
M94_other_disorders_of_cartilage	0.369385	0.426761	0.26799	0.337202	3490	11	1.30733	0.675079	2.53174	0.00855057	8.55912	0.010989
K561_intussusception	0.369503	0.883463	-0.204213	1.39318	326	0	0.815289	0.0531389	12.5086	0.000798706	0.799505	0
T842_mechanical_complication_of_internal	0.370273	0.858618	-0.248297	1.39388	327	0	0.780128	0.0507775	11.9856	0.000801156	0.801958	0
T823_mechanical_complication_of_other_va	0.370717	0.294487	1.05433	1.00572	167	1	2.87005	0.399764	20.6052	0.000409153	0.409562	0.000999001
M532_spinal_instabilities	0.370818	0.327896	0.983126	1.00487	173	1	2.6728	0.37291	19.1571	0.000423853	0.424277	0.000999001
B349_viral_infection_unspecified	0.370926	0.109363	-0.37594	0.234807	13466	28	0.686644	0.433371	1.08794	0.032992	33.025	0.027972
G401_localisation_related_focal_partial_	0.371039	0.821079	-0.31558	1.3954	330	0	0.729366	0.0473322	11.2392	0.000808506	0.809315	0
Y850_sequelae_of_motor_vehicle_accident	0.371181	0.254324	0.809948	0.710537	430	2	2.24779	0.558386	9.04851	0.00105351	1.05456	0.001998
D259_leiomyoma_of_uterus_unspecified	0.371331	0.186723	0.244308	0.185035	12916	35	1.27674	0.888376	1.83488	0.0316445	31.6761	0.034965
T390_salicylates	0.3715	0.828511	-0.302172	1.39499	320	0	0.739211	0.0480097	11.3817	0.000784006	0.78479	0
Z805_family_history_of_malignant_neoplas	0.371572	0.827806	-0.303569	1.39561	338	0	0.738179	0.0478844	11.3796	0.000828107	0.828935	0
A49_bacterial_infection_of_unspecified_s	0.371584	0.148938	0.485606	0.336457	2713	9	1.62516	0.840423	3.14264	0.0066469	6.65355	0.00899101
I829_embolism_and_thrombosis_of_unspecif	0.371802	0.801488	-0.351296	1.39724	330	0	0.703775	0.0455071	10.884	0.000808506	0.809315	0
E85_amyloidosis	0.371913	0.83784	-0.285506	1.39505	327	0	0.751634	0.0488108	11.5744	0.000801156	0.801958	0
I891_lymphangitis	0.37208	0.825814	-0.307113	1.3955	336	0	0.735567	0.0477253	11.3369	0.000823207	0.82403	0
G11_hereditary_ataxia	0.372389	0.871071	-0.226077	1.39298	314	0	0.797657	0.0520101	12.2333	0.000769306	0.770075	0
X440_home	0.372442	0.287665	1.06826	1.00471	169	1	2.91031	0.406175	20.8529	0.000414053	0.414467	0.000999001
T847_infection_and_inflammatory_reaction	0.372521	0.308999	1.02202	1.00462	166	1	2.7788	0.387889	19.9071	0.000406703	0.40711	0.000999001
I48_atrial_fibrillation_and_flutter	0.372768	0.171702	0.179672	0.131458	27637	76	1.19682	0.924978	1.54857	0.0677112	67.7789	0.0759241
T598_other_specified_gases_fumes_and_vap	0.372827	0.319918	0.999445	1.00484	161	1	2.71677	0.379067	19.4711	0.000394453	0.394848	0.000999001
K904_malabsorption_due_to_intolerance_no	0.372904	0.817397	-0.322571	1.39705	348	0	0.724285	0.0468507	11.197	0.000852607	0.853459	0
M705_other_bursitis_of_knee	0.372908	0.261206	-1.12556	1.00179	1524	2	0.324471	0.0455444	2.31162	0.00373383	3.73756	0.001998
F200_paranoid_schizophrenia	0.373174	0.859486	-0.24688	1.39458	324	0	0.781234	0.0507798	12.0191	0.000793806	0.7946	0
H650_acute_serous_otitis_media	0.373362	0.282732	1.0807	1.00605	166	1	2.94674	0.41018	21.1694	0.000406703	0.40711	0.000999001
D037_melanoma_in_situ_of_lower_limb_incl	0.373424	0.838109	-0.285172	1.39576	338	0	0.751885	0.0487592	11.5943	0.000828107	0.828935	0
T43_poisoning_by_psychotropic_drugs_not_	0.373649	0.186022	0.595482	0.450291	1357	5	1.81391	0.750445	4.3844	0.00332468	3.328	0.004995
H19_disorders_of_sclera_and_cornea_in_di	0.373907	0.455424	-0.219941	0.294668	7264	14	0.802566	0.450458	1.42991	0.0177969	17.8147	0.013986
A410_septicaemia_due_to_staphylococcus_a	0.373956	0.269449	0.784463	0.710351	445	2	2.19123	0.544534	8.81761	0.00109026	1.09135	0.001998
W319_unspecified_place	0.374075	0.858457	-0.248753	1.39483	314	0	0.779773	0.0506599	12.0025	0.000769306	0.770075	0
Block_H53_H54_visual_disturbances_and_bl	0.374169	0.496414	-0.141908	0.208644	13553	28	0.867701	0.576459	1.30609	0.0332051	33.2383	0.027972
R730_abnormal_glucose_tolerance_test	0.374314	0.244789	0.273988	0.235567	6999	20	1.3152	0.828844	2.08694	0.0171477	17.1648	0.01998
I619_intracerebral_haemorrhage_unspecifi	0.374353	0.214368	0.62465	0.503083	1025	4	1.86759	0.696705	5.00628	0.00251127	2.51378	0.003996
H58_other_disorders_of_eye_and_adnexa_in	0.374515	0.248613	0.820064	0.710796	437	2	2.27065	0.563777	9.14515	0.00107066	1.07173	0.001998
L814_other_melanin_hyperpigmentation	0.374601	0.552862	-0.344033	0.57969	2041	3	0.708906	0.227586	2.20816	0.00500049	5.00549	0.002997
C95_leukaemia_of_unspecified_cell_type	0.37505	0.298841	1.04393	1.00482	165	1	2.84036	0.396326	20.356	0.000404253	0.404657	0.000999001
I201_angina_pectoris_with_documented_spa	0.375527	0.872386	-0.223848	1.39358	318	0	0.799437	0.0520649	12.2751	0.000779106	0.779885	0
W259_unspecified_place	0.375679	0.83803	-0.285019	1.39433	307	0	0.752	0.0489035	11.5637	0.000752156	0.752908	0
S724_fracture_of_lower_end_of_femur	0.37568	0.850416	-0.262917	1.39413	320	0	0.768806	0.050016	11.8175	0.000784006	0.78479	0
Z90_acquired_absence_of_organs_not_elsew	0.375789	0.186731	0.168257	0.127437	30352	79	1.18324	0.921715	1.51897	0.074363	74.4374	0.0789211
M932_osteochondritis_dissecans	0.376059	0.304019	1.03313	1.00513	162	1	2.80985	0.391831	20.1496	0.000396903	0.3973	0.000999001
J351_hypertrophy_of_tonsils	0.37606	0.866879	-0.233739	1.39443	329	0	0.791568	0.0514666	12.1745	0.000806056	0.806863	0
E22_hyperfunction_of_pituitary_gland	0.376352	0.703995	0.269503	0.709344	739	3	1.30931	0.326015	5.25835	0.00181056	1.81238	0.002997
F339_recurrent_depressive_disorder_unspe	0.376386	0.490041	0.347226	0.503049	1410	5	1.41514	0.527952	3.79317	0.00345453	3.45798	0.004995
Z400_prophylactic_surgery_for_risk_facto	0.376677	0.71379	-0.367562	1.00215	798	3	0.69242	0.0971231	4.93648	0.00195512	1.95707	0.002997
R391_other_difficulties_with_micturition	0.377091	0.245076	0.355216	0.30559	3792	12	1.42649	0.783691	2.59652	0.00929047	9.29976	0.011988
B952_streptococcus_group_d_as_the_cause_	0.377184	0.259985	0.800306	0.710483	450	2	2.22622	0.553087	8.96074	0.00110251	1.10361	0.001998
M359_systemic_involvement_of_connective_	0.377188	0.870097	-0.227944	1.39386	325	0	0.796169	0.0518236	12.2316	0.000796256	0.797053	0
W179_unspecified_place	0.377256	0.862665	-0.241052	1.3935	311	0	0.785801	0.0511848	12.0638	0.000761956	0.762718	0
Q21_congenital_malformations_of_cardiac_	0.37779	0.229878	0.603316	0.502482	1047	4	1.82817	0.682803	4.89484	0.00256517	2.56774	0.003996
G442_tension_type_headache	0.377856	0.26	-0.56695	0.503333	3555	6	0.567253	0.21151	1.52133	0.00870982	8.71853	0.00599401
N433_hydrocele_unspecified	0.377913	0.845063	0.0806198	0.412544	2654	9	1.08396	0.48289	2.4332	0.00650235	6.50885	0.00899101
C341_upper_lobe_bronchus_or_lung	0.378092	0.133425	-2.11958	1.41236	1938	3	0.120082	0.00753795	1.91295	0.00474814	4.75289	0.002997
Block_A65_A69_other_spirochaetal_disease	0.378228	0.861125	-0.243817	1.3937	302	0	0.783631	0.0510235	12.0352	0.000739906	0.740646	0
S611_open_wound_of_finger_s_with_damage_	0.378286	0.500541	-0.674687	1.00156	917	1	0.509316	0.0715224	3.62687	0.00224667	2.24891	0.000999001
M501_cervical_disk_disorder_with_radicul	0.378477	0.544735	0.351152	0.579775	1021	4	1.4207	0.456025	4.42607	0.00250147	2.50397	0.003996
Z29_need_for_other_prophylactic_measures	0.378662	0.544726	-0.429223	0.70866	1524	2	0.651015	0.162318	2.61105	0.00373383	3.73756	0.001998
H10_conjunctivitis	0.378765	0.633519	0.0704708	0.147806	24787	67	1.07301	0.803138	1.43357	0.0607286	60.7894	0.0669331
D485_skin	0.379007	0.846095	-0.270659	1.39441	318	0	0.762877	0.0496031	11.7328	0.000779106	0.779885	0
T884_failed_or_difficult_intubation	0.379363	0.883817	-0.203389	1.39181	301	0	0.815961	0.0533257	12.4854	0.000737456	0.738193	0
C693_choroid	0.379604	0.304665	1.03139	1.00478	164	1	2.80496	0.391418	20.1008	0.000401803	0.402205	0.000999001
D38_neoplasm_of_uncertain_or_unknown_beh	0.379628	0.866649	-0.233963	1.39333	306	0	0.791391	0.0515662	12.1456	0.000749706	0.750456	0
W004_street_and_highway	0.37965	0.879706	0.151693	1.00232	437	2	1.1638	0.163188	8.29987	0.00107066	1.07173	0.001998
S05_injury_of_eye_and_orbit	0.37991	0.443819	0.245506	0.320604	3799	12	1.27827	0.681896	2.39621	0.00930762	9.31693	0.011988
R001_bradycardia_unspecified	0.38044	0.40539	0.218155	0.262194	5985	18	1.24378	0.743977	2.07935	0.0146634	14.678	0.017982
S54_injury_of_nerves_at_forearm_level	0.380882	0.861064	-0.244083	1.3946	311	0	0.783423	0.05092	12.0532	0.000761956	0.762718	0
A059_bacterial_foodborne_intoxication_un	0.38099	0.872993	-0.223089	1.39554	318	0	0.800044	0.0519046	12.3317	0.000779106	0.779885	0
G552_nerve_root_and_plexus_compressions_	0.381472	0.553345	-0.420359	0.709163	1543	2	0.656811	0.163602	2.63689	0.00378038	3.78416	0.001998
K868_other_specified_diseases_of_pancrea	0.381682	0.336925	-1.35239	1.40836	955	1	0.258621	0.0163623	4.08775	0.00233977	2.34211	0.000999001
N159_renal_tubulo_interstitial_disease_u	0.381739	0.79354	0.360726	1.37831	174	1	1.43437	0.0962543	21.3748	0.000426303	0.42673	0.000999001
G98_other_disorders_of_nervous_system_no	0.381794	0.86204	-0.24249	1.3954	312	0	0.784672	0.0509213	12.0914	0.000764406	0.765171	0
S06_intracranial_injury	0.382204	0.449275	-0.310665	0.410594	3750	7	0.732959	0.327775	1.63902	0.00918757	9.19676	0.00699301
M464_discitis_unspecified	0.382441	0.871302	-0.225792	1.39374	309	0	0.797884	0.0519475	12.2551	0.000757056	0.757813	0
H812_vestibular_neuronitis	0.38316	0.545864	0.350651	0.580578	1053	4	1.41999	0.45508	4.43082	0.00257987	2.58245	0.003996
I702_atherosclerosis_of_arteries_of_the_	0.383936	0.262158	-1.12324	1.00172	1437	2	0.325224	0.0456564	2.31667	0.00352068	3.5242	0.001998
F001_dementia_in_alzheimer_s_disease_wit	0.384425	0.845647	-0.272619	1.40037	322	0	0.761383	0.048931	11.8474	0.000788906	0.789695	0
D68_other_coagulation_defects	0.384642	0.204684	0.521046	0.410816	1751	6	1.68379	0.752651	3.76687	0.00428998	4.29427	0.00599401
I350_aortic_valve_stenosis	0.384842	0.125578	0.432017	0.282037	4074	13	1.54036	0.886233	2.6773	0.00998138	9.99136	0.012987
K93_disorders_of_other_digestive_organs_	0.385445	0.630915	0.108826	0.226515	9488	27	1.11497	0.715236	1.7381	0.0232458	23.269	0.026973
G729_myopathy_unspecified	0.38565	0.316073	1.00683	1.00426	180	1	2.73691	0.382311	19.5931	0.000441004	0.441445	0.000999001
E877_fluid_overload	0.385686	0.188502	0.54132	0.411643	1738	6	1.71827	0.766822	3.85026	0.00425813	4.26239	0.00599401
K803_calculus_of_bile_duct_with_cholangi	0.38575	0.258437	0.802904	0.710476	442	2	2.23201	0.554533	8.98393	0.00108291	1.08399	0.001998
C340_main_bronchus	0.385999	0.863796	-0.239027	1.39339	298	0	0.787394	0.0512996	12.0856	0.000730106	0.730836	0
X50_overexertion_and_strenuous_or_repeti	0.386139	0.548452	-0.425272	0.708692	1484	2	0.653592	0.162951	2.62155	0.00363583	3.63946	0.001998
I498_other_specified_cardiac_arrhythmias	0.38645	0.509195	-0.661067	1.00148	954	1	0.5163	0.0725146	3.67603	0.00233732	2.33966	0.000999001
Z314_procreative_investigation_and_testi	0.386471	0.667085	-0.432955	1.00652	706	3	0.64859	0.0901992	4.66377	0.00172971	1.73144	0.002997
R011_cardiac_murmur_unspecified	0.386527	0.499065	0.240973	0.356489	3222	10	1.27249	0.632709	2.55919	0.00789396	7.90186	0.00999001
D33_benign_neoplasm_of_brain_and_other_p	0.386873	0.260491	0.652649	0.580013	745	3	1.92062	0.616204	5.98631	0.00182526	1.82709	0.002997
D25_leiomyoma_of_uterus	0.386982	0.225287	0.212447	0.175201	15132	40	1.2367	0.877264	1.74341	0.0370737	37.1108	0.03996
I85_oesophageal_varices	0.387451	0.493619	-0.685627	1.00155	891	1	0.503774	0.0707456	3.58734	0.00218297	2.18515	0.000999001
C45_mesothelioma	0.387685	0.874446	0.158531	1.00327	425	2	1.17179	0.164002	8.3724	0.00104126	1.0423	0.001998
N641_fat_necrosis_of_breast	0.38823	0.854494	-0.25582	1.39497	314	0	0.774281	0.0502894	11.9212	0.000769306	0.770075	0
Block_H10_H13_disorders_of_conjunctiva	0.388346	0.579927	0.0742634	0.134173	31171	83	1.07709	0.828022	1.40108	0.0763696	76.4459	0.0829171
S99_other_and_unspecified_injuries_of_an	0.388524	0.474976	0.194836	0.272725	5574	17	1.21511	0.71198	2.07379	0.0136564	13.6701	0.016983
R070_pain_in_throat	0.388778	0.212258	0.627434	0.503001	1070	4	1.8728	0.69876	5.01943	0.00262152	2.62414	0.003996
S728_fractures_of_other_parts_of_femur	0.388781	0.297861	1.04648	1.00524	170	1	2.84761	0.397011	20.4248	0.000416503	0.41692	0.000999001
D73_diseases_of_spleen	0.388803	0.511721	-0.657065	1.00138	948	1	0.518371	0.0728196	3.69005	0.00232262	2.32494	0.000999001
R20_disturbances_of_skin_sensation	0.388938	0.232496	0.199971	0.167486	15981	44	1.22137	0.879588	1.69595	0.0391538	39.1929	0.043956
L905_scar_conditions_and_fibrosis_of_ski	0.389348	0.265185	-0.559082	0.50177	3557	6	0.571734	0.213835	1.52865	0.00871472	8.72343	0.00599401
I635_cerebral_infarction_due_to_unspecif	0.389426	0.924031	0.0553324	0.580267	1421	5	1.05689	0.33892	3.29582	0.00348148	3.48496	0.004995
Z25_need_for_immunisation_against_other_	0.389921	0.553644	0.105996	0.178954	16886	45	1.11182	0.782897	1.57893	0.041371	41.4124	0.044955
D090_bladder	0.389946	0.495352	-0.68329	1.00216	929	1	0.504953	0.0708264	3.60004	0.00227607	2.27834	0.000999001
H720_central_perforation_of_tympanic_mem	0.39019	0.915319	-0.147986	1.39173	303	0	0.862443	0.0563723	13.1946	0.000742356	0.743098	0
M518_other_specified_intervertebral_disk	0.390314	0.231969	0.694163	0.580743	760	3	2.00203	0.641406	6.24899	0.00186201	1.86388	0.002997
I471_supraventricular_tachycardia	0.390376	0.304283	-0.421491	0.410293	4411	8	0.656068	0.293562	1.46621	0.010807	10.8178	0.00799201
A490_staphylococcal_infection_unspecifie	0.39075	0.228522	0.605606	0.502923	1048	4	1.83236	0.683777	4.9103	0.00256762	2.57019	0.003996
M472_other_spondylosis_with_radiculopath	0.391401	0.415364	0.366485	0.449956	1731	6	1.44265	0.597244	3.48476	0.00424098	4.24522	0.00599401
I724_aneurysm_of_artery_of_lower_extremi	0.391679	0.876957	-0.215802	1.39382	292	0	0.805895	0.0524608	12.38	0.000715406	0.716121	0
S921_fracture_of_talus	0.391695	0.851312	-0.261288	1.39395	287	0	0.770059	0.0501152	11.8325	0.000703156	0.703859	0
T15_foreign_body_on_external_eye	0.391782	0.554665	0.343549	0.581514	1055	4	1.40994	0.451031	4.40754	0.00258477	2.58736	0.003996
Z807_family_history_of_malignant_neoplas	0.392961	0.322535	0.993337	1.00412	184	1	2.70023	0.377291	19.3252	0.000450804	0.451254	0.000999001
R296_tendency_to_fall_not_elsewhere_clas	0.393056	0.701632	-0.10076	0.262999	8235	16	0.90415	0.539972	1.51394	0.0201759	20.1961	0.015984
R522_other_chronic_pain	0.393158	0.230062	0.603511	0.502843	1097	4	1.82853	0.682453	4.89926	0.00268767	2.69036	0.003996
G439_migraine_unspecified	0.393407	0.370906	0.148588	0.166061	16965	47	1.16019	0.837871	1.60652	0.0415646	41.6061	0.046953
G620_drug_induced_polyneuropathy	0.393844	0.316272	1.00641	1.00426	183	1	2.73576	0.382151	19.5849	0.000448354	0.448802	0.000999001
I443_other_and_unspecified_atrioventricu	0.394354	0.892256	-0.188688	1.39304	293	0	0.828045	0.0539851	12.7009	0.000717856	0.718574	0
Block_F40_F48_neurotic_stress_related_an	0.394573	0.287591	0.125919	0.118409	39014	101	1.13419	0.899278	1.43047	0.0955851	95.6806	0.100899
Q51_congenital_malformations_of_uterus_a	0.394763	0.906433	-0.163996	1.39525	317	0	0.848745	0.0550956	13.0749	0.000776656	0.777433	0
Block_F90_F98_behavioural_and_emotional_	0.394981	0.927913	0.0907507	1.00309	438	2	1.095	0.153308	7.82096	0.00107311	1.07418	0.001998
I479_paroxysmal_tachycardia_unspecified	0.395126	0.844905	-0.27287	1.39488	299	0	0.761192	0.0494479	11.7176	0.000732556	0.733288	0
F400_agoraphobia	0.395234	0.888817	-0.194851	1.39377	302	0	0.822957	0.0535767	12.6409	0.000739906	0.740646	0
T150_foreign_body_in_cornea	0.395282	0.885279	-0.201502	1.3966	295	0	0.817502	0.0529272	12.627	0.000722756	0.723479	0
N059_unspecified	0.395399	0.889566	-0.193381	1.39271	294	0	0.824168	0.0537671	12.6332	0.000720306	0.721026	0
N904_leukoplakia_of_vulva	0.395482	0.518833	-0.646715	1.00243	958	1	0.523764	0.073426	3.73612	0.00234712	2.34947	0.000999001
T00_superficial_injuries_involving_multi	0.395582	0.909748	-0.15781	1.39216	299	0	0.854012	0.0557742	13.0766	0.000732556	0.733288	0
K70_alcoholic_liver_disease	0.395805	0.198179	0.529921	0.411827	1563	6	1.6988	0.757857	3.80799	0.00382938	3.83321	0.00599401
K254_chronic_or_unspecified_with_haemorr	0.395968	0.893791	-0.185785	1.39155	280	0	0.830452	0.0543004	12.7006	0.000686005	0.686691	0
D103_other_and_unspecified_parts_of_mout	0.396457	0.868549	-0.230625	1.39349	297	0	0.794037	0.0517223	12.19	0.000727656	0.728383	0
D34_benign_neoplasm_of_thyroid_gland	0.396566	0.276723	0.772878	0.710554	452	2	2.16599	0.538048	8.71952	0.00110741	1.10852	0.001998
M90_osteopathies_in_diseases_classified_	0.397165	0.35535	-1.30135	1.40799	938	1	0.272164	0.0172316	4.29869	0.00229812	2.30042	0.000999001
K117_disturbances_of_salivary_secretion	0.397292	0.332008	0.974451	1.00451	178	1	2.64971	0.36995	18.9782	0.000436103	0.43654	0.000999001
L408_other_psoriasis	0.397364	0.879609	-0.211106	1.39376	278	0	0.809688	0.0527139	12.4368	0.000681105	0.681787	0
D649_anaemia_unspecified	0.397471	0.397958	0.121913	0.144229	22989	62	1.12966	0.851483	1.49871	0.0563235	56.3798	0.0619381
J37_chronic_laryngitis_and_laryngotrache	0.397502	0.943446	0.0711277	1.00265	450	2	1.07372	0.150459	7.66237	0.00110251	1.10361	0.001998
N760_acute_vaginitis	0.397734	0.40716	0.34347	0.414367	2108	7	1.40983	0.625822	3.17602	0.00516464	5.16981	0.00699301
Q667_pes_cavus	0.39803	0.305885	1.02913	1.00511	169	1	2.79863	0.390282	20.0684	0.000414053	0.414467	0.000999001
W229_unspecified_place	0.398345	0.922122	0.0979839	1.00229	431	2	1.10295	0.154663	7.86539	0.00105596	1.05701	0.001998
A69_other_spirochaetal_infections	0.398512	0.907517	-0.161719	1.39207	279	0	0.85068	0.0555664	13.0233	0.000683555	0.684239	0
S861_injury_of_other_muscle_s_and_tendon	0.398577	0.300439	0.736301	0.711065	428	2	2.0882	0.518204	8.41477	0.00104861	1.04966	0.001998
D61_other_aplastic_anaemias	0.398834	0.233606	0.598925	0.502825	1066	4	1.82016	0.679355	4.87667	0.00261172	2.61433	0.003996
T855_mechanical_complication_of_gastro_i	0.398879	0.748399	0.227541	0.7094	731	3	1.25551	0.312584	5.04282	0.00179096	1.79276	0.002997
G934_encephalopathy_unspecified	0.398932	0.886854	-0.198158	1.39267	283	0	0.82024	0.0535151	12.572	0.000693356	0.694049	0
B378_candidiasis_of_other_sites	0.39896	0.361703	-0.528344	0.579246	2474	4	0.589581	0.189443	1.83488	0.00606135	6.06741	0.003996
A879_viral_meningitis_unspecified	0.399184	0.941597	0.0734424	1.00246	440	2	1.07621	0.150864	7.67727	0.00107801	1.07909	0.001998
S122_fracture_of_other_specified_cervica	0.399269	0.883508	-0.204074	1.39277	288	0	0.815402	0.053189	12.5003	0.000705606	0.706311	0
Q27_other_congenital_malformations_of_pe	0.399293	0.922072	-0.136081	1.39108	280	0	0.872772	0.0571202	13.3356	0.000686005	0.686691	0
R413_other_amnesia	0.399617	0.818395	0.0876913	0.381915	3218	10	1.09165	0.516406	2.30768	0.00788416	7.89205	0.00999001
H400_glaucoma_suspect	0.399849	0.551851	-0.200371	0.336765	5327	10	0.818427	0.42298	1.58358	0.0130513	13.0643	0.00999001
R221_localised_swelling_mass_and_lump_ne	0.399901	0.283161	-1.07478	1.00143	1487	2	0.341373	0.0479507	2.43032	0.00364318	3.64682	0.001998
J39_other_diseases_of_upper_respiratory_	0.40007	0.277723	-1.08672	1.00117	1485	2	0.337321	0.0474057	2.40025	0.00363828	3.64192	0.001998
J029_acute_pharyngitis_unspecified	0.400321	0.441573	-0.124942	0.16236	24597	52	0.882548	0.642	1.21323	0.0602631	60.3234	0.0519481
T789_adverse_effect_unspecified	0.400391	0.902508	-0.17081	1.39443	292	0	0.842982	0.0548094	12.9653	0.000715406	0.716121	0
S662_injury_of_extensor_muscle_and_tendo	0.400439	0.909996	-0.157342	1.39187	280	0	0.854412	0.0558321	13.0753	0.000686005	0.686691	0
L893_stage_iv_decubitus_ulcer	0.400504	0.316841	1.00544	1.00447	184	1	2.73311	0.381623	19.574	0.000450804	0.451254	0.000999001
C771_intrathoracic_lymph_nodes	0.400811	0.758594	-0.178049	0.579347	1722	6	0.836901	0.268859	2.6051	0.00421893	4.22315	0.00599401
Block_O80_O84_delivery	0.40124	0.21253	0.21745	0.174429	16236	47	1.2429	0.882999	1.7495	0.0397785	39.8183	0.046953
N119_chronic_tubulo_interstitial_nephrit	0.401333	0.897364	-0.179606	1.39238	274	0	0.835599	0.0545482	12.8002	0.000671305	0.671977	0
M211_varus_deformity_not_elsewhere_class	0.401724	0.238797	0.683424	0.580156	763	3	1.98065	0.635285	6.17513	0.00186936	1.87123	0.002997
Block_Q65_Q79_congenital_malformations_a	0.401774	0.529407	0.224315	0.356671	3099	10	1.25147	0.622034	2.51781	0.00759261	7.6002	0.00999001
R309_painful_micturition_unspecified	0.401915	0.897717	-0.178938	1.39201	283	0	0.836158	0.0546242	12.7994	0.000693356	0.694049	0
F323_severe_depressive_episode_with_psyc	0.402193	0.28191	0.763952	0.709966	473	2	2.14674	0.533882	8.63208	0.00115886	1.16002	0.001998
D758_other_specified_diseases_of_blood_a	0.402452	0.517323	-0.648694	1.00188	909	1	0.522728	0.0733598	3.72472	0.00222707	2.22929	0.000999001
W21_striking_against_or_struck_by_sports	0.402537	0.907398	-0.162052	1.39314	274	0	0.850397	0.0554315	13.0463	0.000671305	0.671977	0
W191_residential_institution	0.402561	0.93151	-0.119688	1.3926	291	0	0.887197	0.0578915	13.5964	0.000712956	0.713669	0
E61_deficiency_of_other_nutrient_element	0.40258	0.188514	0.541192	0.411557	1753	6	1.71805	0.766853	3.84912	0.00429488	4.29918	0.00599401
H356_retinal_haemorrhage	0.403079	0.942093	0.0728258	1.00257	471	2	1.07554	0.150738	7.67419	0.00115396	1.15511	0.001998
M502_other_cervical_disk_displacement	0.403115	0.234078	0.690435	0.580236	754	3	1.99458	0.639654	6.21955	0.00184731	1.84916	0.002997
H681_obstruction_of_eustachian_tube	0.403132	0.255831	0.660428	0.58121	763	3	1.93562	0.619561	6.04723	0.00186936	1.87123	0.002997
J385_laryngeal_spasm	0.403343	0.321958	0.99514	1.00474	175	1	2.7051	0.377513	19.3837	0.000428753	0.429182	0.000999001
E145_with_peripheral_circulatory_complic	0.403392	0.830707	0.295755	1.38336	192	1	1.34414	0.089311	20.2295	0.000470404	0.470874	0.000999001
J382_nodules_of_vocal_cords	0.40362	0.936893	-0.110093	1.39048	275	0	0.895751	0.0586931	13.6706	0.000673755	0.674429	0
R223_localised_swelling_mass_and_lump_up	0.403724	0.346642	-1.32601	1.40897	931	1	0.265535	0.0167796	4.20204	0.00228097	2.28325	0.000999001
G930_cerebral_cysts	0.403757	0.913631	-0.150974	1.39199	287	0	0.85987	0.0561755	13.1619	0.000703156	0.703859	0
C499_connective_and_soft_tissue_unspecif	0.403799	0.829059	0.297731	1.37896	181	1	1.3468	0.0902627	20.0954	0.000443454	0.443897	0.000999001
H709_mastoiditis_unspecified	0.403887	0.284786	1.07488	1.00491	177	1	2.92964	0.408712	20.9996	0.000433653	0.434087	0.000999001
C029_tongue_unspecified	0.403968	0.899633	-0.175441	1.39101	266	0	0.839087	0.0549231	12.8191	0.000651705	0.652357	0
Z512_other_chemotherapy	0.403984	0.405663	0.163552	0.196684	11777	32	1.17769	0.800957	1.73161	0.0288539	28.8827	0.031968
H53_visual_disturbances	0.404234	0.422794	-0.187181	0.233514	11201	23	0.829294	0.524732	1.31063	0.0274427	27.4701	0.022977
K429_umbilical_hernia_without_obstructio	0.404515	0.431551	-0.251043	0.319173	6209	12	0.777989	0.416186	1.45432	0.0152122	15.2274	0.011988
C775_intrapelvic_lymph_nodes	0.404594	0.254681	0.660837	0.580163	774	3	1.93641	0.621088	6.0373	0.00189632	1.89821	0.002997
X51_travel_and_motion	0.404889	0.351143	0.936032	1.00392	190	1	2.54984	0.356418	18.2418	0.000465504	0.465969	0.000999001
Y46_antiepileptics_and_anti_parkinsonism	0.405085	0.906414	-0.163609	1.39167	279	0	0.849074	0.055505	12.9885	0.000683555	0.684239	0
I629_intracranial_haemorrhage_nontraumat	0.405104	0.906154	-0.164019	1.39128	261	0	0.848726	0.0555247	12.9733	0.000639455	0.640095	0
X503_sports_and_athletics_area	0.405379	0.928573	-0.124881	1.39314	281	0	0.882602	0.0575308	13.5403	0.000688456	0.689144	0
Block_B15_B19_viral_hepatitis	0.405546	0.576558	-0.323605	0.579502	1879	3	0.723536	0.232369	2.2529	0.00460359	4.60819	0.002997
I60_subarachnoid_haemorrhage	0.405709	0.561805	-0.411159	0.708695	1443	2	0.662882	0.165266	2.65882	0.00353538	3.53891	0.001998
K861_other_chronic_pancreatitis	0.405809	0.232487	0.692826	0.580267	744	3	1.99936	0.641146	6.23482	0.00182281	1.82464	0.002997
Q40_other_congenital_malformations_of_up	0.405923	0.905272	-0.165715	1.39252	273	0	0.847288	0.055296	12.9828	0.000668855	0.669524	0
S832_tear_of_meniscus_current	0.405951	0.713079	-0.140336	0.381635	3823	7	0.869066	0.411338	1.83615	0.00936642	9.37579	0.00699301
I868_varicose_veins_of_other_specified_s	0.406036	0.937721	-0.108691	1.39106	282	0	0.897008	0.0587086	13.7054	0.000690906	0.691596	0
M123_palindromic_rheumatism	0.40605	0.360643	0.917993	1.00422	189	1	2.50426	0.34984	17.9262	0.000463054	0.463517	0.000999001
K108_other_specified_diseases_of_jaws	0.406183	0.603632	0.301453	0.580627	1119	4	1.35182	0.433191	4.21851	0.00274157	2.74431	0.003996
C503_lower_inner_quadrant_of_breast	0.406238	0.266432	0.645614	0.580946	802	3	1.90716	0.610767	5.95522	0.00196492	1.96688	0.002997
Q85_phakomatoses_not_elsewhere_classifie	0.406317	0.93614	-0.111399	1.39035	280	0	0.894582	0.0586314	13.6493	0.000686005	0.686691	0
Block_D60_D64_aplastic_and_other_anaemia	0.406788	0.435277	0.109637	0.140525	24580	66	1.11587	0.847222	1.46971	0.0602215	60.2817	0.0659341
M703_other_bursitis_of_elbow	0.406842	0.910649	-0.156477	1.39437	283	0	0.855151	0.0556072	13.1509	0.000693356	0.694049	0
K701_alcoholic_hepatitis	0.407449	0.920784	-0.138331	1.39101	253	0	0.87081	0.0569996	13.3038	0.000619855	0.620475	0
I452_bifascicular_block	0.407489	0.937194	-0.109789	1.39331	276	0	0.896023	0.0583861	13.7508	0.000676205	0.676882	0
F453_somatoform_autonomic_dysfunction	0.407629	0.938408	-0.107535	1.39167	280	0	0.898045	0.0587063	13.7376	0.000686005	0.686691	0
D122_ascending_colon	0.408062	0.23168	0.349784	0.292451	4171	13	1.41876	0.799779	2.5168	0.010219	10.2293	0.012987
L890_stage_i_decubitus_ulcer_and_pressur	0.408309	0.279309	0.769018	0.710822	458	2	2.15765	0.535693	8.69049	0.00112211	1.12323	0.001998
N888_other_specified_noninflammatory_dis	0.408309	0.595971	-0.376193	0.709526	1567	2	0.68647	0.170868	2.75792	0.00383918	3.84302	0.001998
Z087_follow_up_examination_after_combine	0.408563	0.558234	-0.41516	0.709109	1466	2	0.660235	0.164472	2.65036	0.00359173	3.59532	0.001998
R491_aphonia	0.408841	0.924412	-0.132037	1.39165	277	0	0.876309	0.0572876	13.4046	0.000678655	0.679334	0
C711_frontal_lobe	0.409273	0.90598	-0.164345	1.39145	274	0	0.848449	0.0554881	12.9733	0.000671305	0.671977	0
M202_hallux_rigidus	0.409726	0.240782	-0.679422	0.579201	2958	4	0.50691	0.162894	1.57745	0.00724716	7.25441	0.003996
Z872_personal_history_of_diseases_of_the	0.409833	0.733857	0.121322	0.356831	3596	11	1.12899	0.560982	2.27211	0.00881027	8.81908	0.010989
S068_other_intracranial_injuries	0.410318	0.922497	-0.135294	1.39065	264	0	0.873459	0.0572134	13.3348	0.000646805	0.647452	0
S301_contusion_of_abdominal_wall	0.41058	0.946731	-0.0929389	1.39104	278	0	0.911249	0.0596431	13.9224	0.000681105	0.681787	0
I602_subarachnoid_haemorrhage_from_anter	0.411121	0.31999	0.998671	1.00422	184	1	2.71467	0.379235	19.4324	0.000450804	0.451254	0.000999001
S628_fracture_of_other_and_unspecified_p	0.411159	0.578938	-0.39378	0.709595	1462	2	0.674502	0.167867	2.71021	0.00358193	3.58551	0.001998
T74_maltreatment_syndromes	0.411441	0.921046	-0.138175	1.39407	270	0	0.870946	0.0566676	13.3859	0.000661505	0.662167	0
C492_connective_and_soft_tissue_of_lower	0.411796	0.327204	0.983997	1.00432	182	1	2.67513	0.373637	19.1531	0.000445904	0.446349	0.000999001
H06_disorders_of_lachrymal_system_and_or	0.41235	0.934523	-0.114238	1.3905	276	0	0.892046	0.058448	13.6146	0.000676205	0.676882	0
C181_appendix	0.41254	0.822119	0.309906	1.37846	184	1	1.3633	0.091458	20.3217	0.000450804	0.451254	0.000999001
D801_nonfamilial_hypogammaglobulinaemia	0.413213	0.335028	0.9682	1.00432	185	1	2.6332	0.367781	18.8529	0.000453254	0.453707	0.000999001
X78_intentional_self_harm_by_sharp_objec	0.413222	0.923615	-0.133429	1.39162	269	0	0.87509	0.0572113	13.3852	0.000659055	0.659714	0
H680_eustachian_salpingitis	0.413257	0.52927	0.317023	0.503914	1449	5	1.37303	0.511377	3.68656	0.00355008	3.55363	0.004995
M81_osteoporosis_without_pathological_fr	0.413303	0.263674	-0.215748	0.19302	17111	37	0.805938	0.552077	1.17653	0.0419223	41.9642	0.036963
D64_other_anaemias	0.413419	0.411192	0.118528	0.14423	23068	62	1.12584	0.848604	1.49364	0.0565171	56.5736	0.0619381
R074_chest_pain_unspecified	0.413498	0.862769	-0.0200891	0.116222	42235	96	0.980111	0.78045	1.23085	0.103477	103.58	0.0959041
M069_rheumatoid_arthritis_unspecified	0.413583	0.894215	0.0347809	0.261564	7232	21	1.03539	0.620094	1.72883	0.0177185	17.7363	0.020979
D220_melanocytic_naevi_of_lip	0.413845	0.327441	0.983345	1.00415	190	1	2.67338	0.373518	19.1342	0.000465504	0.465969	0.000999001
I859_oesophageal_varices_without_bleedin	0.413866	0.521718	-0.64171	1.00158	854	1	0.526392	0.0739174	3.74862	0.00209232	2.09441	0.000999001
G822_paraplegia_unspecified	0.413892	0.91621	-0.146412	1.39163	273	0	0.863802	0.0564722	13.2128	0.000668855	0.669524	0
Block_G30_G32_other_degenerative_disease	0.413947	0.492626	-0.282392	0.411568	3807	7	0.753978	0.336531	1.68924	0.00932722	9.33655	0.00699301
B91_sequelae_of_poliomyelitis	0.41434	0.31722	1.00474	1.00455	186	1	2.7312	0.381296	19.5634	0.000455704	0.456159	0.000999001
M313_wegener_s_granulomatosis	0.41435	0.356366	0.926039	1.00404	185	1	2.52449	0.352791	18.0647	0.000453254	0.453707	0.000999001
M131_monoarthritis_not_elsewhere_classif	0.414502	0.912992	-0.152151	1.39249	270	0	0.858859	0.0560545	13.1593	0.000661505	0.662167	0
T70_effects_of_air_pressure_and_water_pr	0.414698	0.959982	-0.0697393	1.38989	264	0	0.932637	0.0611807	14.2171	0.000646805	0.647452	0
N138_other_obstructive_and_reflux_uropat	0.41494	0.928188	-0.125293	1.39021	262	0	0.882238	0.0578383	13.4573	0.000641905	0.642547	0
D432_brain_unspecified	0.41498	0.943211	-0.099025	1.39012	267	0	0.90572	0.0593882	13.813	0.000654155	0.654809	0
J348_other_specified_disorders_of_nose_a	0.414984	0.326436	0.218984	0.223153	8388	24	1.24481	0.803807	1.92777	0.0205508	20.5713	0.023976
R252_cramp_and_spasm	0.415168	0.150909	0.310201	0.215968	8304	24	1.3637	0.893065	2.08235	0.020345	20.3653	0.023976
I84_haemorrhoids	0.41529	0.271951	-0.168746	0.153604	25632	57	0.844723	0.625121	1.14147	0.0627989	62.8617	0.0569431
V284_driver_injured_in_traffic_accident	0.415318	0.929697	-0.122873	1.39271	258	0	0.884376	0.057695	13.5561	0.000632105	0.632737	0
D010_colon	0.415662	0.945387	-0.0952933	1.39112	272	0	0.909106	0.0594935	13.8918	0.000666405	0.667072	0
G458_other_transient_cerebral_ischaemic_	0.415685	0.38104	0.879826	1.00439	178	1	2.41048	0.336627	17.2607	0.000436103	0.43654	0.000999001
K565_intestinal_adhesions_bands_with_obs	0.415709	0.957061	0.0311954	0.579391	1432	5	1.03169	0.331406	3.2117	0.00350843	3.51194	0.004995
Q892_congenital_malformations_of_other_e	0.415949	0.328063	0.9822	1.00427	188	1	2.67032	0.373003	19.1168	0.000460604	0.461064	0.000999001
Z56_problems_related_to_employment_and_u	0.416106	0.208175	0.252845	0.200894	11046	31	1.28768	0.86857	1.90903	0.0270629	27.09	0.030969
M495_collapsed_vertebra_in_diseases_clas	0.416147	0.939649	-0.105309	1.39095	270	0	0.900046	0.0589202	13.7488	0.000661505	0.662167	0
H188_other_specified_disorders_of_cornea	0.416231	0.318073	0.709053	0.71017	471	2	2.03207	0.50516	8.17423	0.00115396	1.15511	0.001998
M029_reactive_arthopathy_unspecified	0.416236	0.959203	-0.0711435	1.39078	271	0	0.931328	0.0609884	14.2219	0.000663955	0.664619	0
Z291_prophylactic_immunotherapy	0.416352	0.965386	-0.0602946	1.3894	266	0	0.941487	0.0618206	14.3382	0.000651705	0.652357	0
C675_bladder_neck	0.416602	0.86789	0.230045	1.38298	184	1	1.25866	0.0836933	18.9288	0.000450804	0.451254	0.000999001
X400_home	0.416842	0.823168	0.306742	1.37262	181	1	1.35899	0.0922186	20.0269	0.000443454	0.443897	0.000999001
I428_other_cardiomyopathies	0.417125	0.913521	-0.151144	1.39177	274	0	0.859724	0.0561902	13.154	0.000671305	0.671977	0
C320_glottis	0.417349	0.971762	-0.0491933	1.3897	248	0	0.951997	0.062474	14.5068	0.000607605	0.608212	0
J36_peritonsillar_abscess	0.417867	0.71983	0.254579	0.709755	749	3	1.28992	0.320927	5.18463	0.00183506	1.8369	0.002997
G71_primary_disorders_of_muscles	0.418229	0.957208	-0.0744752	1.38797	272	0	0.92823	0.0611212	14.0968	0.000666405	0.667072	0
R067_sneezing	0.41856	0.924769	-0.131622	1.39389	276	0	0.876672	0.0570603	13.4692	0.000676205	0.676882	0
K291_other_acute_gastritis	0.418626	0.657126	-0.222894	0.502143	2398	4	0.8002	0.299065	2.14107	0.00587515	5.88102	0.003996
I52_other_heart_disorders_in_diseases_cl	0.418797	0.614479	-0.294458	0.584601	2003	3	0.744935	0.236862	2.34283	0.00490739	4.9123	0.002997
Block_C40_C41_malignant_neoplasms_of_bon	0.418897	0.962917	-0.0646173	1.38983	267	0	0.937426	0.0615021	14.2884	0.000654155	0.654809	0
A01_typhoid_and_paratyphoid_fevers	0.418999	0.950041	-0.08726	1.39271	267	0	0.916439	0.0597867	14.0476	0.000654155	0.654809	0
N209_urinary_calculus_unspecified	0.419014	0.948632	-0.0894889	1.38905	253	0	0.914398	0.0600831	13.9161	0.000619855	0.620475	0
Block_F80_F89_disorders_of_psychological	0.419398	0.697723	0.275563	0.709488	762	3	1.31727	0.327904	5.29181	0.00186691	1.86878	0.002997
K740_hepatic_fibrosis	0.419522	0.961726	-0.0666656	1.38922	254	0	0.935508	0.0614497	14.2421	0.000622305	0.622927	0
N93_other_abnormal_uterine_and_vaginal_b	0.41968	0.34334	-0.251943	0.265878	9741	19	0.777289	0.461597	1.30889	0.0238656	23.8895	0.018981
L89_decubitus_ulcer	0.419729	0.865672	0.0644725	0.381138	3245	10	1.0666	0.505323	2.25129	0.00795031	7.95826	0.00999001
K00_disorders_of_tooth_development_and_e	0.420066	0.930557	-0.121332	1.39231	279	0	0.88574	0.0578293	13.5664	0.000683555	0.684239	0
Y42_hormones_and_their_synthetic_substit	0.420657	0.59598	-0.375818	0.708836	1477	2	0.686727	0.171163	2.75523	0.00361868	3.6223	0.001998
J380_paralysis_of_vocal_cords_and_larynx	0.421112	0.297857	0.739312	0.710167	458	2	2.09449	0.520682	8.4253	0.00112211	1.12323	0.001998
V189_unspecified_pedal_cyclist_injured_i	0.421196	0.951468	-0.0846643	1.39104	255	0	0.918821	0.0601386	14.0381	0.000624755	0.62538	0
H492_sixth_abducent_nerve_palsy	0.421481	0.964639	-0.0616213	1.38998	261	0	0.940239	0.0616685	14.3355	0.000639455	0.640095	0
M544_lumbago_with_sciatica	0.421665	0.484664	-0.287625	0.411586	3946	12	0.750043	0.334763	1.68049	0.00966778	9.67745	0.011988
L95_vasculitis_limited_to_skin_not_elsew	0.421863	0.972011	-0.0487384	1.3891	261	0	0.95243	0.0625759	14.4964	0.000639455	0.640095	0
Block_K00_K14_diseases_of_oral_cavity_sa	0.421953	0.690411	0.0481391	0.120862	37129	97	1.04932	0.827993	1.3298	0.0909668	91.0577	0.0969031
Y523_coronary_vasodilators_not_elsewhere	0.421958	0.988192	-0.0205525	1.38877	260	0	0.979657	0.0644064	14.9011	0.000637005	0.637642	0
I83_varicose_veins_of_lower_extremities	0.421995	0.664218	0.0647212	0.149094	22220	60	1.06686	0.79652	1.42896	0.0544394	54.4939	0.0599401
M960_pseudarthrosis_after_fusion_or_arth	0.422138	0.945023	-0.0958592	1.3901	265	0	0.908592	0.0595788	13.8563	0.000649255	0.649904	0
Z450_adjustment_and_management_of_cardia	0.422517	0.60255	-0.369328	0.709242	1418	2	0.691199	0.172141	2.77538	0.00347413	3.4776	0.001998
R18_ascites	0.422537	0.347709	0.334478	0.356191	2859	9	1.39721	0.69513	2.80839	0.00700461	7.01161	0.00899101
R103_pain_localised_to_other_parts_of_lo	0.422565	0.745956	0.0530379	0.163709	18742	51	1.05447	0.765036	1.4534	0.0459183	45.9642	0.0509491
J338_other_polyp_of_sinus	0.423322	0.554268	-0.592243	1.00147	865	1	0.553085	0.0776826	3.93786	0.00211927	2.12139	0.000999001
S825_fracture_of_medial_malleolus	0.423571	0.690819	0.282176	0.70944	745	3	1.32601	0.330111	5.32641	0.00182526	1.82709	0.002997
Block_E00_E07_disorders_of_thyroid_gland	0.424731	0.77943	0.0353293	0.126148	34505	89	1.03596	0.809029	1.32655	0.0845379	84.6225	0.0889111
Z853_personal_history_of_malignant_neopl	0.424924	0.542499	0.131146	0.215333	10461	28	1.14013	0.747585	1.73881	0.0256297	25.6553	0.027972
D59_acquired_haemolytic_anaemia	0.425052	0.958319	-0.0725977	1.38909	256	0	0.929975	0.0611018	14.1543	0.000627205	0.627832	0
M843_stress_fracture_not_elsewhere_class	0.425244	0.934717	-0.11394	1.39101	251	0	0.892311	0.058407	13.6323	0.000614955	0.61557	0
K081_loss_of_teeth_due_to_accident_extra	0.425384	0.959428	-0.0707555	1.39086	265	0	0.93169	0.0610025	14.2297	0.000649255	0.649904	0
A499_bacterial_infection_unspecified	0.425779	0.969447	-0.0531984	1.3889	256	0	0.948192	0.0623219	14.4262	0.000627205	0.627832	0
Block_Z20_Z29_persons_with_potential_hea	0.426132	0.539009	0.0948258	0.154361	22235	59	1.09947	0.812433	1.48791	0.0544762	54.5307	0.0589411
M653_trigger_finger	0.426139	0.950387	-0.0168671	0.271083	6918	20	0.983274	0.577995	1.67273	0.0169492	16.9662	0.01998
S500_contusion_of_elbow	0.426177	0.977965	-0.0383756	1.38938	265	0	0.962351	0.0631931	14.6554	0.000649255	0.649904	0
C185_splenic_flexure	0.426544	0.931222	-0.119994	1.39031	244	0	0.886926	0.0581342	13.5314	0.000597805	0.598403	0
N484_impotence_of_organic_origin	0.426643	0.282973	-1.07706	1.00316	1421	2	0.340595	0.0476795	2.43302	0.00348148	3.48496	0.001998
M228_other_disorders_of_patella	0.426645	0.99261	-0.0128699	1.38957	270	0	0.987213	0.0648015	15.0396	0.000661505	0.662167	0
Y79_orthopaedic_devices_associated_with_	0.426936	0.870464	0.225143	1.38066	192	1	1.2525	0.0836637	18.7508	0.000470404	0.470874	0.000999001
Q60_renal_agenesis_and_other_reduction_d	0.427023	0.990759	-0.0160785	1.38822	254	0	0.98405	0.064765	14.9518	0.000622305	0.622927	0
I864_gastric_varices	0.42705	0.954462	-0.0792966	1.38864	230	0	0.923766	0.0607474	14.0474	0.000563505	0.564068	0
S762_injury_of_adductor_muscle_and_tendo	0.427336	0.979415	-0.0359127	1.39184	260	0	0.964725	0.0630442	14.7626	0.000637005	0.637642	0
N370_urethritis_in_diseases_classified_e	0.427906	0.572842	-0.202859	0.359762	4913	9	0.816393	0.403333	1.65248	0.0120369	12.049	0.00899101
T130_superficial_injury_of_lower_limb_le	0.427928	0.282963	-1.07571	1.00188	1433	2	0.341056	0.0478638	2.4302	0.00351088	3.51439	0.001998
I494_other_and_unspecified_premature_dep	0.428051	0.252373	0.515496	0.45037	1439	5	1.67447	0.692651	4.04799	0.00352558	3.5291	0.004995
A56_other_sexually_transmitted_chlamydia	0.428173	0.981348	-0.0326229	1.39543	264	0	0.967903	0.0628084	14.9158	0.000646805	0.647452	0
[truncated: 2,398 more rows]
